# Supplementary material for: Mycobacterium tuberculosis arrests host cycle at the G1/S transition to establish long term infection
Source: PLoS Pathog. 2017 May 22;13(5):e1006389. doi: 10.1371/journal.ppat.1006389 (PMC5456404; doi:10.1371/journal.ppat.1006389)
Supplement: S1 Table — Microarrays were performed on MtbΔWhiB3 and Mtb H37Rv grown in 7H9 till mid-log phase. Includes genes >1.52 and <0.6 (p<0.05). (XLSX) [file ppat.1006389.s004.xlsx]

## Sheet: Sheet1
		S1 Table. Genes differentially regulated in MtbDWhiB3 versus Mtb H37Rv in vitro. Microarrays were performed on MtbDWhiB3 and Mtb H37Rv grown in 7H9 till mid-log phase. Includes genes >1.52 and <0.6 (p<0.05)
	Rv No.	Gene Name	Gene Product	Fold change
	Rv0005	gyrB	DNA gyrase subunit B	0.561305
	Rv0009	ppiA	peptidyl-prolyl cis-trans isomerase	0.600282
	Rv0011c	putative septation inhibitor protein	hypothetical protein	0.651839
	Rv0053	rpsF	30S ribosomal protein S6	0.657811
	Rv0055	rpsR	30S ribosomal protein S18	0.494062
	Rv0090	hypothetical protein Rv0090	hypothetical protein	1.53628
	Rv0094c	cons hyp	REP-family protein	2.26181
	Rv0106	hypothetical protein Rv0106	conserved hypothetical protein	0.649329
	Rv0144	TetR family transcriptional regulator	putative transcriptional regulator	0.627637
	Rv0145	hypothetical protein Rv0145	conserved hypothetical protein	0.597701
	Rv0164	hypothetical protein Rv0164		0.617886
	Rv0174	MCE-family protein MCE1F	part of mce1 operon	0.600559
	Rv0190	hypothetical protein Rv0190	conserved hypothetical protein	0.664537
	Rv0208c	tRNA (guanine-N(7))-methyltransferase	conserved hypothetical protein	0.637562
	Rv0255c	cobQ	cobyric acid synthase	1.6051
	Rv0268c	hypothetical protein Rv0268c	hypothetical protein	0.611643
	Rv0280	PPE	PPE-family protein	0.497295
	Rv0282	eccA3	conserved hypothetical protein	0.30838
	Rv0283	eccB3	conserved hypothetical protein	0.457348
	Rv0284	eccC3	conserved hypothetical protein	0.369883
	Rv0285	PE	PE-family protein	0.309067
	Rv0286	PPE	PPE-family protein	0.3653
	Rv0287	esxG	conserved hypothetical protein	0.280665
	Rv0288	esxH	conserved hypothetical protein	0.24943
	Rv0289	espG3	conserved hypothetical protein	0.371824
	Rv0290	eccD3	unknown hydrophobic protein	0.493538
	Rv0291	mycP3	secreted protease	0.604155
	Rv0292	eccE3	unknown possible membrane protein	0.452133
	Rv0309	hypothetical protein Rv0309	hypothetical protein	0.62629
	Rv0329c	hypothetical protein Rv0329c	conserved hypothetical protein	1.56334
	Rv0344c	lpqJ	lipoprotein	0.626295
	Rv0379	sec	probable transport protein SecE/Sec61- g family	0.646961
	Rv0380c	RNA methyltransferase	some similarity with methyltransferases	0.581549
	Rv0426c	hypothetical protein Rv0426c	hypothetical protein	0.626506
	Rv0430	hypothetical protein Rv0431	hypothetical protein	0.615134
	Rv0440	groEL2	60 kD chaperonin 2	0.534016
	Rv0475	iron-regulated heparin binding hemagglutinin hbhA (adhesin)	possible exported protein	0.54604
	Rv0479c	hypothetical protein Rv0479c	unknown hydrophobic protein	0.547105
	Rv0498	conserved hypothetical protein	conserved hypothetical protein	0.622072
	Rv0509	hemA	glutamyl-tRNA reductase	0.63764
	Rv0620	galK	galactokinase	0.607309
	Rv0641	rplA	50S ribosomal protein L1	0.49789
	Rv0642c	mmaA4	methoxymycolic acid synthase 4	0.479215
	Rv0651	rplJ	50S ribosomal protein L10	0.619369
	Rv0655	ribonucleotide ABC transporter ATP-binding protein	ABC transporter	0.625638
	Rv0667	rpoB	[beta] subunit of RNA polymerase	0.657895
	Rv0683	rpsG	30S ribosomal protein S7	0.658303
	Rv0700	rpsJ	30S ribosomal protein S10	0.364082
	Rv0701	rplC	50S ribosomal protein L3	0.555618
	Rv0702	rplD	50S ribosomal protein L4	0.59761
	Rv0704	rplB	50S ribosomal protein L2	0.612903
	Rv0705	rpsS	30S ribosomal protein S19	0.579909
	Rv0706	rplV	50S ribosomal protein L22	0.630308
	Rv0707	rpsC	30S ribosomal protein S3	0.576741
	Rv0708	rplP	50S ribosomal protein L16	0.646916
	Rv0709	rpmC	50S ribosomal protein L29	0.565301
	Rv0715	rplX	50S ribosomal protein L24	0.560036
	Rv0717	rpsN	30S ribosomal protein S14	0.507705
	Rv0722	rpmD	50S ribosomal protein L30	0.547445
	Rv0728c	D-3-phosphoglycerate dehydrogenase	similar to D-3-phosphoglycerate dehydrogenases	1.63457
	Rv0741	transposase	truncated copy of IS1557	1.72272
	Rv0795	transposase IS6111	possible IS6110 transposase	2.14276
	Rv0796	transposase IS6111		2.20477
	Rv0805	CYCLIC NUCLEOTIDE PHOSPHODIESTERASE	conserved hypothetical protein	0.64135
	Rv0810c	conserved hypothetical protein	hypothetical protein	0.552293
	Rv0824c	desA1	acyl-[ACP] desaturase	0.543203
	Rv0860	fadB	hypothetical protein	0.657996
	Rv0872c	PE_PGRS	PE_PGRS-family protein	0.565269
	Rv0981	MprA	two-component response regulator	0.277868
	Rv1005c	pabB	p-aminobenzoate synthase	0.588129
	Rv1013	pks16	polyketide synthase	0.566089
	Rv1017c	prsA	ribose-phosphate pyrophosphokinase	0.593789
	Rv1047	transposase	possible IS1081 transposase	1.7479
	Rv1052	hypothetical protein Rv1053	hypothetical protein	1.52815
	Rv1055	hypothetical protein Rv1055		1.60154
	Rv1056	hypothetical protein Rv1056	conserved hypothetical protein	1.61206
	Rv1091	PE_PGRS	PE_PGRS-family protein	1.66307
	Rv1130	hypothetical protein Rv1130	conserved hypothetical protein	1.53904
	Rv1131	gltA1	citrate synthase 3	1.63856
	Rv1133c	metE	5-methyltetrahydropteroyltriglutamate-homocystei ne	0.588625
	Rv1135c	PPE	PPE-family protein	1.65077
	Rv1140	integral membrane protein	conserved hypothetical protein	0.437019
	Rv1158c	hypothetical protein Rv1158c	conserved hypothetical protein	0.572623
	Rv1162	narH	nitrate reductase [beta] chain	0.622902
	Rv1174c	low molecular weight T-cell antigen TB8.4	hypothetical protein	0.58171
	Rv1177	fdxC	ferredoxin 4Fe-4S	0.585366
	Rv1180	pks3	polyketide synthase	0.516315
	Rv1181	pks4	polyketide synthase	0.647059
	Rv1182	papA3	"PKS-associated protein, unknown function"	0.293727
	Rv1184c	hypothetical protein Rv1184c	conserved hypothetical protein	0.299539
	Rv1192	hypothetical protein Rv1192	hypothetical protein	1.8468
	Rv1196	PPE	PPE-family protein	0.658687
	Rv1197	esxK	conserved hypothetical protein	0.652248
	Rv1266c	pknH	serine-threonine protein kinase	0.523457
	Rv1298	rpmE	50S ribosomal protein L31	0.58494
	Rv1303	hypothetical protein Rv1303	conserved hypothetical protein	0.66381
	Rv1304	atpB	ATP synthase a chain	0.510256
	Rv1306	atpF	ATP synthase b chain	0.664995
	Rv1307	atpH	ATP synthase [delta] chain	0.651526
	Rv1313c	transposase	transposase	1.6964
	Rv1331	ATP-dependent Clp protease adaptor protein ClpS	conserved hypothetical protein	0.641026
	Rv1368	lprF	lipoprotein	0.648402
	Rv1369c	transposase		1.98816
	Rv1370c	transposase	possible IS6110 transposase	1.93264
	Rv1387	PPE	PPE-family protein	0.635193
	Rv1390	DNA-directed RNA polymerase subunit omega	hypothetical protein	0.412115
	Rv1392	metK	S-adenosylmethionine synthase	0.631255
	Rv1393c	monoxygenase	FAD-containing monooxygenase	0.564494
	Rv1398c	hypothetical protein Rv1398c	conserved hypothetical protein	0.610134
	Rv1433	hypothetical protein Rv1433	possible membrane protein	0.499624
	Rv1452c	PE_PGRS	PE_PGRS-family protein	1.67395
	Rv1498c	methyltransferase	methyltransferase	0.61
	Rv1521	fadD25	acyl-CoA synthase	1.5212
	Rv1534	transcriptional regulator	transcriptional regulator (TetR/AcrR family)	0.488906
	Rv1548c	PPE	PPE-family protein	1.83567
	Rv1587c	REP13E12 repeat-containing protein		1.93999
	Rv1630	rpsA	30S ribosomal protein S1	0.643376
	Rv1639c	hypothetical protein Rv1639c	conserved hypothetical protein	0.430536
	Rv1641	infC	initiation factor IF-3	0.517304
	Rv1642	rpmI	50S ribosomal protein L35	0.466614
	Rv1643	rplT	50S ribosomal protein L20	0.468692
	Rv1672c	integral membrane transport protein	probable ABC transporter	0.553493
	Rv1698	hypothetical protein Rv1698	conserved hypothetical protein	0.661218
	Rv1755c	plcD	partial CDS for phospholipase C	3.112
	Rv1756c	putative transposase		1.9285
	Rv1757c	putative transposase	possible IS6110 transposase	2.05962
	Rv1760	hypothetical protein Rv1760	conserved hypothetical protein	2.35408
	Rv1761c	hypothetical protein Rv1761c	hypothetical protein	1.71737
	Rv1762c	hypothetical protein Rv1762c	hypothetical protein	1.71711
	Rv1763	putative transposase	possible IS6110 transposase	2.27741
	Rv1765c	hypothetical protein Rv1765c	conserved hypothetical protein	1.95447
	Rv1767	hypothetical protein Rv1767	conserved hypothetical protein	1.68392
	Rv1768	PE_PGRS	PE_PGRS-family protein	2.12443
	Rv1771	oxidoreductase	"oxidoreductase, possible"	1.52564
	Rv1773c	transcriptional regulatory protein	transcriptional regulator (IclR family)	1.63318
	Rv1774	oxidoreductase	putative oxidoreductase with FAD-binding site	2.50061
	Rv1775	hypothetical protein Rv1775	conserved hypothetical protein	1.67565
	Rv1777	cytochrome p450 144 CYP144	probable cytochrome p450	1.64867
	Rv1779c	integral membrane protein	possible integral membrane protein	2.4301
	Rv1780	hypothetical protein Rv1780	conserved hypothetical protein	1.75728
	Rv1781c	4-alpha-glucanotransferase MalQ	probable 4-[alpha]-glucanotransferase	2.05623
	Rv1782	eccB5	conserved hypothetical protein	1.52627
	Rv1785c	cyp143	Probable member of the cytochrome P450	1.76268
	Rv1786	fdxC	Probable ferredoxin	1.50305
	Rv1787	PPE	PPE-family protein	1.90198
	Rv1789	PPE	PPE-family protein	1.51254
	Rv1790	PPE	PPE-family protein	2.4573
	Rv1796	mycP5	conserved hypothetical protein	1.64206
	Rv1798	eccA5	conserved hypothetical protein	1.81683
	Rv1805c	hypothetical protein Rv1805c	hypothetical protein	0.573518
	Rv1810	hypothetical protein Rv1810	conserved hypothetical protein	0.575682
	Rv1826	gcvH	glycine cleavage system H protein	0.578552
	Rv1827	hypothetical protein Rv1827	conserved hypothetical protein	0.638087
	Rv1872c	lldD2	L-lactate dehydrogenase	0.540889
	Rv1884c	resuscitation-promoting factor RpfC	conserved hypothetical protein	0.483657
	Rv1886c	fbpB	"antigen 85B, mycolyltransferase"	0.570498
	Rv1887	hypothetical protein Rv1887	hypothetical protein	0.545455
	Rv1893	hypothetical protein Rv1893	hypothetical protein	0.635908
	Rv1908c	katG	catalase-peroxidase	0.520378
	Rv1925	fadD31	acyl-CoA synthase	0.625111
	Rv1980c	mpt64	secreted immunogenic protein Mpb64/Mpt64	0.472028
	Rv2014	transposase		1.67713
	Rv2042c	hypothetical protein Rv2042c	conserved hypothetical protein	0.590382
	Rv2055c	rpsR2	30S ribosomal protein S18	0.332399
	Rv2057c	rpmG	50S ribosomal protein L33	0.530435
	Rv2058c	rpmB2	50S ribosomal protein L28	0.400229
	Rv2080	lppJ	lipoprotein	1.7644
	Rv2094c	twin argininte translocase protein A	conserved hypothetical protein	0.521757
	Rv2101	helZ	"probable helicase, Snf2/Rad54 family"	0.489863
	Rv2105	transposase	possible IS6110 transposase	2.40342
	Rv2106	transposase		2.13974
	Rv2111c	hypothetical protein Rv2111c	conserved hypothetical protein	0.584227
	Rv2115c	ATPase	ATPase of AAA-family	0.620788
	Rv2137c	hypothetical protein Rv2137c	conserved hypothetical protein	0.610098
	Rv2138	lppL	lipoprotein	0.64484
	Rv2145c	wag31	antigen 84 (aka wag31)	0.585374
	Rv2147c	hypothetical protein Rv2147c	hypothetical protein	0.553867
	Rv2167c	transposase		2.10818
	Rv2168c	transposase	possible IS6110 transposase	2.00349
	Rv2185c	hypothetical protein Rv2185c	conserved hypothetical protein	0.536077
	Rv2193	ctaE	cytochrome c oxidase polypeptide III	0.413897
	Rv2204c	hypothetical protein Rv2204c	conserved hypothetical protein	0.446838
	Rv2220	glnA1	glutamine synthase class I	0.535211
	Rv2244	acpM	acyl carrier protein (meromycolate extension)	0.393578
	Rv2260	hypothetical protein Rv2260	conserved hypothetical protein	0.462545
	Rv2278	transposase	possible IS6110 transposase	2.31346
	Rv2279	transposase		2.97778
	Rv2283	hypothetical protein Rv2283	hypothetical protein	0.565425
	Rv2284	lipM	probable esterase	0.504629
	Rv2289	cdh	CDP-diacylglycerol phosphatidylhydrolase	0.519936
	Rv2295	hypothetical protein Rv2295	conserved hypothetical protein	2.07822
	Rv2326c	transmembrane ATP-binding protein ABC transorter	ABC transporter	1.68531
	Rv2347c	esxP	conserved hypothetical protein	0.656431
	Rv2353c	PPE	PPE-family protein	1.52244
	Rv2354	transposase	possible IS6110 transposase	1.88592
	Rv2355	transposase		2.42703
	Rv2376c	low molecular weight antigen CFP2 (low molecular weight protein antigen 2) (CFP-2)	conserved hypothetical protein	0.3959
	Rv2391	nirA	probable nitrite reductase/sulphite reductase	0.347541
	Rv2392	cysH	3'-phosphoadenylylsulfate (PAPS) reductase	0.44665
	Rv2393	hypothetical protein Rv2393	conserved hypothetical protein	0.656115
	Rv2396	PE_PGRS	PE_PGRS-family protein	0.559192
	Rv2406c	hypothetical protein Rv2406c	conserved hypothetical protein	0.610955
	Rv2412	rpsT	30S ribosomal protein S20	0.582613
	Rv2416c	hypothetical protein Rv2416c		2.07831
	Rv2424c	transposase	hypothetical protein	1.70031
	Rv2440c	obg	Obg GTP-binding protein	0.550373
	Rv2441c	rpmA	50S ribosomal protein L27	0.635903
	Rv2442c	rplU	50S ribosomal protein L21	0.57554
	Rv2452c	hypothetical protein Rv2452c	hypothetical protein	1.56825
	Rv2461c	clpP	ATP-dependent Clp protease proteolytic subunit	0.645623
	Rv2479c	transposase		2.16463
	Rv2480c	transposase	possible IS6110 transposase	2.6371
	Rv2485c	lipQ	probable carboxlyesterase	0.562928
	Rv2490c	PE_PGRS	PE_PGRS-family protein	2.27016
	Rv2512c	IS1081 transposase	possible IS1081 transposase	2.78703
	Rv2535c	pepQ	cytoplasmic peptidase	0.583935
	Rv2557	hypothetical protein Rv2557	conserved hypothetical protein	0.473458
	Rv2558	hypothetical protein Rv2557	conserved hypothetical protein	0.610526
	Rv2584c	apt	adenine phosphoribosyltransferases	0.3583
	Rv2586c	secF	protein-export membrane protein	0.663823
	Rv2632c	hypothetical protein Rv2632c	conserved hypothetical protein	0.454347
	Rv2648	transposase IS6110	possible IS6110 transposase	2.39589
	Rv2649	transposase IS6110	possible IS6110 transposase	1.98777
	Rv2666	truncated IS1081 transposase	possible IS1081 transposase	1.80851
	Rv2694c	hypothetical protein Rv2694c	conserved hypothetical protein	0.607692
	Rv2699c	hypothetical protein Rv2699c	conserved hypothetical protein	0.657685
	Rv2708c	hypothetical protein Rv2708c	conserved hypothetical protein	0.557554
	Rv2744c	35kd_ag	35-kd antigen	0.542466
	Rv2814c	transposase		2.31601
	Rv2815c	transposase	possible IS6110 transposase	2.39928
	Rv2840c	hypothetical protein Rv2840c	conserved hypothetical protein	0.515899
	Rv2846c	efpA	putative efflux protein	0.628713
	Rv2882c	frr	ribosome recycling factor	0.584375
	Rv2941	fadD28	acyl-CoA synthase	0.650543
	Rv2986c	hupB	DNA-binding protein II	0.571429
	Rv3017c	esxQ	conserved hypothetical protein	0.49809
	Rv3019c	esxR	similar to Esat6	0.239911
	Rv3020c	esxS	PE-family protein	0.25416
	Rv3023c	transposase	possible IS1081 transposase	2.94384
	Rv3051c	nrdE	ribonucleoside diphosphate reductase [alpha] chain	0.483763
	Rv3052c	nrdI	NrdI/YgaO/YmaA family	0.633008
	Rv3053c	nrdH	glutaredoxin electron transport component of NrdEF	0.50519
	Rv3121	cytochrome P450 141	probable cytochrome p450	1.49884
	Rv3136	PPE	PPE-family protein	0.661463
	Rv3184	transposase	possible IS6110 transposase	2.212
	Rv3185	transposase		1.68579
	Rv3186	transposase	possible IS6110 transposase	2.06524
	Rv3187	transposase		1.67271
	Rv3197	ABC transporter ATP-binding protein	probable ABC transporter	0.599379
	Rv3219	whiB1	WhiB transcriptional activator homologue	0.451504
	Rv3229c	desA3	acyl-[ACP] desaturase	0.650964
	Rv3267	hypothetical protein Rv3267	conserved hypothetical protein	0.493986
	Rv3268	hypothetical protein Rv3268	hypothetical protein	0.474618
	Rv3273	transmembrane carbonic anhydrase	C-term similar to carbonic anhydrase	0.591017
	Rv3283	sseA	thiosulfate sulfurtransferase	0.563422
	Rv3295	TetR family transcriptional regulator	transcriptional regulator (TetR/AcrR family)	0.542857
	Rv3310	acid phosphatase	probable acid phosphatase	0.649412
	Rv3325	transposase	possible IS6110 transposase	2.83333
	Rv3326	transposase		2.73997
	Rv3335c	integral membrane protein	conserved hypothetical protein	1.50559
	Rv3354	hypothetical protein Rv3354	conserved hypothetical protein	0.647301
	Rv3380c	transposase		2.36946
	Rv3381c	transposase	possible IS6110 transposase	3.84876
	Rv3407	hypothetical protein Rv3407	conserved hypothetical protein	0.406616
	Rv3443c	rplM	50S ribosomal protein L13	0.526886
	Rv3456c	rplQ	50S ribosomal protein L17	0.595937
	Rv3457c	rpoA	[alpha] subunit of RNA polymerase	0.579137
	Rv3458c	rpsD	30S ribosomal protein S4	0.586297
	Rv3459c	rpsK	30S ribosomal protein S11	0.534586
	Rv3460c	rpsM	30S ribosomal protein S13	0.504135
	Rv3461c	rpmJ	50S ribosomal protein L36	0.56719
	Rv3462c	infA	initiation factor IF-1	0.43575
	Rv3474	transposase IS6110	possible IS6110 transposase	3.3618
	Rv3475	transposase IS6110		2.04132
	Rv3477	PE	PE-family protein	0.19005
	Rv3478	PPE	PPE-family protein	0.480342
	Rv3487c	lipF	probable esterase	0.335631
	Rv3489	hypothetical protein Rv3489	hypothetical protein	0.551095
	Rv3512	PE_PGRS	PE_PGRS-family protein	1.54996
	Rv3538	ufaA2	unknown fatty acid methyltransferase	1.68793
	Rv3583c	transcription factor	putative transcriptional regulator	0.41102
	Rv3584	lpqE	lipoprotein	0.642674
	Rv3596c	clpC	ATP-dependent Clp protease	0.650806
	Rv3597c	lsr2	IRON-REGULATED H-NS-LIKE PROTEIN LSR2	0.613699
	Rv3614c	espD	conserved hypothetical protein	0.475867
esx1	Rv3615c	espC	conserved hypothetical protein	0.293282
	Rv3616c	espA	conserved hypothetical protein	0.103568
	Rv3633	hypothetical protein Rv3633	conserved hypothetical protein	0.650966
	Rv3648c	cspA	"cold shock protein, transcriptional regulator"	0.459912
	Rv3680	anion transporter ATPase	probable anion transporter	0.607235
	Rv3686c	hypothetical protein Rv3686c	conserved hypothetical protein	0.281153
	Rv3763	lpqH	19 kDKD	0.61681
	Rv3767c	POSSIBLE S-ADENOSYLMETHIONINE-DEPENDENT METHYLTRANSFERASE	conserved hypothetical protein	0.636943
	Rv3776	hypothetical protein Rv3776	conserved hypothetical protein	0.607735
	Rv3798	transposase	transposase	1.57754
	Rv3801c	fadD32	acyl-CoA synthase	0.551601
	Rv3804c	fbpA	"antigen 85A, mycolyltransferase"	0.237524
	Rv3809c	glf	UDP-galactopyranose mutase	0.549327
	Rv3815c	acyltransferase	probable acyltransferase	0.619469
	Rv3822	hypothetical protein Rv3822	conserved hypothetical protein	0.57996
	Rv3824c	papA1	"PKS-associated protein, unknown function"	0.55094
	Rv3825c	pks2	polyketide synthase	0.563961
	Rv3838c	pheA	prephenate dehydratase	1.63046
	Rv3841	bfrB	bacterioferritin	0.373114
	Rv3846	sodA	superoxide dismutase	0.52329
	Rv3849	hypothetical protein Rv3849	hypothetical protein	0.385298
	Rv3852	hns	HU-histone protein	0.513665
	Rv3868	AAA-ATPase, hypothetical protein	conserved hypothetical protein	0.635844
	Rv3874	esxB/cfp10	conserved hypothetical protein	0.384445
	Rv3875	esxA/esat6	early secretory antigen target	0.402907
	Rv3891c	esxD	hypothetical protein	0.518142
	Rv3893c	PE36	PE-family protein	0.644757
	Rv3912	hypothetical protein Rv3912	hypothetical protein	1.58224
	Rv3914	trxC	thioredoxin	0.594162
	Rv3921c	putative inner membrane protein translocase component YidC	unknown membrane protein	0.533013
	Rv3924c	rpmH	50S ribosomal protein L34	0.592439
