# Supplementary material for: Mycobacterium tuberculosis arrests host cycle at the G1/S transition to establish long term infection
Source: PLoS Pathog. 2017 May 22;13(5):e1006389. doi: 10.1371/journal.ppat.1006389 (PMC5456404; doi:10.1371/journal.ppat.1006389)
Supplement: S2 Table — To confirm the microarray results, mRNA levels of selected genes were compared between MtbΔwhiB3 and wt Mtb using QRT-PCR as described in the Methods. (XLSX) [file ppat.1006389.s005.xlsx]

## Sheet: Sheet1
	S2 Table. Validation of DNA microarray results by qRT-PCR. To confirm the microarray results, mRNA levels of selected genes were compared between MtbDwhiB3 and wt Mtb using QRT-PCR as described in the Supplemental Experimental Procedures.
	Genes	Rv No.	Fold change
	apt	Rv2584c	-21.11 ± 0.376
	sodA	Rv3846	-2.89 ± 0.149
	lipF	Rv3487c	-294.06 ± 4.798
	pks4	Rv1180	-16 ± 0.714
	katG	Rv1908	-2.29 ± 0.239
	cysH	Rv2392	-15.45 ± 3.216
	plcD	Rv1755c	+3.98 ± 0.299
