# Supplementary material for: Mycobacterium tuberculosis arrests host cycle at the G1/S transition to establish long term infection
Source: PLoS Pathog. 2017 May 22;13(5):e1006389. doi: 10.1371/journal.ppat.1006389 (PMC5456404; doi:10.1371/journal.ppat.1006389)
Supplement: S3 Table — Changes in transcript levels of intracellular MtbΔwhiB3 and wt Mtb after 24 hr infection of resting and activated macrophages were determined by normalizing to data from strain-matched extracellular controls. Genes with significantly different induction/repression between the two strains were identified by Volcano plots, using ANOVA p<0.05 and 1.2X fold change as cutoffs. A total of 333 genes were identified that exhibited WhiB3-dependent regulation during macrophage infection. The values in the Ratio column represent wt Mtb/MtbΔwhiB3. (XLSX) [file ppat.1006389.s006.xlsx]

## Sheet: Sheet1
S3 Table. WhiB3-dependent gene regulation during macrophage infection.
Changes in transcript levels of intracellular MtbDwhiB3 and wt Mtb after 24 h infection of resting and activated macrophages
were determined by normalizing to data from strain-matched extracellular controls. Genes with significantly different
induction/repression between the two strains were identified by Volcano plots, using ANOVA p<0.05 and 1.2X fold change as cutoffs.
A total of 333 genes were identified that exhibited WhiB3-dependent regulation during macrophage infection.
The values in the Ratio column represent wt Mtb/MtbDwhiB3.
Gene	Ratio	Volcano P-value	Functional Categorization	Description
rv0033	0.698	0.000337	lipid metabolism	Rv0033, (MTCY10H4.33), len: 87, similar to ACP_BACSU P80643 acyl carrier protein (acp) (77 aa), fasta scores,opt: 149, E(): 0.00026, (41.4% identity in 70 aa overlap),also similar to MTCY427.25, (31.5% identity in 73 aa overlap)
rv0049	0.749	0.0316	conserved hypotheticals	Rv0049, (MTCY21D4.12), unknown, len: 137
rv0089	1.255	0.0145	intermediary metabolism and respiration	Rv0089, (MTCY251.07), len: 197. unknown, some similarity to sp|P12999|BIOC_ECOLI BIOTIN SYNTHESIS PROTEIN BIOC. (251 aa). FASTA scores: opt: 202 z-score: 262.0 E(): 4.5e-07; 39.0% identity in 118 aa overlap
rv0102	1.205	0.0232	cell wall and cell processes	Rv0102, (MTCY251.21), len: 661. Putative membrane protein, similar to gp|Z46257|MLACEA_6 M.leprae aceA gene for isocitrate l (659 aa), FASTA scores: opt: 3107 z-score: 3726.5 E(): 0; 70.2% identity in 662 aa overlap. Also similar to HYPOTHETICAL 71.2 KD M. leprae PROTEIN O659, P53525, membrane protein, len: 661, contains PS00343 Gram-positive cocci surface proteins 'anchoring' hexapeptide
rv0111	0.763	0.0018	intermediary metabolism and respiration	Rv0111, (MTV031.05), len: 685. Possible acetyltransferase similar to Bacillus subtilis BSAB0014_194 (634 aa). FASTA scores: gp|Z99117|BSUB0014_194 (634 aa) opt: 520 z-score: 531.7 E(): 4e-22.36.4% identity in 382 aa overlap. TBparse score is 0.937
rv0115	1.453	0.00664	cell wall and cell processes	Rv0115, (MTV031.09), len: 386. Hypothetical proteinsimilar to ORF in lincomycin production operon of Streptomyces lincolnensis, and to hypothetical proteins from other organisms. FASTA scores gp X79146|SLLINC_18 S. lincolnensisLincomycin (326 aa) opt: 293 z-score: 348.0 E(): 6.9e-12. 30.2% identidy in 305 aa overlap.sp|P73753|P73753 LMBP PROTEIN. (326 aa); 30.3% identity in 320 aa overlap. TBpars…
pepa	1.227	0.0192		Rv0125, (MTCI418B.07), len: 355. probable serine protease, highly similar to Mycobacterium paratuberculosis Q50320 34KDA protein precursor (361 aa), fasta scores; opt: 1689 z-score: 1566.8 E(): 0, 70.7% identity in 362 aa overlapand to eg. HHOB_ECOLI P31137 protease hhob precursor (355aa), fasta scores; opt: 400 z-score: 380.0 E(): 3.8e-14, 32.4% identity in 346 aa overlap. Contains PS00135 Serin…
rv0165c	0.776	0.0165	regulatory proteins	Rv0165c, (MTCI28.05c), possible transcriptional regulator, len: 264 aa; some similarity to several eg. NTRA_CHELE P54988 nta operon transcriptional regulator (231 aa), fasta scores; opt: 154 z-score: 197.2 E(): 0.00058, 32.0% identity in 125 aa overlap. Also similar to GNTR_BACLI GLUCONATE OPERON TRANSCRIPT, GNTR_BACSU GLUCONATE OPERON etc.
fadd5	0.701	0.00499	lipid metabolism	Rv0166, (MTCI28.06), fadD5, probable fatty-acid CoAligase len: 554; similar to several eg. LCFA_ECOLI P29212 long-chain-fatty-acid--coa ligase (561 aa), fasta scores; opt: 612 z-score: 764.6 E(): 0, 29.4% identity in 534 aa overlap. Contains PS00455 Putative AMP-binding domain signature. Also similar to many other M. tuberculosis CoA ligases eg. MTCY07A7.11c (35.3% identity in 487 aa overlap), MT…
rv0195	1.227	0.0252	regulatory proteins	Rv0195, (MTV033.03), len: 211. Probable response regulator similar to many e.g. E. coli regulatory protein narP, ECOHU49_15 (225 aa). Start chosen by similarity. Alternative upstream start possible at 5823. FASTA scores: U00008|ECOHU49_15 centisome 49 region of E.coli K12 (225 aa) opt:232 z-score: 293.7 E(): 7.3e-09; 29.2% identity in 219aaoverlap. TBparse score is 0.931. Contains probable helix-…
rv0204c	1.306	0.0079	cell wall and cell processes	Rv0204c, (MTV033.12c), len: 412. Possible membrane protein equivalent to Mycobacterium leprae MLCL622.17c (367aa), but has C-terminal extension. FASTA scores: Z95398|MLCL622_17 Mycobacterium leprae cosmid L622. (367 aa) opt: 2002 z-score: 2158.4 E(): 0; 82.4% identity in 374 aa overlap. TBparse score is 0.908
pcka	1.252	0.0394	intermediary metabolism and respiration	Rv0211, (MTCY08D5.06),len: 606, pckA, highly similar eg to PPCK_NEOFR P22130 phosphoenolpyruvate carboxykinase (gt (608 aa), fasta scores, opt: 2287, E(): 0, (55.9% identity in 598 aa overlap); equivalent to gp|Z95398|MLCL622_21 Mycobacterium leprae cosmid L622; (609 aa); 86.1% identity in 605 aa overlap contains PS00505 Phosphoenolpyruvate carboxykinase (GTP) signature
fade5	1.257	0.0305	lipid metabolism	Rv0244c, (MTV034.10c), len: 611.fadE5, Possibly acyl-CoA dehydrogenase, highly similar to Mycobacterium tuberculosisMTV007.14 (609 aa) and to various other bacterial proteinsdescribed as putative acyl-CoA dehydrogenases e.g. Archaeoglobus fulgidus AE001025_6 (387 aa). FASTA scores AL0211|MTV007_14 (609 aa) opt: 2576 z-score: 3078.9 E(): 0; 64.6%identity in 611 aa overlap; and AE0010|AE001025_6 (3…
rv0249c	1.236	0.0159	intermediary metabolism and respiration	Rv0249c, (MTV034.15c), len: 273. Unknown hydrophobic protein, possibly anchor subunit for oxidoreductase encoded by MTV034.14c and MTV034.13c. TBparse score is 0.902
nird	1.379	0.0478	intermediary metabolism and respiration	Rv0253, (MTV034.19), nirD, len: 118. Probable nitrite reductase small subunit, similar to several e.g. P23675|NIRD_ECOLI(108 aa). FASTA scores sp|P23675|NIRD_ECOLI NITRITE REDUCTASE (NAD(P)H) SMALL (108 aa) opt: 271 z-score: 359.1 E():1.7e-12; 41.9% identity in 105 aa overlap. TBparse score is 0.913
cobu	0.814	0.0426	intermediary metabolism and respiration	Rv0254c, (MTV034.20), cobU, len: 174. Probable cobinamide kinase similar to many e.g. sp|Q05599|COBU_SALTY (181 aa). Contains PS00017 ATP/GTP-binding site motif A (P-loop). FASTA scores sp|Q05599|COBU_SALTY COBINAMIDE KINASE / COBINAMIDE PH (181 aa) opt: 308 z-score: 398.2 E(): 1.1e-14; 38.7% identity in 181 aa overla. TBparse score is 0.919
rv0298	0.795	0.0221	conserved hypotheticals	Rv0298, (MTCY63.03), len: 75. Function: unknown. TBparse score is 0.891
rv0326	1.261	0.00528	unknown	Rv0326, (MTCY63.31), len: 151. Function: unknown. TBparse score is 0.929
rv0342	1.213	0.00758	cell wall and cell processes	Rv0342, (MTCY13E10.02), len: 640. Function: unknownslight similarity to some hypothetical bacterial proteinse.g P40983, but possible transmembrane stretch around residue490. Alternative translational start at 1764. FASTA best:YOR6_THER8 P40983 hypothetical protein in xyna 3'region (402aa), opt: 242, E(): 1.4e-07, (22.3% identity in 349 aaoverlap), also some similarity to downstream ORF MTCY13E10.…
dnaj	0.666	0.0021		Rv0352, (MTCY13E10.12), len: 395. Function: DnaJ, contains both DnaJ signatures (PS00636, PS00637). Differs from DNAJ_MYCTU P07881 due to a frameshift at the N-terminus
rv0374c	0.791	0.0378	intermediary metabolism and respiration	Rv0374c, (MTV036.09c), len: 159. Highly similar to ORF 2 of O.carboxidovorans coxMSLand P.thermocarboxydovorans CUT gene clusters. FASTA scores: gp|X82447|OCCOXMSL4_2 O.carboxidovorans coxMSL gene cl (166 aa) opt: 662 z-score: 799.6 E(): 0. 59.3% identity in 150 aa overlap score is 0.918
def	0.786	0.0383	information pathways	Rv0429c, (MTCY22G10.26c), len: 197,def, deformylase, similar to eg DEF_ECOLI P27251 polypeptide deformylase (168 aa), fasta scores, opt: 179, E(): 1.8e-05, (34.6% identity in 162 aa overlap)
rv0430	0.593	0.000503	conserved hypotheticals	Rv0430, (MTCY22G10.27), len: 102, unknown
rv0431	0.832	0.0254	cell wall and cell processes	Rv0431, (MTCY22G10.28), len: 164, tuberculin related peptide; almost identical to gp|D00815|MSGAT103_1 Mycobacterium tuberculosis AT103 (172 aa) (99.4% identity in 163 aa overlap); some similarity to G550415 HRPC (282 aa), fasta scores, opt: 120, E(): 0.36, (33.3% identity in 111 aa overlap)
rv0460	0.817	0.0258	conserved hypotheticals	Rv0460, (MTV038.04), len: 79. Unknown hydrophobic protein similar to Mycobacterium leprae U1740AM U15183|MLU15183_18 (56aa). FASTA scores: U15183|MLU15183_18 (56 aa) opt: 197 z-score: 299.1 E(): 3.7e-09; 63.8% identity in 47aa overlap. TBparse score is 0.896
rv0476	0.822	0.0213	cell wall and cell processes	Rv0476, (MTCY20G9.02), len: 87, unknown hydrophobicprotein, contains PS00606 Beta-ketoacyl synthases active site
rv0483	1.246	0.0183	cell wall and cell processes	Rv0483, (MTCY20G9.09), len: 451, unknown, similar to several M. tuberculosis hypothetical proteins, e.g, MTV009_3, MTCY493_21, MTCI28_32, MTV031_10, also similarity toMycobacterium leprae MLCL383_24 O07707 HYPOTHETICAL 43.6 KDPROTEIN and to Q49706 B1496_F2_81 (271 aa). FASTA scores,opt: 324, z-score: 344.1, E(): 3.2e-12, (29.8% identity in228aa overlap)
rv0523c	0.798	0.0291	conserved hypotheticals	Rv0523c, (MTCY25D10.02, unknown), len: 131 aa, somesimilarity to M. tuberculosis MTCY336_06 O06592 (136 aa);fasta scores, opt: 197 z-score: 236.8 E(): 5e-08, (38.4% identity in 99 aa overlap)
fadd8	1.301	0.0158	lipid metabolism	Rv0551c, (MTCY25D10.30c), len: 571, Acyl-CoA Synthetase, fadD8, ligase, but other possible start sites downstream of this start, similar to eg LCFA_ECOLI P29212 long-chain-fatty-acid--coa ligase (561 aa) opt: 585 z-score: 659.8 E(): 9.5e-30, (28.7% identity in 536 aa overlap), contains PS00455 Putative AMP-binding domain signature
rv0585c	1.208	0.00031	cell wall and cell processes	Rv0585c, (MTV039.23c-MTCY19H5.37), len: 795. Unknown, hydrophobic C-terminal domain. TBparse score is 0.928
rv0595c	1.541	0.0399	virulence, detoxification, adaptation	Rv0595c, (MTCY19H5.27, unknown), len: 130 aa; some similartity to STBB_PSESM Q52562 plasmid stability protein stbb from pseudomonas syringae (139 aa), fasta scores; opt:131 z-score: 182.9 E(): 0.0035, 35.2% identity in 88 aa overlap, and to M. tuberculosis hypothetical protein MTI376.11c (42.3% identity in 104 aa overlap) and MTY20H10_8
rv0605	0.819	0.0432	insertion seqs and phages	Rv0605, (MTCY19H5.17c), len: 202; possible resolvase for IS_Y349 element, similar to several Mycocbacterial hypothetical proteins and weakly similar to Q52563 resolvase from Pseudomonas syringae (210 aa), fasta scores; opt: 99 z-score: 129.9 E(): 3.1, 35.7% identity in 98 aa overlap. Contains PS00397 Site-specific recombinases active site and probable helix-turn helix motif from aa 10-31
recc	1.358	0.0022	information pathways	Rv0631c, (MTCY20H10.12c), len: 1097, recC similar to eg EX5C_ECOLI P07648 exodeoxyribonuclease v 125 kd polypeptide (EC 3.1.11.5) (EXONUCLEASE V GAMMA CHAIN). (1122 aa), fasta scores, opt: 954, E(): 0, (29.2% identity in 1109 aa overlap)
mmaa4	0.814	0.032	lipid metabolism	Rv0642c, (MTCY20H10.23c), len: 301 aa, mma4, Methoxymycolic Acid Synthase 4almost identical to MTU66108_4 Mycobacterium tuberculosis P72028 METHOXY MYCOLIC ACID SYNTHASE4 (301 aa)(99.7% identity in 301 aa overlap)
rpob	1.307	0.0309	information pathways	Rv0667, (MTCI376.08c) ,len: 1172, rpoB, dna-directed rna polymerase beta chain, start site chosen on basis ofrbs but alternative start at position 14359), FASTA score:almost identical to MSGRPOB_1 Mycobacterium tuberculosis RPOB_MYCTU P47766
rv0674	1.284	0.0308	conserved hypotheticals	Rv0674, (MTV040.02), len: 240. Unknown. TBparse score is 0.915
rv0678	0.713	0.00899	conserved hypotheticals	Rv0678, (MTV040.06), len: 165. Unknown. TBparse score is 0.910
rpsg	0.78	0.0304	information pathways	Rv0683, (MTV040.11), len: 156. rpsG, 30S ribosomalprotein S7. Contains PS00052 Ribosomal protein S7 signature. FASTA scores: gp|L34681|MSGRPSLG_2 Mycobacterium smegmatis ribosomal (156 aa) opt: 986 z-score: 1214.6 E(): 0; 96.2% identity in 156 aa overlap. TBparse score is 0.907
rv0731c	1.257	0.0365	lipid metabolism	Rv0731c, (MTV041.05c), len: 318. Unknown, but similar to hypothetical mycobacterial proteins e.g. MTCY210_45 M. tuberculosis cosmid (367 aa), 60.9% identity in 317 aa overlap; MTCY78_30 (348 aa) 55.1% identity in 305 aa overlap; MTY13D12_21 (308 aa) 56.2% identity in 292 aa overlap; and others. TBparse score is 0.880
rv0754	1.43	0.0456	PE/PPE	Rv0754, (MTV041.28), len: 584. Unknown glycine richprotein, similar to other PE_PGRS type hypothetical proteins e.g. gp|AL0212|MTV008_46 M. tuberculosis sequenc (1660 aa); 48.7% identity in 345 aa overlap or gp|Z80225|MTCY441_4M. tuberculosis cosmid (778 aa); 41.6% identity in 442 aaoverlap
rv0776c	1.212	0.0095	conserved hypotheticals	Rv0776c, (MTCY369.21a), len: 259. unknown, some similarity to Synechocystis sp. D90900_57, P72737 hypothetical protein (261 aa) opt: 337 E(): 1.7e-15; 30.5% identity in 266 aa overlap
rv0789c	1.227	0.0235	conserved hypotheticals	Rv0789c, (MTCY369.33c), len: 199, unknown
cysa2	0.769	0.0237	intermediary metabolism and respiration	Rv0815c, (MTV043.07c), len: 277, cysA2, probable thiosulfate sulfurtransferase, identical to MTCY164.27, cysA.Very similar to CysA of M. leprae and putative thiosulfatesulfurtransferases. Contains PS00683 Rhodanese C-terminalsignature at C-terminus. FASTA scores: Z95150|MTCY164_28 (100.0% identity in 277 aa overlap). TBparse score is 0.901
rv0841c	1.273	0.000783		Rv0841c, (MTV043.34c), len: 138 . Unknown
cysm3	1.305	0.00274		Rv0848, (MTV043.41), len: 372. cysM3, Possible putative cystein synthase, similar to many cys genes. Start uncertain,possibly only starts at 41392. FASTA scores: sp|Q44004|CYSM_ALCEU CYSTEINE SYNTHASE (EC 4.2.99.8) ( (339 aa), opt: 511 z-score: 592.7 E(): 1.7e-25. 35.0% identity in 314 aaoverlap
rv0850	1.306	0.0433	insertion seqs and phages	Rv0850, (MTV043.43), len: 110. Unknown but similar in part to many transposal elements, e.g. sptr|Q45144|Q45144 DNA, TRANSPOSABLE ELEMENT IS31831. (436 aa),FASTA scores:opt: 175 z-score: 226.2 E(): 4.3e-05. 38.6% identity in 57 aa overlap
rv0863	0.67	0.00136	conserved hypotheticals	Rv0863, (MTV043.56), len: 93 . Unknown, but weakly similar in part to E. coli and Y. enterocolitica putativeproteins. U82598|ECU82598_135 E. coli genomic sequen ; 32.4% identity in 71 aa overlap M74011|YEPYSCOP_8 Yersinia enterocolitica virC oper (165 aa) , 38.6% identity in 57 aa overlap
rv0870c	1.242	0.00634	cell wall and cell processes	Rv0870c, (MTV043.63c), len: 129. Unknown hydrophobic proetin, similar to HYPOTHETICAL 16.3 KD E. COLI PROTEIN P37065|YCCF_ECOLI(148 aa). FASTA scores: sp|P37065|YCCF_ECOLI HYPOTHETICAL 16.3 KD PROTEIN (148 aa) opt: 183 z-score:250.5 E(): 1.9e-06; 36.6% identity in 134 aa overlap. TBparse score is 0.886
rv0892	1.328	0.00844	intermediary metabolism and respiration	Rv0892, (MTCY31.20), len: 495, probable monooxygenase, similar to CYMO_ACISP P12015 cyclohexanone monooxygenase (542 aa), FASTA scores: opt: 489 z-score: 582.4 E(): 6.8e-26, Smith-Waterman score: 729; (30.3% identity in 492 aa overlap). Also similar to MTV012_64, MTCY21B4_10, MTCY1A6_14, MTV039_3, MTV013_4
glta2	1.235	0.0465	intermediary metabolism and respiration	Rv0896, (MTCY31.24), len: 431, gltA2, citrate synthase, similar to many, e.g. CGGLTG_1 C;glutamicum CISY_CORGLP42457 (437 aa), FASTA scores: opt: 1847 z-score: 2094.0 E(): 0; (63.0% identity in 433 aa overlap); contains PS00480Citrate synthase signature; similar to MTCY31.17c (29.2% identity in 274 aa overlap). EQUIVALENT to MLCB57_21 Mycobacterium leprae cosmid B57, O33066 CITRATE SYNTHASE, (431…
ompa	1.227	0.0257	cell wall and cell processes	Rv0899, (MTCY31.27), len: 326. Similar to many members of the OMPA family of outer membrane proteins e.g. YIAD_ECOLI P37665 hypothetical 22.2 kd lipoprotein in b (219 aa), FASTA scores; opt: 296, z-score: 322.0 E(): 2.2e-11, 45.3% identity in 117 aa overlap; contains PS00044 Bacterialregulatory proteins, lysR family signature
rv0909	0.71	0.0413	conserved hypotheticals	Rv0909, (MTCY21C12.03), len: 59. Unknown
psts	0.78	0.0148		Rv0932c, (MTCY08D9.07), pstS, len: 370. Probable precursor of PstS component of phosphate uptake system. Contains prokaryotic membrane lipoprotein lipid attachment site(PS00013) at N-terminus so leader peptide of 22 aa probablyremoved. M. tuberculosis seems to have three PstS-like proteins. Strong similarity to MTCY21C12.22, (370 aa; Fasta scores: opt: 1601; E(): 0; (64.5% identity in 372 aa over…
rv0945	1.2	0.00162	intermediary metabolism and respiration	Rv0945, (MTCY10D7.29c), len: 253, Similar to many oxidoreductases eg. UCPA_ECOLI P37440 oxidoreductase ucpa (285 aa), fasta scores; opt: 275 z-score: 356.9 E(): 1.1e-12,33.8% identity in 201 aa overlap; contains PS00061 Short-chain alcohol dehydrogenase family signature
uvrd	0.818	0.005		Rv0949, (MTCY10D7.25c), len: 771. Probable DNA helicase similar to many eg. YAY5_SCHPO Q10213 probable atp-dependent dna helicase c (887 aa), FASTA scores, opt: 927, z-score: 1046.0, E(): 0, (33.5% identity in 659 aa overlap); contains PS00017 ATP/GTP-binding site motif A
rv0981	0.493	0.0497	regulatory proteins	Rv0981, (MTV044.09), len: 230: Unknown, but highlysimilar to various regulatory proteins of two-component response regulators e.g. BJY09666_1 B.japonicum ragA, ragB andrpoH3 (226 aa), 43.8% identity in 224 aa overlap; or BSAJ2571_44 B.subtilis 168 56 kb DNA (228 aa), 46.4% identityin224 aaoverlap; or MTCY31_34 M. tuberculosis cosmid (236 aa), 50.7%identity in 225 aa overlap; or MLCB57_27 M.leprae…
rv1004c	1.495	0.00312	cell wall and cell processes	Rv1004c, (MTCI237.20c), len: 419. Contains repetitive sequence, which has similarities with elastin, and possible N-terminal signal sequence
kdpb	1.236	0.0368	cell wall and cell processes	Rv1030, (MTCY10G2.19c), kdpB, len: 709. Probable potassium-transporting atpase b chain similar to ATKB_ECOLI P03960 potassium-transporting atpase b chain (682 aa), fastascores, opt: 1481, E(): 0, (63.4% identity in 686 aa overlap); PS00154 E1-E2 ATPases phosphorylation site
rv1037c	1.209	0.0071	cell wall and cell processes	Rv1037c, (MTCY10G2.12), len: 94. similar to M. leprae Q49946 U1756D (95 aa), fasta scores, opt: 409, E(): 6.3e-23, (64.1% identity in 92 aa overlap), identical to (MTCY15C10.33) and almost identical to MTCY98.22c
rv1042c	0.737	0.00242	insertion seqs and phages	Rv1042c, (MTCY10G2.07), len: 135. Probable transposase, similar to insertion element orf eg M tuberculosis Q50761 TRANSPOSASE (308 aa), opt: 823, E(): 0, (99.1% identityin 117 aa overlap)
rv1057	1.233	0.00616	conserved hypotheticals	Rv1057, (MTV017.10), len: 393. Unknown but some similarity to surface antigen of Methanosarcina mazeii, MMSAG_1 (491 aa). FASTA scores: X84710|MMSAG_1 M.mazei surface antigen genes orf492 (491 aa) opt: 363 z-score: 402.6 E():6.2e-15; 31.3% identity in 294 aa overlap. TBparse score is0.892
fada3	0.828	0.0406	lipid metabolism	Rv1074c, (MTV017.27c), len: 405. fadA3, Probable beta-ketoacyl CoA thiolase similar to many involved in beta-oxidation e.g. Escherichia coli X97452|ECPAA_12 (401 aa) and D90778_5 (401 aa), or Acinetobacter calcoaceticus ACCCAT_9 (401 aa). Contains PS00737 Thiolases signature 2 and PS00445 FGGY family of carbohydrate kinases signature 2, although this is probably fortuitous. FASTA scores: X97452|E…
rv1081c	0.716	0.00902		Rv1081c, (MTV017.34c), len: 144. Unknown but hydrophobic stretch from aa 26 - 48. TBparse score is 0.906
rv1089	1.234	0.00686	PE/PPE	Rv1089A, len: 34 aa. Probable celA2a, first part of cellulase (endoglucanase) (EC 3.2.1.4), similar to N-terminus of others.
rv1103c	0.802	0.0481	virulence, detoxification, adaptation	Rv1103c, (MTV017.56c), len: 106. Unknown, TBparse score is 0.916
xsea	1.445	0.00234	information pathways	Rv1108c, (MTV017.61c), xseA, len: 415. Probable exonuclease VII large subunit similar to those from E. coli (P04994|EX7L_ECOLI 456 aa), B. subtilis, H. influenzae and H.pylori. FASTA scores: sp|P04994|EX7L_ECOLI EXODEOXYRIBONUCLEASE LARGESUBUNI (456 aa) opt: 581 z-score: 682.6 E(): 1.6e-30;30.8%identity in 425 aa overlap. TBparse score is 0.890
rv1115	0.392	0.00142	cell wall and cell processes	Rv1115, (MTCY22G8.04), len: 232. Unknown
rv1129c	1.347	0.0327	regulatory proteins	Rv1129c, (MTCY22G8.18c), len: 486. Unknown, possible regulator, 47.4% identity in 468 aa overlap with M. tuberculosis Rv0465c(MTV038.09c)(474 aa) E(): 0. Helix turn helix motif present from aa 32-53
rv1130	1.338	0.00107	intermediary metabolism and respiration	Rv1130, (MTCY22G8.19), len: 526. Some similarity toeg.PRPD_ECOLI P77243 prpd protein. escherichia coli (483aa), fasta scores; opt: 234 z-score: 273.3 E(): 3.3e-08, 27.0% identity in 429 aa overlap
rv1169c	1.234	0.0377	PE/PPE	Rv1169c, (MTV005.05c), len: 100. similar to the N-terminal region of the M. tuberculosis PE family of proteinseg. TR:O05297 (EMBL:Z93777) MTCI364.07 (99 aa), fasta scores; opt: 209 z-score: 407.6 E(): 1.6e-15, 37.4% identityin 99 aa overlap. Also simlar to the N-terminus of M. tuberculosis TR:P77909 (EMBL:U76006) ESTERASE/LIPASE (EC 3.1.1.3) (TRIACYLGLYCEROL LIPASE) (437 aa), fasta scores; opt: 1…
rv1179c	1.289	0.0185	conserved hypotheticals	Rv1179c, MTV005.15c, len: 939. Unknown.
mmpl10	0.805	0.000869	cell wall and cell processes	Rv1183, (MTV005.19), len: 1002. Probable transmembrane protein, similar to many Mycobacterial hypothetical membrane proteins eg. TR:Q49619 (EMBL:U00010) B1170_C1_181 (1008 aa), fasta scores; opt: 4545 z-score: 5010.3 E(): 0, 70.6% identity in 978 aa overlap
rv1184c	1.372	0.0476	cell wall and cell processes	Rv1184c, (MTV005.20c), len: 359. Similar to severalother Mycobacterial hypothetical proteins eg. TR:Q49633 (EMBL:U00010) B1170_F3_112 (391 aa), fasta scores; opt: 1422z-score: 1199.0 E(): 0, 62.7% identity in 338 aa overlap. Also similar toRv3822, Rv3539, Rv1430, Rv0151c etc.
rv1196	0.735	0.0166	PE/PPE	Rv1196, (MTCI364.08), len: 391. Belongs to the PPEfamily of M. tuberculosis hypothetical proteins, highly similar to Y07P_MYCTU Q11031 hypothetical 40.0 kd protein cy02b10.25c (396aa), fasta scores, opt: 2124, E(): 0, (85.1% identity in 397 aa overlap)
rv1197	1.527	0.043	cell wall and cell processes	Rv1197, (MTCI364.09), len: 98. Almost identical toMTCY98.023c, (98 aa) (99.0% identity in 98 aa overlap) andMTCY10G2.11 (98 aa) opt: 643, E(): 0, (99.0% identity in 98aaoverlap), highly similar to M. leprae Q49945 U1756C (100aa), fasta scores, opt: 377, E(): 8e-21, (58.3% identity in96aa overlap)
rv1214c	1.266	0.0159	PE/PPE	Rv1214c, (MTCI364.26c), len: 110. Similar to N-terminal region of M. tuberculosis PE family), appears to be frameshifted just upstream of this sequence but sequence of this cosmid appears to be correct
rv1226c	0.726	0.00943	cell wall and cell processes	Rv1226c, (MTCI61.09c), len: 487. Unknown, possibletransmembrane protein
cora	1.371	0.00495	cell wall and cell processes	Rv1239c, (MTV006.11c), corA, len: 366. Unknown, possible magnesium and cobalt transport protein highly similarto M. leprae protein (373 aa) designated corA in U15180.FASTA scores: opt: 1985 E(): 0; (79.1% identity in 369 aa overlap). Also similar to various CorA proteins of Gram negative bacteria e.g. P27841| CORA_ECOLI FASTA scores: opt.236E(): 8e-08; (24.5% identity in 306 aa overlap). TBparse …
oppa	1.239	0.0386	cell wall and cell processes	Rv1280c, (MTCY50.02), len: 591. oppA, Some similarity to periplasmic solute binding proteins e.g. OPPA_SALTY P06202 periplasmic oligopeptide-binding protein (542 aa), fasta scores; E(): 5.1e-05, 22.1% identity in 458 aa overlap. Has possible N-terminal signal sequence and prokaryotic lipoprotein lipid attachment site (PS00013)
thrc	1.211	0.000703	intermediary metabolism and respiration	Rv1295, (MTCY373.15), thrC, len: 360. Threonine synthase, highly similar to THRC_MYCLE P45837 (360 aa) FASTA scores, opt: 2202 z-score: 2447.3 E(): 0, (93.9% identity in359 aa overlap); contains PS00165 Serine/threonine dehydratases pyridoxal-phosphate attachment site
rv1348	1.361	0.00149	cell wall and cell processes	Rv1348, (MTCY02B10.12), len: 859. ABC transporter,similar to HMT1_SCHPO Q02592 heavy metal tolerance protein precurs (830 aa) FASTA scores, opt: 806, z-score: 825.2, E(): 5.1e-39,(32.9% identity in 504 aa overlap) similar to MTCY02B10.13,(31.9% identity in 576 aa overlap); contains PS00017 ATP/GTP-binding site motif A, PS00211 ABC transportersfamily signature
rv1361c	0.772	0.00632	PE/PPE	Rv1361c, (MTCY02B10.25c), len: 396. Member of the PPE family of proteins, similar to e.g. MTCI364.08, fasta scores; E(): 0, 84.9% identity in 397 aa overlap; contains PS00501 Signal peptidases I serine active site; also similarto MTCY274.23c (42.3% identity in 416aa overlap)
mihf	1.44	0.0225	information pathways	Rv1388, (MTCY21B4.05), len: 190. Almost identical to, but longer than M. smegmatis TR:P96802 (EMBL:U75344) integration host factor (mIHF) for mycobacteriophage L5 (105 aa), fasta scores; E(): 0, 96.1% identity in 102 aa overlap
metk	0.618	0.0176	intermediary metabolism and respiration	Rv1392, (MTCY21B4.09), metK, len: 403. S-adenosylmethionine synthetase,similar to e.g. METK_STAAU P50307 (397aa), fasta scores, opt: 1484, E(): 0, (58.0% identity in 400aa overlap); contains PS00376 S-adenosylmethionine synthetase signature 1, PS00377 S-adenosylmethionine synthetase signature 2
rv1393c	1.566	0.0176	intermediary metabolism and respiration	Rv1393c, (MTCY21B4.10c), len: 492. Probable monooxygenase, similar to e.g. CYMO_ACISP P12015 cyclohexanone monooxygenase (542 aa), fasta scores; E(): 0, 33.0% identity in 473 aa overlap, also to MTCY31.20, E241788 hypothetical 55.0 kDa (495 aa) (36.3% identity in 490 aa overlap), and MTCY31.20 (36.3% identity in 490 aa overlap)
rv1394c	1.208	0.0309	intermediary metabolism and respiration	Rv1394c, (MTCY21B4.11c), len: 461. Some similarityto cytochrome p450 eg CP4B_HUMAN P13584 cytochrome p450 ivb1(511 aa), fasta scores, opt: 486, E(): 7.4e-21, (28.6% identity in 423 aa overlap); contains PS00086 Cytochrome P450cysteine heme-iron ligand signature
rv1435c	0.822	0.0067	cell wall and cell processes	Rv1435c, (MTCY493.19), len: 202. Unknown Pro-, Gly Val-rich protein, shows some similarity to N-terminus of CPN_DROME Q02910 calphotin. drosophila melanogaster (865 aa),fasta scores opt: 266 z-score: 221.7 E(): 2.5e-05, 37.2% identityin 191 aa overlap. Contains at least five 7aa imperfect repeats. Also show similarity to other M. tuberculosisproteins eg.MTCI237.20c (34.7% identity in 193 aa overl…
pgk	1.223	0.0302	intermediary metabolism and respiration	Rv1437, (MTCY493.17c), pgk, len: 412. Phosphoglycerate kinase, highly similar to eg.PGK_MYCLE P46712 phosphoglyceratekinase (ec 2.7.2.3) (416 aa), fasta scores; opt: 2153 z-score: 2423.8 E(): 0, 80.4% identity in 414 aa overlap.Contains PS00111 Phosphoglycerate kinase signature
qor	0.494	0.0154	intermediary metabolism and respiration	Rv1454c, (MTV007.01c), qor, len: 328. Probable quinone oxidoreductase (EC 1.6.5.5) (NADPH:QUINONE REDUCTASE).FASTA scores: U87282|RCU87282_2 Rhodobacter capsulatus cbbIIoper (323aa) opt: 849 E(): 0; (44.7% identity in 329 aaoverlap). Contains PS01162 Quinone oxidoreductase / zeta-crystallin signature. Also similar to MTCY180.06, FASTA scores:cY180.seq 6203:7204 MW:35814 (334 aa) opt: 430 z-score:…
rv1462	1.205	0.0475	conserved hypotheticals	Rv1462, (MTV007.09), len: 397. Equivalent to Mycobacterium leprae hypothetical protein MLCL536.27c, len: 392.FASTA scores: gp|Z99125|MLCL536_22 Mycobacterium leprae cosmid L536. (392 aa) opt: 2059 z-score: 2361.5 E(): 0; 80.4%identity in 392 aa overlap. TBparse score is 0.873
rv1464	1.214	0.0479	intermediary metabolism and respiration	Rv1464, (MTV007.11), len: 417. Equivalent to NifS-like protein of Mycobacterium leprae and many other organisms; MLCL536.25c, len: 418. FASTA scores: gp|Z99125|MLCL536_20 Mycobacterium leprae cosmid L536.(418 aa) opt: 2333 z-score: 2679.1 E(): 0; 85.4% identityin 417 aa overlap. Contains PS00595 Aminotransferases class-V pyridoxal-phosphate attachment site. TBparse score is 0.881
ctpd	0.789	0.0411	cell wall and cell processes	Rv1469, (MTV007.16), len: 657. ctpD, Probable cation-transporting ATPase. FASTA scores: gp|D64005|SYCSLRG_46 Synechocystis sp.PCC6803 (642 aa) opt: 1438 z-score: 1459.9E(): 0; 41.9% identity in 592 aa overlap. Contains PS00154E1-E2ATPases phosphorylation site. TBparse score is 0.907
rv1481	1.253	0.0223	cell wall and cell processes	Rv1481, (MTCY277.02), len: 335. Probable membrane protein. highly similar to M. avium protein YS02_MYCAV O07395 hypothetical 36.1 kd protein mav335. (335 aa), fasta scores; opt: 1904 z-score: 1611.4 E(): 0, 89.0% identity in 337aa overlap
inha	0.738	0.0361	lipid metabolism	Rv1484, (MTCY277.05), inhA, len: 269. Identical toINHA_MYCTU P46533 enoyl-[acyl-carrier-protein] reductase andto M. bovis G1155270 enoyl acp reductase
muta	1.31	0.000801	lipid metabolism	Rv1492, (MTCY277.14), mutA, len: 615. Methylmalonyl-coa mutase beta-subunit, strong similarity to e.g. MUTA_STRCM Q05064 methylmalonyl-coa mutase beta-subunit (616 aa) fasta scores, opt: 1512, E(): 0, (45.9% identity in 628 aaoverlap); contains PS00213 Lipocalin signature, PS00544 Methylmalonyl-CoA mutase signature
wbbl2	1.21	0.00117	conserved hypotheticals	Rv1525, (MTCY19G5.03c), len: 261. Unknown.
pks5	1.319	0.00966	lipid metabolism	Rv1527c, (MTV045.01c-MTCY19G5.01), len: 2108.pks5, probable polyketide synthase, highly similar to many, e.g. MCAS_MYCBO Q02251 mycocerosic acid synthase from Mycobacterium bovis (2110 aa), fasta scores; opt: 6270 z-score: 7088.8 E(): 0, 63.6% identity in 2126 aa overlap
lspa	1.228	0.0118	cell wall and cell processes	Rv1539, (MTCY48.26c), lspA, len: 202. Probable lipoprotein signal peptidase, similar to eg LSPA_PSEFL P17942,(170 aa) FASTA scores, opt: 299, z-score: 338.6, E(): 2.6e-12, (38.3% identity in 167 aa overlap)
lpri	0.83	0.0443	cell wall and cell processes	Rv1541c, (MTCY48.24), len: 197. Possible lipoprotein, contains appropriately positioned prokaryotic membrane lipoprotein lipid attachment site (PS0013)
rv1544	1.215	0.0374	lipid metabolism	Rv1544, (MTCY48.21), len: 267. Probable ketoacyl reductase, similar to e.g. HETN_ANASP P37694 ketoacyl reductase hetn (287 aa) FASTA scores, opt: 379 z-score: 438.0 E(): 7.5e-18, (31.6% identity in 250 aa overlap); contains PS00061 Short-chain alcohol dehydrogenase family signature
rv1558	0.722	0.0153	conserved hypotheticals	Rv1558, (MTCY48.07c), len: 148. Similar to other M.tuberculosis genes e.g. MTCY03C7.09c, MTCY50.21. FASTA score: Z82098|MTCY3C78 MTCY3C7 NID: g1666104 - Mycobacter (151aa) opt: 330, E(): 9.1e-17; (39.7% identity in 151 aa overlap)
rv1578c	1.23	0.000806	insertion seqs and phages	Rv1578c, (MTCY336.26), len: 156. Function: unknown highly similar to MTCY441.21c, Probably belongs to #phiRv1proteins, FASTA score: E(): 4.8e-22;48.1% identity in 156aa overlap. Contains MIP family signature (PS00221). TBparsescore is 0.902
rv1586c	1.24	0.00407	insertion seqs and phages	Rv1586c, (MTCY336.18), len: 469. Function: probableintegrase,similar to several bacteriophage integrases e.g.Actinophage R4 and TP901-1. FASTA results, Q37839 ORF 469PROTEIN (469 aa) opt: 623; E(): 1.6e-29; 31.1% identity in482aa overlap.
nadb	0.701	0.0238	intermediary metabolism and respiration	Rv1595, (MTCY336.09c), nadB, len: 527. Function: nadB, probable L-aspartate oxidase (EC 1.4.3.16). FASTA results,Q49617 L-ASPARTATE OXIDASE (QUINOLINATE SYNTHETASE) (424aa) opt: 2152; E(): 0; 82.0% identity in 400 aa overlap. Alsoshows some similarity to MTCY48.13c, (583 aa), E(): 1e-10;35.3% identity in 566 aa overlap. TBparse score is 0.896
hisd	1.226	0.000357	intermediary metabolism and respiration	Rv1599, (MTCY336.05c), hisD, len: 438. Function: probable histidinol dehydrogenase (EC 1.1.1.23) O08396. Contains histidinol dehydrogenase signature (PS00611). FASTA results, HISX_MYCSM P28736 (445 aa) opt: 2356 E(): 0; 83.1% identity in 437 aa overlap
hisa	1.228	0.00368	intermediary metabolism and respiration	Rv1603, (MTV046.01-MTCY336.01c), hisA, len: 245. Probable PHOSPHORIBOSYLFORMIMINO-5-AMINOIMIDAZOLE CARBOXAMIDERIBOTIDE ISOMERASE (EC 5.3.1.16) similar to many e.g. HIS4_STRCO P16250 phosphoribosylformimino-5-aminoimidaz (240 aa), fasta scores; opt: 1081 z-score: 1596.1 E(): 0, 69.0% identity in 239 aa overlap
bcpb	0.825	0.0323	virulence, detoxification, adaptation	Rv1608c, (MTV046.06), bcpB, len: 154. Probable bacterioferritin comigratory protein, similar to many, e.g. gp|AE0003|ECAE000335_4 E. coli K-12 MG1655 se (156 aa), FASTAscores: opt: 329 z-score: 433.7 E(): 1.2e-16; 38.2% identity in 152 aa overlap, or gp|Z97179|MLCL383_22 M. leprae cosmid L383. (161 aa), 40.2% identity in 132 aa overlap. Alsosimilar to MTV009_6 M. tuberculosis sequence (157 aa), 3…
rv1626	0.756	0.0101	regulatory proteins	Rv1626, (MTCY01B2.18), len: 205. Function: Probabletwo-component response system transcriptional regulator, similar to many e.g. CHEY_BACSU P24072 chemotaxis protein chey homolog (119 aa), fasta scores; opt: 283 z-score: 425.9E(): 1.6e-16, 43.0% identity in 114 aa overlap. Relatives inM. tuberculosis: MTCY31.31c, 4e-09; MTCY10G2.22, 9.6e-09; MTCY20B11.21c, 1.9e-07
rv1627c	1.212	0.000121	lipid metabolism	Rv1627c, (MTCY01B2.19c), len: 402. Function: unknown but shows similarity to many lipid carrier proteins. FASTA best: Q51797 ACETYL COA SYNTHASE (388 aa) opt: 400; E():3.2e-18; (34.4% identity in 407 aa overlap). Some similarityto MTCY21C12.08c, E(): 4e-15; (28.9% identity in 381 aa overlap)
rv1639c	0.819	0.0446	cell wall and cell processes	Rv1639c, (MTCY06H11.03c), len: 489. Some similarityto YLI2_CORGL P35866 hypothetical 45.7 kd protein in lysi(426aa), fasta scores opt: 511, E(): 2.4e-23, (28.9% identityin 370 aa overlap); contains PS00904 Protein phenyltransferases alpha subunit repeat signature
tsnr	1.243	0.0423	information pathways	Rv1644, (MTCY06H11.08), len: 260, Possible 23s rrnamethyltransferase similar e.g. to TSNR_STRLU P52393 (270 aa), fasta scores, opt:276, E(): 3.6e-11, (27.6% identity in261 aa overlap)
rv1651c	1.603	0.00687	PE/PPE	Rv1651c, (MTCY06H11.16c), len: 1011. member of the M. tuberculosis glycine-rich PGRS (PE) family, similar to eg Y03A_MYCTU Q10637 hypothetical glycine-rich 49.6 kd pro (603 aa), fasta scores, opt: 1757, E(): 0, (50.8% identity in 714aa overlap)
rv1703c	0.647	0.00508	intermediary metabolism and respiration	Rv1703c, (MTCI125.25c), len: 196. Probable o-methyltransferase, most similar to the soluble form of mammalian catecholo-methyltransferase eg. COMT_HUMAN P21964 catechol o-methyltransferase (271 aa), fasta scores; opt: 405 z-score: 642.3 E(): 7.8e-29, 38.9% identity in 190 aa overlap
rv1718	1.282	0.000685	conserved hypotheticals	Rv1718, (MTCY04C12.03), len: 272. Similar to hypothetical protein from Archeoglobus, TR:O29058 (EMBL:AE001021)AF1210 (313 aa), fatsta scores; opt: 301 z-score: 539.0 E(): 8e-23, 31.6% identity in 301 aa overlap
rv1720c	1.218	0.0198	virulence, detoxification, adaptation	Rv1720c, (MTCY04C12.05c), len: 129. Unknown, similar to M. tuberculosis hypothetical proteins,e.g. MTV030.08 (133 aa) , fasta scores; E(): 1.5e-10, 39.1% identity in 128aa overlap
pkne	0.734	0.00585	regulatory proteins	Rv1743, (MTCY28.05,MTCY04C12.28), len: 566. Probable serine/threonine protein kinase, similar to eg. PKN1_MYXXA P33973 serine/threonine-protein kinase pkn1 (693 aa), fasta scores;opt: 542 z-score: 479.2 E(): 1.1e-19. 35.8% identity in 302 aa overlap. Also highly similar to eg. K08G_MYCTU Q11053probable serine/threonine-protein kinase (626 aa) (59.8% identity in 381 aa overlap). Contains PS00107 P…
pe_pgrs(wag22)	1.416	0.0468	PE/PPE	Rv1759c, (MTCY28.25c), wag22, len: 914. Member of the PGRS family of Glycine-rich proteins, highly similar to eg. Y03A_MYCTU Q10637 hypothetical glycine-rich 49.6 kd pro(603 aa), fasta scores; opt: 2010 z-score: 1372.2 E(): 0 ,53.0% identity in 724 aa overlap. Corresponds to the wag22antigen
rv1792	0.563	0.0264	cell wall and cell processes	Rv1792, (MTV049.14), len: 98 aa. esxM, ESAT-6 like protein (see Gey Van Pittius et al., 2001), member of Mycobacterium tuberculosis QILSS family of proteins with Rv1038c, Rv1197, Rv3620c and Rv2347c. Has in-frame stop codon at 18074, no error could be found to account for this. Identical (apart from stop codon) to P96363|Rv1038c|MTCY10G2.11 PUTATIVE ESAT-6 LIKE PROTEIN 2 (98 aa), FASTA scores: op…
rv1793	0.743	0.00929	cell wall and cell processes	Rv1793, (MTV049.15), len: 94. Unknown but almost identical to several hypothetical mycobacterial proteins, theMTIN or ESAT-6-like family. e.g. gp|Z83860|MTCY98_15 M. tuberculosis cosmid (94 aa) FASTA scores: opt: 610 z-score: 824.8 E(): 0; 97.9% identity in 94 aa overlap. Also highly similar to MTCY10G2_12, MTCI364_10, MTY15C10_33, MTCY7H7B_3and MLU15180_4 M. leprae cosmid B1756 (95 aa).
rv1803c	1.299	0.0237	PE/PPE	Rv1803c, (MTV049.25c), len: 639. Member of Mycobacterium tuberculosis PE_family, PGRS-subfamily. Most similar to MTCY28.34 (618 aa). Contains two PS00583 pfkB family of carbohydrate kinases signatures 1. FASTA scores: Z95890|MTCY28_34 (618 aa) opt: 1827 z-score: 1148.5 E(): 0; 53.5% identity in 664 aa overlap. TBparse score is 0.912
mgtc	1.262	0.0443	cell wall and cell processes	Rv1811, (MTCY16F9.03c), mgtC, probable magnesium transport atpase protein c, len: 234 aa; similar to eg. ATMC_SALTY P22037 mg(2+) transport atpase protein c (231 aa), fasta scores; opt: 545 z-score: 666.7 E(): 4.1e-30, 42.3% identity in 220 aa overlap
gcvh	0.8	0.0319	intermediary metabolism and respiration	Rv1826, (MTCY1A11.17c), gcvH, len: 134, highly similar to GCSH_ECOLI P23884 glycine cleavage system h protein (129 aa), FASTA scores, opt: 428, z-score: 526.8, E(): 2.2e-22, (47.8% identity in 134 aa overlap); contains PS00189 2-oxo acid dehydrogenases acyltransferase component lipoyl binding site
rv1827	0.805	0.0457	conserved hypotheticals	Rv1827, (MTCY1A11.16c), len: 162. Equivalent to gp|AL008609|MLCB1788_15 Mycobacterium leprae cosmid B1 (162 aa) opt: 888 z-score: 1088.5 E(): 0; 87.0% identity in 161 aa overlap
rv1840c	1.301	0.0114	PE/PPE	Rv1840c, (MTCY359.33), len: 515. Function: unknown but member of Ala, Gly-rich protein PE-family, PGRS-subfamily. FASTA best: Y03A_MYCTU Q10637 hypothetical glycine-rich49.6 kd pro (603 aa), opt: 1693, E(): 0, (53.1% identity in612 aa overlap. Similar to other M. tuberculosis proteins:MTC1A11.04, MTCY21B4.13c, cY130.seq, MTCY441.04c, MTCY1A11.25c, MTCY227.10c, MTCY253.25c, MTCY49.39c, MTCY39.36c,…
rv1847	0.729	0.0453	conserved hypotheticals	Rv1847, (MTCY359.26c), len: 140. Function: unknown possible thioesterase, some similarity to YBDB proteins of E. coli and H. inflenzae e.g. P15050|YBDB_ECOLI HYPOTHETICAL 15.0 KD PROTEIN IN (137 aa) opt: 232 E(): 6.6e-10; 35.8% identity in 106 aa overlap. FASTA best: G142208 thioesterase (151 aa), opt: 254, E(): 1.7e-11, (33.3% identity in 138 aa overlap). TBPARSE score is 0.903
ndh	1.204	0.0113	intermediary metabolism and respiration	Rv1854c, (MTCY359.19), len: 463. Function: ndh, probable NADH dehydrogenase, similar to several - e.g. S74826 NADH dehydrogenase - Synechocystis s (445 aa) FASTA score: opt: 1228 z-score: 1387.4 E(): 0; 46.3% identity in 432 aa overlap. Highly similar to MTCY04D9.04c Z84725| NID: g1817703 - Mycobacterium tuberculosis (470 aa) opt: 1911, E(): 0;64.7% identity in 459 aa overlap. TBPARSE score is 0.…
modb	1.237	0.0441	cell wall and cell processes	Rv1858, (MTCY359.15c), modB, len: 264. Function: probable transport system permease for molybdate uptake. FASTA best: Y10817|ANY108175 NID: g2288874 - Arthrobacter ModB (239 aa) opt: 937; E(): 0; 67.8% identity in 230 aa overlap.. Similar to other M. tuberculosis proteins: MTCY253.23,MTCY253.22. TBPARSE score is 0.911
rv1873	0.779	0.00406	conserved hypotheticals	Rv1873, (MTCY180.45c), len: 145. Unknown, TBparse score is 0.909
rv1884c	0.609	0.0284	cell wall and cell processes	Rv1884c, (MTCY180.34), len: 176. Similar to M. tuberculosis hypothetical protein, MTCY253.32 (154 aa). FASTA score: opt: 382; E(): 7.1e-17; 55.4% identity in 101 aa overlap. TBparse score is 0.927
fbpb	0.783	0.0018	lipid metabolism	Rv1886c, (MTCY180.32), fbpB, len: 325. Function: antigen 85-B precursor, mycolyl transferase, fibronectin binding protein. Related to precursors of antigen 85-A and antigen 85-C. FASTA results: A85B_MYCTU P31952 antigen 85-b precursor (85b) (325 aa) opt: 2249; E(): 0; 100.0% identity in325 aa overlap. TBparse score is 0.912. Also highly similarto M. tuberculosis MTCI5.03c (antigen 85-c) (71.6% id…
rv1893	0.781	0.0315	conserved hypotheticals	Rv1893, (MTCY180.25c), len: 72. Unknown. TBparse score is 0.857
rv1895	1.239	0.00559	intermediary metabolism and respiration	Rv1895, (MTCY180.23c), len: 384; similar to varioussorbitol and alcohol dehydrogenases. FASTA results: DHSO_BACSU Q06004 sorbitol dehydrogenase (ec 1.1.1.14) (352 aa) opt: 506; E(): 7.2e-24; 30.6% identity in 350 aa overlap. Note that there is a substantial (134bp) overlap at the C-terminus with the C-terminus of the downstream ORF, although both appear to be true coding regions. TBparse score is…
fura	1.263	0.0326	regulatory proteins	Rv1909c, (MTCY180.09), len: 150. furA, similar to family of ferric uptake regulatory proteins. FASTA results: Q48835 LEGIONELLA PNEUMOPHILA 130B (WADSWORTH) FERRIC UPTAKE REGULATION (136 aa) opt: 230; E(): 2.5e-09; 32.3% identity in 133 aa overlap.
rv1928c	1.526	0.0147	intermediary metabolism and respiration	Rv1928c, (MTCY09F9.36), len: 255 aa. Similar to eg HDHA_ECOLI P25529 7-alpha-hydroxysteroid dehydrogenase (255 aa), fasta scores, opt: 541, E(): 1.2e-27, (37.5% identity in 251 aa overlap); also similar to many mycobacterial proteins, e.g M. tuberculosis Rv1350, Rv0927c, Rv2002, Rv0769, Rv2766c, etc; contains PS00061 Short-chain alcohol dehydrogenase family signature
rv1951c	0.742	0.0235	conserved hypotheticals	Rv1951c, (MTCY09F9.13), len: 98 aa. Unknown, similar to Rv2541, (135 aa, 40.9% identity in 88 aa overlap)
rv1953	1.527	0.0118	virulence, detoxification, adaptation	Rv1953, (MTCY09F9.11c), len: 103 aa. Somne similarity to sp|O33827|O33827 PLASMID STABILITY-LIKE PROTEIN. (143 aa) opt: 170 z-score: 246.2 E(): 3.5e-06; 45.3% identity in 75 aa overlap
rv1986	0.82	0.0121	cell wall and cell processes	Rv1986, (MTCY39.33c), len: 199. Membrane protein similar to YGGA_ECOLI P11667 hypothetical 21.7 kd protein in sbm-f (197 aa) and to M. tuberculosis sp|Q11154|YV14_MYCTU HYPOTHETICAL 20.9 KD PROTEIN CY20 (201 aa). BELONGS TO THE LYSE/YGGA FAMILY. FASTA scores, sp|Q11154|YV14_MYCTU HYPOTHETICAL 20.9 KD PROTEIN CY20 (201 aa) opt: 784 z-score: 983.6 E(): 0; 63.4% identity in 186 aa overlap; and YGGA_…
ctpg	1.392	0.00046	cell wall and cell processes	Rv1992c, (MTCY39.27), len: 771, ctpG, probable cation transport ATPase, most similar to YHHO_ECOLI P37617 hypothetical 76.8 kd protein (732 aa) FASTA scores, opt: 1229, z-score: 1332.1, E(): 0, (35.6% identity in 677 aa overlap); contains PS00435 Peroxidases proximal heme-ligand signature; PS00154 E1-E2 ATPases phosphorylation site. Also similar to M. tuberculosis Rv1469, and Rv0092
rv1996	0.802	0.0459	virulence, detoxification, adaptation	Rv1996, (MTCY39.23c), len: 317, similarity at C-terminus with YXIE_BACSU P42297 hypothetical 15.9 kd protein (148 aa) FASTA scores, opt: 138, z-score: 166.9 E(): 0.0095,(26.4% identity in 144 aa overlap), also similar to MTCY39.12, (50.3% identity in 316 aa overlap, and Rv2026c,(294 aa), 47.9% identity in 311 aa overlap
rv2011c	1.325	0.0244	regulatory proteins	Rv2011c, (MTCY39.06), len: 143, unknown, low similarity to PETP_RHOCA P31078 petp protein. rhodobacter capsulatus (166 aa) FASTA scores, opt: 101, z-score: 138.6, E(): 0.36, (31.8% identity in 88 aa overlap)
rv2028c	0.833	0.0421	virulence, detoxification, adaptation	Rv2028c, (MTV018.15c), len: 279. Unknown but highlysimilar to Mycobacterium tuberculosis proteins MTCY01A10.08(272 aa) and MTCY03A2.24 (268 aa). FASTA scores: Z95387|MTCY1A10_8 (272 aa) opt: 563 z-score: 696.8 E(): 2.5e-31; 36.8% identity in 266 aa overlap and Z83867|MTCY3A2_24 (268aa) opt: 562 z-score: 695.7 E(): 2.9e-31; 40.7% identity in 273 aa overlap. TBparse score is 0.904
hspx	0.604	0.0267	virulence, detoxification, adaptation	Rv2031c, (MTV018.18c), len: 144. hspX. Identical to14 KD ANTIGEN (16 KD ANTIGEN) (HSP 16.3) of M. tuberculosis. BELONGS TO THE SMALL HEAT SHOCK PROTEIN (HSP20) FAMILY. (See J. BACTERIOL. 174:1352-1359(1992); INFECT. IMMUN. 60:2066-2074(1992)). FASTA scores: P30223|14KD_MYCTU 14 KD ANTIGEN (16 KD ANTIGEN) (HS (143 aa) opt: 933 z-score: 1119.3E(): 0; 100.0% identity in 143 aa overlap. TBparse score…
rv2107	1.249	0.00553	PE/PPE	Rv2107, (MTCY261.03), len: 105 aa. Member of PE family N-terminal eg. Y03A_MYCTU Q10637 hypothetical glycine-rich 49.6 kd protein (603 aa), fasta scores; opt: 214 z-score: 387.2 E(): 1.3e-14, 39.8% identity in 93 aa overlap
rv2108	1.264	0.0297	PE/PPE	Rv2108, (MTCY261.04), len: 243 aa; N-terminus is similar to N-terminal region of M. tuberculosis PPE family proteins eg. YX23_MYCTU Q10813 hypothetical 41.1 kd protein cy274.23 (404 aa), fasta scores; opt: 431 z-score: 701.6 E(): 3.9e-32, 44.0% identity in 166 aa overlap
rv2128	0.827	0.0351	cell wall and cell processes	Rv2128, (MTCY26.27), len: 67 aa. Unknown hydrophobic protein
rv2132	0.753	0.00145	conserved hypotheticals	Rv2132, (MTCY270.36c), len: 76. Function unknown but some similarity to Mycobacterium tuberculosis protein AL021924|MTV020_4 (84 aa). FASTA score: opt: 142 z-score: 210.0 E(): 0.00036; 41.8% identity in 55 aa overlap
rv2137c	0.502	0.0155	conserved hypotheticals	Rv2137c, (MTCY270.31), len: 137. Function: unknown C-terminus is very similar to hypothetical M. leprae protein B2126_C2_188 (150 aa). FASTA best: Q49782 B2126_C2_188. (150 aa) opt: 469 z-score: 623.7 E(): 9.6e-28; (77.2% identity in 101 aa overlap)
lppl	0.815	0.0333	cell wall and cell processes	Rv2138, (MTCY270.30c), len: 358. Function: unknown possible lipoprotein with appropriately placed lipoprotein signature (PS00013) strongly similar to hypothetical M. leprae protein, Q49806. FASTA best: Q49806 B2126_F3_142. (298 aa) opt: 1495 z-score: 1474.0 E(): 0; (75.3% identity in 300 aa overlap)
dape2	0.802	0.00105		Rv2141c, (MTCY270.27), len: 448. dapE, ut shows some similarity to acetylornithine deacetylase and succinyl-diaminopimelate desuccinylase and cotains ArgE/dapE/ACY1/CPG2/yscS family signature 1 (PS00758). FASTA best: CBPS_YEASTP27614 carboxypeptidase s precursor (576 aa) opt: 234 z-score: 270.8 E(): 4.3e-08; (24.3% identity in 412 aa overlap)
rv2147c	0.697	0.0213	conserved hypotheticals	Rv2147c, (MTCY270.21), len: 241. Function: unknown
rv2190c	0.78	0.0016	virulence, detoxification, adaptation	Rv2190c, (MTV021.23c-MTCY190.01c), len: 385. Unknown but similar to other hypothetical mycobacterial proteins e.g. MTCY10H4.24 (281 aa) and also weakly similar to eg Q01838|P60_LISSEprotein p60 precursor (invasion-associated protein) (524 aa). FASTA scores: gp|Z80233|MTCY10H4_25 (281 aa) opt: 290 z-score: 222.2 E(): 6.9e-05; 37.0% identity in 127 aa overlap and sp|Q01838|P60_LISSE PROTEIN P60 PRE…
rv2199c	0.759	0.0227	cell wall and cell processes	Rv2199c, (MTCY190.10c), len: 139. Unknown, possiblemembrane protein
cobs	0.826	0.0228	intermediary metabolism and respiration	Rv2208, (MTCY190.19), len: 249. Probable CobS, similarity to SW:COBS_ECOLI P36561 cobalamin (5'-phosphate) synthase (28.0% identity in 243 aa overlap)
rv2239c	0.664	0.0165	conserved hypotheticals	Rv2239c, (MTCY427.20c), len: 158. Unknown
acpm	0.774	0.00859	lipid metabolism	Rv2244, (MTCY427.25), len: 115. acpM, acyl carrier protein involved in meromycolate extension. Highly similar to acyl carrier protein from Streptomyces glaucescens. eg L43074|STMFABD2 STMFABD NID: g870805 - (82 aa) opt: 298 E(): 8.4e-13; (56.6% identity in 76 aa overlap), and SW:ACP_ECOLI P02901 acyl carrier protein (37.3% identity in 67 aaoverlap)
rv2254c	1.291	0.00577	cell wall and cell processes	Rv2254c, (MTV022.04c), len: 151. Unknown hydrophobic protein. TBparse score is 0.928
lipm	0.828	0.00401	intermediary metabolism and respiration	Rv2284, (MTCY339.26c), len: 431. Probable esterase similar to others e.g. gp|Z95844|MTCY493_28 Mycobacterium tuberculosis cosmid (420 aa) opt: 1266 z-score: 1430.8 E(): 0; 50.1% identity in 411 aa overlap. Some similarity to G537514 arylacetamide deacetylase (399 aa) FASTA scores, opt: 190, z-score: 213.6, E(): 5.9e-05, (30.4% identity in 138 aa overlap)
rv2288	1.445	0.000114	conserved hypotheticals	Rv2288, (MTCY339.22c), len: 125. Unknown
rv2296	1.472	0.0171	intermediary metabolism and respiration	Rv2296, (MTCY339.14c), len: 300. Hydrolase similar to eg HALO_XANAU P22643, haloalkane dehalogenase, (310 aa),opt: 510 z-score: 577.7 E(): 3.1e-25 (39.0% identity in 315aa overlap)
rv2307c	0.776	0.0118	conserved hypotheticals	Rv2307c, (MTCY339.02), len: 281. Similar to E. coliprotein P77538 FROM BASES 2662068 TO 2677236 (SECTION 230 (293 aa)opt: 421; E(): 1.1e-19; 32.1% identity in 268aa overlap
uspc	0.814	0.00375	cell wall and cell processes	Rv2318, (MTCY3G12.16c), len: 440. uspC, probably component of sugar transport system, has hydrophobic stretch possibly signal peptide at N-terminus. Similar to AF012836|AF012836_1 Thermococcus litoralis trehalos (450 aa) opt: 202 z-score: 238.9 E(): 8.8e-06; 24.8% identity in 431 aaoverlap; also slight similarity to MALX_STRPN P29850 maltose/maltodextrin-binding protein (423 aa), fasta scores, op…
rv2324	0.832	0.0192	regulatory proteins	Rv2324, (MTCY3G12.10), len: 148. Regulatory proteinsimilar to Mycobacterium tuberculosis Z92771|MTCY71_31 (150 aa), FASTA score: opt: 261 z-score: 344.3 E(): 1.2e-11; 36.4% identity in 143 aa overlap; and ASNC_HAEIN P44337regulatory protein asnc (150 aa) fasta scores, opt: 223, E(): 2.5e-09, (26.7% identity in 146 aa overlap). Also similarto Rv3291c (MTCY71.31c), 36.4% identity in 143 aa overlap
dgt	0.792	0.0224	intermediary metabolism and respiration	Rv2344c, (MTCY98.13c), len: 431 aa. dgt. Probable deoxyguanosine triphosphate hydrolase, with similarity to several deoxyguanosine triphosphate hydrolases. FASTA best: AF027507|AF027507_2 Mycobacterium smegmatis dGTPase (428 aa)opt: 1991 z-score: 2396.5 E(): 0; 73.5% identity in 422aa overlap; and G1221429 DEOXYGUANOSINETRIPHOSPHATE TRIPHOSPHOHYDROLASE (461 aa), fasta scores, opt: 289, E(): 8.5e-…
rv2347c	0.371	0.0138	cell wall and cell processes	Rv2347c, (MTCY98.16c), len: 98. Unknown but member of family with MTCY07H7B.02, MTCY10G2.11, MTCI364.09, MTCY15C10.32, etc. Also highly similar to M. leprae protein G699137. Len: 98. fASTA best: Z93777|MTCI364.09 (98 aa) opt: 645 E(): 0; (99.0% identity in 98 aa overlap). TBPARSE score is 0.896
mbtc	1.271	0.0233	lipid metabolism	Rv2382c, (MTCY22H8.03), len: 444. mbtC, probably involved in Mycobactin/Exochelin Synthesis, similar to part of ERY3_SACER Q03133 erythronolide synthase, (module 6) (3170 aa) opt: 1368, E(): 0, (49.8% identity in 444 aa overlap)
mbtb	1.227	0.0394	lipid metabolism	Rv2383c, (MTCY22H8.02), len: 1414. mbtB, probably involved in Mycobactin/Exochelin Synthesis (serine/threonineligation), similar to HMP2_YEREN P48633 high-molecular-weight protein 2 (2035 aa), fasta scores, opt: 2275, E(): 0, (38.4% identity in 1069 aa overlap); contains PS00455 Putative AMP-binding domain signature, PS00012 Phosphopantetheineattachment site
trpe2	1.324	0.0189		Rv2386c, (MTCY253.35), len: 450. Possible trpE , similar to many eg TRPE_BACSU P03963 anthranilate synthase component i (515 aa), fasta scores, opt: 441, E(): 8.2e-22, (30.0% identity in 293 aa overlap)
subi	1.219	0.00622	cell wall and cell processes	Rv2400c, (MTCY253.21), len: 356. Probable subI, (thio)sulphate binding protein, similar to eg G466966 subI, sulphate binding precursor, (358 aa), fasta scores, opt: 1775, E(): 0, (76.5% identity in 340 aa overlap)
rpst	0.811	0.0296	information pathways	Rv2412, (MTCY253.08c), len: 86 aa. rpsT, 30s ribosomal protein s20; highly similar to many eg. RS20_ECOLI P02378 30s ribosomal protein s20 (86 aa), fasta scores; opt: 210 z-score: 411.7 E(): 2.3e-16, 42.4% identity in 85 aa overlap
rv2431c	1.253	0.000412	PE/PPE	Rv2431c, (MTCY428.15), len: 99. Member of PE familysimilar to eg G913039 orf 3' OF PGRS repeat (100 aa), fastascores, opt: 168, E(): 4.2e-06, (34.7% identity in 95 aa overlap)
rv2438c	1.224	0.0258	intermediary metabolism and respiration	Rv2438c, (MTCY428.08), len: 738. Similar to YHN4_YEAST P38795 hypothetical 80.7 kd protein in erg7- (714 aa), fasta scores, opt: 339, E(): 5.1e-14, (24.7% identity in 653 aa overlap), also NADE_RHOCA Q03638 nh(3)-dependent nad(+) synthetase (552 aa), fasta scores, opt: 288, E(): 6.3e-11, (26.3% identity in 560 aa overlap), contains PS00591 Glycosyl hydrolases family 10 active site
rpma	0.646	0.0188	information pathways	Rv2441c, (MTCY428.05), len: 86. Probable rpmA, similar to eg RL27_ECOLI P02427 50s ribosomal protein l27, (84 aa), fasta scores, opt: 328, E(): 7.1e-17, (64.2% identity in 81 aa overlap); contains PS00831 Ribosomal protein L27 signature
rv2459	0.8	0.024	cell wall and cell processes	Rv2459, (MTV008.15), len: 508 aa. Probable transmembrane transport protein; similarto many drug-efflux proteins eg. MMR_STRCO P11545 methylenomycin a resistance protein (Streptomyces coelicolor) (475 aa), fasta scores; opt: 690 z-score: 648.0 E(): 6.7e-29 31.1% identity in 421 aa overlap. Also similar to other M. tuberculosis transport proteinseg. MTCY3G12.01 (44.0% identity in 504 aa overlap)
rv2480c	0.809	0.0286	insertion seqs and phages	Rv2480c, (MTV008.36c), len: 108 aa. IS6110 transposase subunit; identical to many
rv2520c	0.82	0.00663	cell wall and cell processes	Rv2520c, (MTV009.05c), len: 75. Unknown but probably equivalent to Mycobacterium leprae hypothetical protein; MLCL383.32 (91 aa). FASTA scores: sptr|O07706|O07706 HYPOTHETICAL 10.0 KD PROTEIN (91 aa) opt: 290 z-score: 402.7 E(): 6.1e-15; 58.7% identity in 75 aa overlap. TBparse score is 0.882
mrr	1.276	0.0275	information pathways	Rv2528c, (MTCY159.28), len: 306 aa. Probable mrr, similar to MRR_ECOLI P24202 mrr restriction system protein, (304 aa), fasta scores, opt: 647, E(): 0, (35.3% identity in 309 aa overlap)
rv2532c	1.214	0.0213	conserved hypotheticals	Rv2532c, (MTCY159.24), len: 133 aa. Unknown
rv2557	0.64	0.042	conserved hypotheticals	Rv2557, (MTCY9C4.11c), unknown, len: 224, highly similar to MTCY9C4.10c (69.2% identity in 224 aa overlap)
thrs	1.291	0.0455	information pathways	Rv2614c, (MTCY01A10.20), len: 692 aa. thrS, similarto SYT_ECOLI P00955 threonyl-trna synthetase (642 aa), fasta scores, opt: 946, E(): 0, (40.7% identity in 612 aa overlap); contains PS00339 Aminoacyl-transfer RNA synthetases class-II signature 2
rv2618	1.201	0.0207	conserved hypotheticals	Rv2618, (MTCY01A10.15c), len: 225 aa. Unknown, somesimilarity to MTCY01A10.11, (224 aa) opt: 149 z-score: 157.6 E(): 0.0013, (28.9% identity in 197 aa overlap) and othermycobacterial proteins
rv2629	1.303	0.00402	conserved hypotheticals	Rv2629, (MTCY01A10.03c), len: 374 aa. Unknown
rv2632c	0.699	0.0106	conserved hypotheticals	Rv2632c, (MTCY441.02c), len: 93. Highly similar to hypothetical M. tuberculosis protein, MTCY04C12.23. FASTA score: NID: g1654017 - Mycobac (153 aa) opt: 319 E(): 1.3e-16; 53.9% identity in 89 aa overlap
rv2633c	0.534	0.0147	conserved hypotheticals	Rv2633c, (MTCY441.03c), len: 161. Unknown
arsc	1.31	0.00252	cell wall and cell processes	Rv2643, (MTCY441.13), len: 498. arsC, potential membrane protein, similar to conserved hypothetical proteins e.g. YQCL_BACSU P45946 hypothetical 38.3 kd protein in cwla-(346 aa), fasta scores, opt: 1173, E(): 0, (50.4% identityin 343 aa overlap). C-terminal part (aa 360-498) is similar to several arsenate reductases that expand arsenate pump specificity e.g. Q01257|ARSC_STAXY ARSENATE REDUCTASE (…
rv2657c	0.7	0.0219	insertion seqs and phages	Rv2657c, (MTCY441.26c), len: 86. Probable phage protein. Similar to gp36 protein of mycobacteriophage L5 Q05246|VG36_BPML5 GENE 36 PROTEIN (GP36). - MYCOBA (56 aa)opt:169 E(): 8.9e-07 (50.0% identity in 50 aa overlap). Also similar to Mycobacteriophage D29 dCMP deaminase (g1) gene Similarity suggests alternative start at 21737. Contains possible heli-turn-helix motif at aa 34 - 55, (+4.47 SD)
rv2689c	0.792	0.0156	conserved hypotheticals	Rv2689c, (MTCY05A6.10c), len: 405. Function: unknown but weak similarity to several RNA methyltransferases in C-terminus . Other less probable starts possible. FASTA best: AL021529|SC10A5_6 Streptomyces coelicolor cosmid 10 (458aa) opt: 455 z-score: 543.9 E(): 9e-23; 38.4% identityin 417 aa overlap; and Y958_HAEIN P44083 hypothetical RNAmethyltransferase (392 aa) opt: 221; E(): 2.9e-07; 28.4%iden…
rv2694c	0.798	0.0297	conserved hypotheticals	Rv2694c, (MTCY05A6.15c), len: 122. Function: unknown but some similarity to AL021530|SC2E9_14 Streptomyces coelicolor cosmid 2E (154 aa) opt: 299 z-score: 399.5 E(): 1e-14; 41.0% identity in 117 aa overlap. TBparse score is 0.904
rv2733c	0.635	0.013	conserved hypotheticals	Rv2733c, (MTCY154.13c), len: 512 aa. Similar to hypothetical proteins from a range of organisms eg. Y195_MYCLEQ49842 hypothetical 56.0 kd protein b2235_c2_195 (516 aa),fasta scores; opt: 2689 z-score: 3405.4 E(): 0, 80.4% identity in 509 aa overlap
rv2742c	1.42	0.0154	conserved hypotheticals	Rv2742c, (MTV002.07c), len: 277 aa. Questionable ORF, extreme N-terminus is highly similar to the N-teminus ofthe downstream ORF MTV002.03c (78.4% identity in 37 aa overlap)
rv2745c	0.739	0.0464	regulatory proteins	Rv2745c, (MTV002.10c), len: 112 aa. Possible regulator; N-terminus is similar to several transcrpitional regulators eg. TR:Q01716 (EMBL:X66021) trbA TRANSCRIPTIONAL REPRESSOR PROTEIN (121 aa), fasta scores; 118 z-score: 170.6 E(): 0.024, 38.8% identity in 49 aa overlap
dapa	0.783	0.0398	intermediary metabolism and respiration	Rv2753c, (MTV002.18c), len: 300 aa. dapA, dihydrodipicolinate synthase; similar to many eg. DAPA_ECOLI P05640 dihydrodipicolinate synthase (ec 4.2.1.52) (292 aa), fasta scores; opt: 515 z-score: 735.8 E(): 0, 33.8% identity in 287 aa overlap. Contains PS00665 and PS00666 Dihydrodipicolinate synthetase signatures 1 and 2
gpsi	1.274	0.0132	information pathways	Rv2783c, (MTV002.48c), len: 752 aa. gpsI, probable guanosine pentaphosphate synthetase and polyribonucleotide nucleotidyltransferase,; highly similar to Streptomyces antibioticus TR:Q53597 (EMBL:U19858) guanosine pentaphosphate synthetase, gpsI (740 aa), fasta scores; opt: 3314 z-score:3505.7 E(): 0, 70.5% identity in 733 aa overlap, and similar to eg. PNP_BACSU P50849 polyribonucleotide nucleoti…
rpso	0.51	0.0144	information pathways	Rv2785c, (MTV002.50c), len: 89 aa. rpsO, 30s ribosomal protein S15; highly similar to many eg. RS15_ECOLI P02371 30s ribosomal protein s15 (88 aa), fasta scores; opt: 295 z-score: 524.7 E(): 4.5e-22, 52.3% identity in 88 aa overlap. Contains PS00362 Ribosomal protein S15 signature
rv2791c	0.543	0.0239	insertion seqs and phages	Rv2791c, (MTV002.56c), probable IS1602 transposase len: 459 aa; similar to many eg. TR:Q56249 (EMBL:D38778) TRANSPOSASE-LIKE PROTEIN OF PS3IS (369 aa), fasta scores; opt: 327 z-score: 426.0 E(): 1.4e-16, 26.8% identity in 399 aaoverlap
rv2821c	1.285	0.0192	conserved hypotheticals	Rv2821c, (MTCY16B7.21), len: 236. Some similarity to CONSERVED PROTEIN AE000879|AE000879_5 Methanobacterium thermoautotrop (245 aa) fasta score, opt: 294 z-score: 366.8 E(): 6.6e-13; 34.8% identity in 224 aa overlap
rv2824c	1.458	0.0196	conserved hypotheticals	Rv2824c, (MTCY16B7.18), len: 314. Unknown
rv2826c	1.306	0.00389	conserved hypotheticals	Rv2826c, (MTCY16B7.16), len: 274 aa. Unknown
rbfa	1.232	0.00376	information pathways	Rv2838c, (MTCY16B7.04), len: 183. Probable rbfA, similarity to several RbfA proteins, eg to RBFA_BACSU P32731 ribosome-binding factor a (117 aa), fasta scores, opt: 199, E(): 4.2e-06, (32.4% identity in 108 aa overlap). Longer than other RbfA proteins
rv2853	1.497	0.0355	PE/PPE	Rv2853, (MTCY24A1.04c), len: 615 aa. Member of M. tuberculosis PE family, PGRS subfamily of glycine rich proteins eg Y03A_MYCTU Q10637 hypothetical glycine-rich 49.6 kd pro (603 aa), fasta scores, opt: 1874 z-score: 1309.5 E(): 0, (51.8% identity in 637 aa overlap)
amic	1.257	0.00896	intermediary metabolism and respiration	Rv2888c, (MTCY274.19c), amiC, len: 473, PUTATIVE AMIDASE (EC 3.5.1.4) also similar to NYLA_PSES8 P13398 6-aminohexanoate-cyclic-dimer hydrolase (492 aa) FASTA scores, opt: 502, z-score: 566.9, E(): 5e-25, (32.9% identity in 474 aa overlap); contains PS00017 ATP/GTP-binding site motif A.Equivalent to M. leprae sp|O33040|O33040 PROBABLE AMIDASE.(468 aa) opt: 2361 z-score: 2729.6 E(): 0; 76.7% ident…
fdhf	0.714	0.0359	intermediary metabolism and respiration	Rv2900c, (MTCY274.31c), len: 779. fdhF. Similar to FdhF and other prokaryotic molybdopterin-containing oxidoreductases e.g. REU60056 NID: g1620507 - Ralstonia (757 aa) FASTA scores opt: 2050 E(): 0; Smith-Waterman score: 2050; 45.0% identity in 746 aa overlap. Also similar to FDHF_ECOLI, P07658 formate dehydrogenase, (715 aa) FASTA scores, opt: 305, z-score: 350.5, E(): 5.6e-13, (25.5% identity i…
lepb	0.729	0.028	cell wall and cell processes	Rv2903c, (MTCY274.34c), len: 294. lepB, signal peptidase I, similar to many eg LEP_BACLI P42668 signal peptidase i, (186 aa), FASTA scores, opt: 218, z-score: 256.4, E(): 9.9e-08, (34.5% identity in 194 aa overlap); contains PS00501 Signal peptidases I serine active site,PS00761 Signalpeptidases I signature 3
trmd	1.201	0.0205	information pathways	Rv2906c, (MTCY274.37c), len: 230. trmD, trna m1G methyltransferase, similar to eg TRMD_ECOLI P07020 trna (guanine-n1)-methyltransferase (255 aa) FASTA scores, opt: 573, z-score: 712.6, E(): 3.8e-33, (42.1% identity in 228 aa overlap)
rv2966c	0.79	0.0368	intermediary metabolism and respiration	Rv2966c, (MTCY349.21), len: 188 aa. Nearly identical to G560526 U0002D (215 aa), similar to YHHF_ECOLI P10120 hypothetical 21.7 kd protein in ftsy-region (198 aa), fastascores, opt: 319, E(): 3.3e-15, (35.5% identity in 183 aa overlap) contains, PS00092 N-6 Adenine-specific DNA methylases signature
rv2983	1.389	0.0409	conserved hypotheticals	Rv2983, (MTCY349.04c), len: 214 aa. Unknown but equivalent to gp|Z99263|MLCB637_37 Mycobacterium leprae cosmidB637; (216 aa) opt: 1080 z-score: 1278.8 E(): 0; 79.1% identity in 215 aa overlap
mutt1	1.236	0.0404	information pathways	Rv2985, (MTCY349.02c), len: 317 aa. Equivalent to M. leprae sp|O33126|O33126 HYPOTHETICAL 34.5 KD PROTEIN.(312aa) opt: 1514 z-score: 1817.8 E(): 0; 71.8% identity in 316 aa overlap; also some similarity with G886310, M.leprae L222-ORF6 (251 aa), fasta scores, opt: 231 z-score:280.2 E(): 1.3e-08, (36.7% identity in 128 aa overlap); contains PS00893 mutT domain signature
leud	1.274	0.0026	intermediary metabolism and respiration	Rv2987c, (MTV012.01c), len: 198. leuD, 3-isopropylmalate dehydratase small subunit (ec 4.2.1.33), similar to many e.g. S. typhimurium leuD P04787, best with M. leprae. FASTA score: gp|Z99263|MLCB637_33 Mycobacterium leprae cosmid B637. (198 aa) opt: 1155 z-score: 1534.1 E(): 0; (87.8% identity in 196 aa overlap) and sp|P04787|LEUD_SALTY 3-ISOPROPYLMALATE DEHYDRATASE (EC (201 aa) opt: 528 z-score:…
rv2990c	1.256	0.00375	conserved hypotheticals	Rv2990c, (MTV012.04c), len: 286. Unknown. TBparse score is 0.923
rv2991	1.221	0.0179	conserved hypotheticals	Rv2991, (MTV012.05), len: 163. Unknown, but some similarity to hypothetical M. tuberculosis protein MTCI65.22 and to several proteins of similar size that confer resistance to 5-Nitroimidazole antibiotics in Bacteroides. FASTA scores: sptr|O06553|O06553 HYPOTHETICAL 16.3 KD PROTEIN (147aa) opt: 127 z-score: 173.8 E(): 0.034; (32.9% identity in 73 aa overlap) and gp|X71443|BFNIMB_1 B.fragilis inse…
leub	1.321	0.00625	intermediary metabolism and respiration	Rv2995c, (MTV012.09), len: 336. 3-isopropylmalate dehydrogenase, leuB, identical to M. tuberculosis enzyme. FASTA score: sptr|P95313|P95313 3-ISOPROPYLMALATE DEHYDROGENASE (336 aa) opt: 2175 z-score: 2511.9 E(): 0; (100.0% identity in 336 aa overlap). TBparse score is 0.878
rv3013	0.765	0.00654	conserved hypotheticals	Rv3013, (MTV012.27), len: 218. Unknown but equivalent to MLCB637_11 (230 aa) from Mycobacterium leprae. FASTA score: Z99263|MLCB637_11 (230 aa) opt: 1188 z-score: 1404.6 E(): 0; (83.9% identity in 218 aa overlap). TBparse scoreis 0.879
liga	0.832	0.046	information pathways	Rv3014c, (MTV012.28c), len: 691. Probable ligA, DNAligase, similar to many prokaryotic and eukaryotic ligases,best with M. leprae MLCB637.10. FASTA score: Z99263|MLCB637_10 Mycobacterium leprae cosmid B637. (694 aa) opt: 3844 z-score: 4389.1 E(): 0; (84.7% identity in 687 aa overlap).TBparse score is 0.865
rv3057c	1.211	0.0083	intermediary metabolism and respiration	Rv3057c, (MTCY22D7.24), len: 287. Function: unknownbut similar to various oxidoreductases and enzymes involvedin polyketide synthesis. Contains short-chain alcohol dehydrogenase family signature (PS00061) and is related to otherM. tuberculosis proteins e.g. MTCY190.25c, MTCY39.16c. FASTA best: Y00P_MYCTU Q10402 putative oxidoreductase cy190.25c (650 aa) opt: 462, E(): 3.9e-22; (34.5% identity in …
rv3066	1.308	0.0265	regulatory proteins	Rv3066, (MTCY22D7.15c), len: 202. Some similarity to transcriptional regulators, hypothetical proteins and to MTCY369.20. FASTA scores: E. coli sp|P75811|P75811 FROM BASES 877335 TO 887297 (SECTION (178 aa) opt: 256 z-score: 329.5 E(): 7.9e-11; 28.4% identity in 176 aa overla G1001205 hypothetical 20.4 kDa protein (187 aa) opt: 147, E():0.012; (26.0% identity in 177 aa overlap)
rv3083	1.28	0.0114	intermediary metabolism and respiration	Rv3083, (MTV013.04), len: 495. Unknown, probable monoxygenase very similar to M. tuberculosis MTCY01A6.14 (489aa) and various monoxygenases. FASTA scores: gp|Z83864|MTCY1A6_14 Mycobacterium tuberculosis cosmid (489 aa) opt: 1692z-score: 2015.7 E(): 0; (49.7% identity in 489 aa overlap)and sp|P55487|Y4ID_RHISN PROBABLE MONOOXYGENASE Y4ID (662aa)opt: 347 z-score: 412.5 E(): 1.7e-15; (23.2% identity…
lipr	1.285	0.00669	intermediary metabolism and respiration	Rv3084, (MTV013.05), len: 308. Unknown but similar to ACETYL-HYDROLASE (EC 3.1.1.-) and various esterases. FASTA scores: sp|Q01109|BAH_STRHY ACETYL-HYDROLASE (EC 3.1.1.-). (299 aa) opt: 558 z-score: 654.3 E(): 5.9e-29; (40.2% identity in 246 aa overlap). Also similar to MTCY13E12.41c (277 aa), FASTA score: opt: 291 z-score: 271.0 E(): 8.5e-10; 28.5% identity in 239 aa overlap. TBparse score is 0.…
rv3085	1.349	0.00383	intermediary metabolism and respiration	Rv3085, (MTV013.06), len: 276. Unknown but stronglysimilar to MTV006.17c and MTCY22D7.24 (287 aa), and to various oxidoreductases. Contains PS00061 Short-chain alcohol dehydrogenase family signature. FASTA scores: gp|Z83866|MTCY22D7_24 Mycobacterium tuberculosis cosmi (287 aa) opt: 521z-score: 637.7 E(): 4.9e-28; (36.2% identity in 276 aa overlap) and sp|P25145|YINL_LISMO HYPOTHETICAL OXIDOREDUCT…
rv3093c	1.237	0.0172	intermediary metabolism and respiration	Rv3093c, (MTCY164.04c), len: 334. Unknown, some similarity with eg N5,N10-METHYLENE TETRAHYDROMETHANOPTERIN REDUCTASE. MJ1534. METHANOCOCCUS JANNASCHII (342 aa), fasta scores, opt: 302 z-score: 333.3 E(): 1.5e-11 (23.8% identity in 323 aa overlap); slight similarity to Q11030 Y07O_MYCTU HYPOTHETICAL 37.3 KD PROTEIN MTCY02B10.24 (340 aa) fasta results, opt: 119 E(): 0.52; (23.1% identity in 325 aa…
rv3094c	1.315	0.0141	conserved hypotheticals	Rv3094c, (MTCY164.05c), len: 376. Unknown, similar to PIGM_RHOSO P26698 pigment protein, Rhodococcus sp. (387 aa), fasta scores, opt: 480, E(): 4e-24, (28.7% identity in376 aa overlap). Some similarity to MTCY06G11.17c, E(): 3.5e-13; (29.4% identity in 354 aa overlap)
rv3099c	0.741	0.0241	conserved hypotheticals	Rv3099c, (MTCY164.10c), len: 283. Unknown
ftsx	0.65	0.0201	cell wall and cell processes	Rv3101c, (MTCY164.12c), ftsX, len: 297, membrane protein possibly FtsX, similar to FTSX_HAEIN P44872 cell division protein FtsX homolog (310 aa), fasta results, opt: 196E(): 3.9e-06; (20.6% identity in 243 aa overlap)
pfla	0.791	0.0388	intermediary metabolism and respiration	Rv3138, (MTCY03A2.20c), len: 362, PROBABLE PYRUVATEFORMATE LYASE ACTIVATING PROTEIN, similar to many, e.g. AE000902_6 Methanobacterium thermoautotrop (335 aa), FASTA scores: opt: 909 z-score: 1081.0 E(): 0; (42.2% identity in 327 aa overlap), TBparse score is 0.881
nuof	0.693	0.0416	intermediary metabolism and respiration	Rv3150, (MTCY03A2.08c), len: 445, nuoF, NADH dehydrogenase subunit, contains respiratory-chain NADH dehydrogenase 51 Kd subunit signature 2 (PS00645). FASTA best: NUOF_ECOLI P31979 nadh dehydrogenase i chain f (445 aa), opt: 1365, E(): 0, (47.1% identity in 442 aa overlap), TBparse score is 0.889
rv3175	0.73	0.041	intermediary metabolism and respiration	Rv3175, (MTV014.19), len: 495. Probable amidase similar to Glu-tRNA amidotransferase (453 aa), subunit A of Archaeoglobus fulgidus and to various amidases e.g. Q49091|AMID_MORCA (492 aa). Contains PS00017 ATP/GTP-binding site motif A (P-loop). FASTA scores: AE0009|AE000968_8 Archaeoglobus fulgidus (453 aa) opt: 532 z-score: 555.0 E(): 2e-23; 32.1% identity in 471 aa overlap and sp|Q49091|AMID_MOR…
rv3202c	1.267	0.000246	information pathways	Rv3202c, (MTCY07D11.24-MTV014.46c), len: 1055, unknown but shows some similarity to UvrD proteins. FASTA best:ECOUVRD2_1 (720 aa) opt: 211 z-score: 220.8 E(): 3.6e-05; (24.1% identity in 681 aa overlap)
rv3208	0.765	0.000701	regulatory proteins	Rv3208, (MTCY07D11.18c), len: 228, unknown but shows some similarity to various transcriptional activators andrepressors. FASTA best: P29280 TTK_HAEIN TTK PROTEIN HOMOLOG.(218 aa) opt: 167 z-score: 213.5 E(): 2.6e-05; (27.7% identity in 137 aa overlap). Also similar to MTCY10G2_30, MTV034_4, MTY07A7A_3, MTV032_1, MTCY07A7_12, etc. Contains probable helix-turn-helix motif at aa 61-82
rv3224	0.823	0.0453	intermediary metabolism and respiration	Rv3224, (MTCY07D11.02c), len: 282, unknown but shows similarity to many oxidoreductases, has ATP/GTP-binding site motif A, (PS00017) near C-terminus. Related proteins inM. tuberculosis include MTCY02B10.14, MTCY369.14, MTCY09F9.36. FASTA best: P14802, YOXD_BACSU HYPOTHETICAL OXIDOREDUCTASE (238 aa) opt: 306 z-score: 369.3, E(): 5.4e-14, (29.3%identity in 222 aa overlap)
rv3225c	1.374	0.0335	intermediary metabolism and respiration	Rv3225c, (MTCY07D11.01), len: 474. Function: unknown but shows some similarity in C-terminal region tovariety of bacterial AMINOGLYCOSIDE 3'-PHOSPHOTRANSFERASES.FASTA best: sp. P14509, KKA8_ECOLI AMINOGLYCOSIDE 3'-PHOSPHOTRANSFERASE (271 aa) opt: 194 z-score: 223.9, E(): 6.8e-06; (27.8% identity in 227 aa overlap)
rv3235	0.574	0.04	conserved hypotheticals	Rv3235, (MTCY20B11.10), len: 213, unknown
rv3241c	0.656	0.0156	information pathways	Rv3241c, (MTCY20B11.16c), len: 213, unknown but similar to YSEA_STACA P47995 hypothetical protein in secA 5'region (165 aa) of Staphylococcus carnosus, a member of the S30AE family of ribosomal proteins. FASTA best: RR30_SPIOL P19954 30s ribosomal protein s30, chloroplast (302 aa) opt:261 z-score: 319.7 E(): 8.1e-11; (26.2% identity in 214 aaoverlap)
rv3249c	0.746	0.00202	regulatory proteins	Rv3249c, (MTCY20B11.24c), len: 211. Function: unknown but some similarity to hypothetical transcriptional regulator in M. tuberculosis. FASTA best: Y08R_MYCTU Q11063 hypothetical transcriptional regulator (202 aa), opt: 191 z-score: 240.3 E(): 2.2e-06; (28.3% identity in 180 aa overlap). Also some similarity to D90899_48 Synechocystis P72624 HYPOTHETICAL 22.6 KD PROTEIN and MTCY63_7. Possible hel…
rv3252c	0.787	0.00703	lipid metabolism	Rv3252c, (MTCY20B11.27c), len: 416, unknown but similar to monoxygenases, has possible transmembrane stretches. FASTA best: ALKB_PSEOL P12691 alkane-1 monooxygenase (ec 1.14.15.3) (401 aa) opt: 975 z-score: 1144.2 E(): 0; Smith-Waterman score: 1197; (44.4% identity in 399 aa overlap)
rv3288c	1.337	0.0025	conserved hypotheticals	Rv3288c, (MTCY71.28c), len: 137 aa, hypothetical protein, identical to (but longer than) AF001306_1 (100.0% identity in 103 aa overlap) as different start was chosen
rv3289c	1.243	0.0206	cell wall and cell processes	Rv3289c, (MTCY71.29c), len: 125 aa, unknown
rv3292	1.211	0.0255	conserved hypotheticals	Rv3292, (MTCY71.32), len: 415 aa, unknown, but similar to hypothetical E. coli protein ECAE000239_10 P76097 NID: g1787682 (447 aa) fasta scores opt: 747 E(): 0; (38.5%identity in 449 aa overlap) region similar to M.leprae Q49664 B1308_C1_136 (71 aa), fasta scores, opt: 299, E(): 4.5e-13, (68.6% identity in 70 aa overlap)
rv3295	0.785	0.039	regulatory proteins	Rv3295, (MTCY71.35), len: 221 aa, possible regulatory protein, highly similar to M.leprae Q49662 B1308_C2_181,(242 aa), fasta scores, opt: 1260, E(): 0, (85.5% identityin 220 aa overlap), similar to eg MTCY07D11.18c, (25.2% identity in 210 aa overlap), MTV032_1, MTV030_11, MTY07A7A_3 etc.Contains potential helix-turn-helix motif at aa 34-55, (+4.25 SD)
phoy1	0.746	0.0343	cell wall and cell processes	Rv3301c, (MTCI418A.03c), len: 221 aa phoY, probablephosphate transport system regulatory protein, highly similar to M. leprae Q50047 phoY (222 aa), fasta scores; opt:929 z-score: 1110.0 E(): 0, 61.5% identity in 218 aa overlap.Also similar to MTV043_13 (213 aa, 63.4% identity in 213 aaoverlap)
glpd2	0.772	0.0184	intermediary metabolism and respiration	Rv3302c, (MTCI418A.04c-MTV016.01c), len: 585, glpd2, glycerol-3-phosphate dehydrogenase, almost identical M. leprae GLPD_MYCLE P53435 glycerol-3-phosphate dehydrogenase (585 aa, 90.8% identity in 584 aa overlap), fasta scores; opt: 2318 z-score: 2657.7 E(): 0, 90.1% identity in 394 aa overlap. Contains PS00978 FAD-dependent glycerol-3-phosphatedehydrogenase signature 2. Also similar to M. tubercu…
rv3337	0.702	0.0112	conserved hypotheticals	Rv3337, (MTV016.37), len: >81. Unknown but similar to N-terminus of hypothetical Mycobacterium leprae protein MLCB1779.02. Homology suggests this orf should be in frame with the following one MTV016.38 but no sequence error could be found. Short distance to start of trpS suggests regionmay not be protein-coding. FASTA scores: gp|Z98271|MLCB1779_2 (292 aa) opt: 362 z-score: 390.6 E(): 2.9e-14; 74.…
rv3347c	1.294	0.0137	PE/PPE	Rv3347c, (MTV004.03c), member of the M. tuberculosis PPE family of Gly-, Ala-, Asn-rich proteins), len: 3157 aa; similar to many eg. TR:O07232 (EMBL:Z96800) MTCY63.10c (963 aa), opt: 1181 z-score: 2191.5 E(): 0, 47.5% identity in 995 aa overlap. Also similar to upstream ORF MTV004_5, MTY13E10_15, MTCY28_16, MTCY63_9,MTY13E10_17, MTCY180_1 etc.
rv3351c	0.527	0.0219	conserved hypotheticals	Rv3351c, (MTV004.08c), len: 264 aa, similar to the C-terminus of Mycobacterium tuberculosis hypothetical protein Rv0063 (MTV030_7) (479 aa, 54.7% identity in 190 aa overlap) The two upstream ORFs Rv3352c and Rv3353c also show similarity to Rv0063 (MTV030_7). Sequence was checked but no errors found.
fold	0.817	0.0206	intermediary metabolism and respiration	Rv3356c, (MTV004.13c), len: 281, folD, methylenetetrahydrofolate dehydrogenase, similar to many eg. FOLD_ECOLIP24186 methylenetetrahydrofolate dehydrogenase (EC 1.5.1.5)(287 aa), fasta scores; 741 z-score: 853.3 E(): 0, 44.4% identity in 277 aa overlap. Also highly similar to MLCB1779_9Mycobacterium leprae cosmid B1779 (282 aa, 86.5% identityin 281 aa overlap)
rv3360	0.749	0.0207	conserved hypotheticals	Rv3360, (MTV004.17), len: 122 aa, unknown, highly similar to the N-terminus of M. tuberculosis probable ABC-transporter TR:P72004 (EMBL:Z81360) MTCY04C12.31 (MTCY28.10) (863 aa), fasta scores; opt: 480 z-score: 840.1 E(): 0, 61.0% identity in 118 aa overlap
rv3381c	0.799	0.00954	insertion seqs and phages	Rv3381c, (MTV004.39c), len: 108, IS6110 ORF I, transposase, Identical to many
rv3385c	0.697	0.0488	virulence, detoxification, adaptation	Rv3385c, (MTV004.43c), len: 102 aa; unknown, similar to other M. tuberculosis hypothetical proteins Y09M_MYCTU Q50718 MTCY78.21c (99 aa) (41.0% identity in 78 aa overlap) and TR:O07782 (EMBL:Z97182) MTCY19H5.26 (85 aa) (39.4% identity in 71 aa overlap)
rv3386	0.824	0.042	insertion seqs and phages	Rv3386, (MTV004.44), len: 234, possible IS element transposase shows very weak similarity to several IS element transposases eg. YI52_ECOLI P03837 insertion element is5 hypothetical protein (338 aa), fasta scores; opt: 122 z-score: 168 .0 E(): 0.034, 23.8% identity in 147 aa overlap. Highly similar to Z92539|MTCY10G2_13 Mycobacterium tuberculosis (112 aa, E(): 4e-25, 83.9% identity in 87 aa overl…
lpqd	0.821	0.0187	cell wall and cell processes	Rv3390, (MTV004.48), len: 236, unknown, some similarity to M. tuberculosis hypothetical protein TR:O06391 (EMBL:Z95558) MTCY25D10.04 (202 aa), fasta scores; opt: 178 z-score: 277.3 E(): 2.8e-08, 27.3% identity in 165 aa overlap.Contains signal sequence and appropriately positioned PS00013 Prokaryotic membrane lipoprotein lipid attachment site,Also similar to D90906_81 Synechocystis sp and MTCY1A6…
rv3400	0.811	0.0182	intermediary metabolism and respiration	Rv3400, (MTCY78.28c), len: 262, possible BETA-PHOSPHOGLUCOMUTASE, similar toseveral, e.g. PGMB_BACSU PUTATIVEBETA-PHOSPHOGLUCOMUTASE (226 aa, E(): 1.5e-05, 33.9% identity in 245 aa overlap), also highly similar to U00015_17 Mycobacterium leprae cosmid B1620 Y09T_MYCLE (261 aa) Fastascore, opt: 1293, z-score: 1478.0, E(): 0, (74.4% identityin262 aa overlap), also similar to MTCY39.11c (34.9% ident…
rv3445c	0.796	0.00525	cell wall and cell processes	Rv3445c, (MTCY77.17c), len: 125 aa. Unknown
kgtp	0.798	0.0179	cell wall and cell processes	Rv3476c, (MTCY13E12.29c), len: 449. kgtP, probable dicarboxylate transport protein. Contains sugar transport protein signatures 1 and 2 (PS00216, PS00217). FASTA results: Q52000 DICARBOXYLIC ACID TRANSPORT PROTEIN. 11/9 (429 aa)opt: 1086; E(): 0; 40.5% identity in 425 aa overlap. Similar to MTCI364.12 (FASTA score 5.2e-25; 28.5% identity in 382aa overlap)
rv3478	0.603	0.00267	PE/PPE	Rv3478, (MTCY13E12.31), len: 393. Member of M. tuberculosis PPE family. Includes MTCY02B10.25c, MTCI364.08, MTCY10G2.10, MTCY03A2.22c, MTCY274.23c, MTCY164.34c, MTCY98.0029c, etc. FASTA scores: Z75555|MTCY02B10_25 Mycobacterium tuberculosis cosm (396 aa) opt: 2165 z-score: 2221.1 E():0; 85.4% identity in 396 aa overlap
rv3479	0.772	0.000344	cell wall and cell processes	Rv3479, (MTCY13E12.32), len: 1075. Function: unknown, first start taken. Hydrophobic stretches at C-terminus
rv3483c	1.204	0.0432	cell wall and cell processes	Rv3483c, (MTCY13E12.36c), len: 220. Function: unknown, some similarity to hypothetical M. tuberculosis protein. FASTA results: Y08U_MYCTU Q11065 hypothetical 20.4 kd protein cy50.30. (202 aa) opt: 276; E(): 1.1e-09; (29.5% identity in 200 aa overlap)
rv3489	0.74	0.0282	conserved hypotheticals	Rv3489, (MTCY13E12.42), len: 54. Unknown
rv3491	0.742	0.00274	conserved hypotheticals	Rv3491, (MTCY13E12.44), len: 192. Function: unknown
echa19	1.222	0.017	lipid metabolism	Rv3516, (MTV023.23), len: 263. echA19. Probable enoyl coA hydratase similar to several e.g. P76082|ECHH_ECOLI, closest to MTCY08D5.17 (262 aa). FASTA scores: sp|P76082|ECHH_ECOLI PROBABLE ENOYL-COA HYDRATASE (EC (255 aa) opt:523 z-score: 642.4 E(): 2.9e-28; 33.6% identity in 256 aaoverlap; and Z92669|MTCY8D5_17 (262 aa) opt: 630 z-score:772.0 E(): 0; 44.5% identity in 254 aa overlap. TBparse scor…
rv3532	0.342	0.0246	PE/PPE	Rv3532, (MTCY03C7.24c), len: 406 aa. Member of M. tuberculosis PPE protein family similar to eg AL022021|MTV049_28 Mycobacterium tuberculosis seque (403 aa) fasta scores, opt: 931 z-score: 865.6 E(): 0; 43.4% identity in 410 aa overlap
rv3533c	1.257	0.00876	PE/PPE	Rv3533c, (MTCY03C7.23), len: 582 aa. Member of M. tuberculosis PPE protein family, similar to eg AL021646|MTV014_3 Mycobacterium tuberculosis sequen (590 aa) opt: 2289 z-score: 1849.1 E(): 0; 63.5% identity in 600 aa overlap)
rv3537	1.218	0.00686	intermediary metabolism and respiration	Rv3537, (MTCY03C7.19c), len: 563 aa. Similar eg to 3O1D_COMTE Q06401 3-oxosteroid 1-dehydrogenase (573 aa), fasta scores, opt: 955, E(): 0, (33.1% identity in 590 aa overlap)
rv3542c	1.22	0.0154	conserved hypotheticals	Rv3542c, (MTCY03C7.14), len: 311 aa. Unknown
rv3549c	1.48	0.00983	intermediary metabolism and respiration	Rv3549c, (MTCY03C7.07), len: 259 aa. Unknown short-chain alcohol dehydrogenase, similar to eg gp|AL008967|MTV002_32 Mycobacterium tuberculosis seque (260 aa) fasta scores, opt: 504 z-score: 603.1 E(): 4.5e-26; 38.7% identityin 248 aa overlap; and FABG_HAEIN P43713 3-oxoacyl-[acyl-carrier protein] reductase (242 aa), fasta scores, opt: 389,E(): 1e-16, (34.0% identity in 241 aa overlap); contains P…
fada6	1.378	0.014	lipid metabolism	Rv3556c, (MTCY06G11.03), len: 386 aa. fadA6. Acetyl-CoA C-Acetyltransferase, similar to eg sp|P45359|THL_CLOABACETYL-COA ACETYLTRANSFERASE (392 aa) fasta scores, opt:872 z-score: 1016.0 E(): 0; 38.1% identity in 396 aa overlap; THIL_HAEIN P44873 acetyl-coa acetyltransferase (393 aa), fasta scores, opt: 846, E(): 0, (38.2% identity in 395aa overlap); contains PS00737 Thiolases signature 2
rv3558	1.449	0.0201	PE/PPE	Rv3558, (MTCY06G11.05), unknown function, len: 552 aa, member of the M. tuberculosis PPE family of glycine-rich proteins similar to eg Z82098|MTCY3C7_23 Mycobacterium tuberculosis cosmid (582 aa) fasta scores opt: 1908 z-score: 1648.4 E(): 0; 58.5% identity in 583 aa overlap; or Y04H_MYCTU Q10778 hypothetical 72.9 kd protein cy48.17. (734 aa). fasta scores, opt: 1530, E(): 0, (51.3% identity in 5…
rv3559c	1.367	0.00277	intermediary metabolism and respiration	Rv3559c, (MTCY06G11.06c), len: 262. Putative oxidoreductase, similar to eg Y07E_MYCTU Q11020 putative oxidoreductase cy02b10.14 (e (247 aa), fasta scores, opt: 497, E():8.4e-25, (39.3% identity in 247 aa overlap)
fadd3	1.375	0.0177	lipid metabolism	Rv3561, (MTCY06G11.08), len: 507. fadD3, Probable fatty-acid coA ligase, similar to e.g. LCFA_ECOLIP29212 long-chain-fatty-acid--coa ligase (561 aa), fasta scores, opt: 532, E(): 6.3e-28, (30.0% identity in 533 aa overlap) ; contains PS00455 Putative AMP-binding domain signature
fade33	1.274	0.00167	lipid metabolism	Rv3564, (MTCY06G11.11), len: 318. Probable acyl-coadehydrogenase, similar to eg ACDB_BACSUP45857 acyl-coa dehydrogenase (ec 1.3.99.-). (379 aa), fasta scores, opt: 211,E(): 4.7e-06, (25.9% identity in 378 aaoverlap)
rv3568c	1.447	0.0322	intermediary metabolism and respiration	Rv3568c, (MTCY06G11.15c), len: 300. Dioxygenase, similar to eg BPHC_BURCE P47228 biphenyl-2,3-diol 1,2-dioxygenase (297 aa), fasta scores, opt: 670, E(): 0, (40.5% identity in 296 aa overlap); contains PS00082 Extradiol ring-cleavage dioxygenases signature
rv3570c	1.64	0.0231	intermediary metabolism and respiration	Rv3570c, (MTCY06G11.17c), len: 394. Possible oxidoreductase, most similar to PIGM_RHOSO P26698 pigment protein. rhodococcus sp. (387 aa), fasta scores, opt: 665, E(): 0,(32.0% identity in 381 aa overlap), also low similarity toacyl-coa dehydrogenases
rv3575c	0.833	0.0143	regulatory proteins	Rv3575c, (MTCY06G11.22c), len: 359. Probable regulatory protein, similar eg to RAFR_ECOLI P21867 raffinose operon repressor (335 aa), fasta scores, opt: 241, E(): 1.5e-07, (26.8% identity in 269 aa overlap). Contains possible helix-turn-helix motif,at aa 10-31(+6.06 SD).
rv3583c	1.313	0.0181	regulatory proteins	Rv3583c, (MTV024.01c,MTCY06G11.30c), len: 162. Possible transcriptional factor, similar to AB001488_96 B. subtilis (ydeB) and MXCARD_3 carD transcriptional factor of Myxococcus xanthus. Best FASTA scores: gp|AB0014|AB001488_96Bacillus subtilis genome sequenc (153 aa) opt: 159 z-score:262.2 E():4.3e-07; 39.6% identity in 48 aa overlap.
rv3592	0.716	0.0124	intermediary metabolism and respiration	Rv3592, (MTCY6F7.02c), len: 105. Unknown, some similarity to YIXC_BACSU P38049 hypothetical 18.8 kd protein inpbpf (166 aa), fasta scores; opt: 175 z-score: 232.9 E():9.4e-06, 40.8% identity in 71 aa overlap
pand	0.693	0.0197	intermediary metabolism and respiration	Rv3601c, (MTCY07H7B.21), panD, len: 139. Aspartate1-decarboxylase, similar to eg PAND_BACSU P52999, aspartate1-decarboxylase (127 aa), fasta scores, opt: 421, E(): 6.7e-23, (54.5% identity in 123 aa overlap)
rv3613c	0.633	0.0169	conserved hypotheticals	Rv3613c, (MTCY07H7B.09), len: 53. Unknown, 48.6% identity in 37 aa overlap to Rv0176 (MTCI28.16).
rv3620c	2.156	0.0163	cell wall and cell processes	Rv3620c, (MTCY15C10.32,MTCY07H7B.02), len: 98. Unknown, similar to Mycobacterial hypothetical proteins e.g. Q49945 U1756C (100 aa) opt: 370 z-score: 494.0 E(): 1.7e-20, (57.9% identity in 95 aa overlap) near identical to MTCY10G2.11, MTCI364.09, MTCY98.0023c
rv3621c	0.642	0.0399	PE/PPE	Rv3621c, (MTCY15C10.31,MTCY07H7B.01), len: 413. Member of Ala-, Gly-rich protein family in M. tuberculosis (PPE family). FASTA best: Q10813 YX23_MYCTU HYPOTHETICAL 41.1KD PROTEIN CY27 (404 aa) opt: 939 z-score: 914.2 E(): 0; (44.5% identity in 418 aa overlap)
dppc	2.165	0.000564	cell wall and cell processes	Rv3664c, (MTV025.012c), len: 266. dppC, Probable peptidetransport system permease, similar to many, e.g. gp|U64514|BFU64514_3 Bacillus firmus dppABC operon, di (304aa), FASTAscores: opt: 642 z-score: 800.3 E(): 0, 35.7% identityin263 aa overlap. Also similar to ECAE000185_7 and MTCY3H3.01
dppa	0.828	0.000538	cell wall and cell processes	Rv3666c, (MTV025.014c), len: 541. dppA, Probable peptidetransport system secreted peptide-binding protein similar to many e.g. gp|X04194|STOPPAG_1 Salmonella typhimuriumOppAgene f (542aa) FASTA scores: opt: 474 z-score: 538.0 E():1.9e-22,27.9% identity in 523 aa overlap, also similar toECOOPPA_1,BSOPPOPER_1, HIU32792_7, etc. Contains probableN-terminal signal sequence.
rv3680	0.698	0.0233	cell wall and cell processes	Rv3680, (MTV025.028), len: 386. Probable anion transporting ATPase similar to several, e.g. gp|AE0009|AE000911_6 Methanobacterium thermoautotrophi (324 aa); FASTA scores: opt: 218 z-score: 260.4 E(): 5.4e-07 26.3% identity in266 aaoverlap. Also similar to SYCSLRF_8, AF016485_123, ARA2_ECOLI,MJU67556_12, HSU60276_1 etc.; Contains PS00017 ATP/GTP-binding site motif A (P-loop)
ask	0.613	0.0274	intermediary metabolism and respiration	Rv3709c, (MTV025.057c), ask, len: 421. ASPARTOKINASE, highly similar to the aspartokinase of M. smegmatis : FASTA scores sp|P41403|AKAB_MYCSM ASPARTOKINASE ALPHA AND BETA SUBU (421aa) opt: 2423 z-score: 2839.1 E(): 0; 88.1% identity in 421aa overlap. Partially identical with MTU90239_1Mycobacterium tuberculosis aspartokinase (428 aa), 85.9% identity in 396aa overlap. Contains PS00324 Aspartokinas…
recr	0.63	0.0302	information pathways	Rv3715c, (MTV025.063c), recR, len: 203. Probable recombination protein recR, similar to many, e.g. sp|P24277|RECR_BACSU RECOMBINATION PROTEIN RECR (198 aa) FASTA scores: initn:644 init1: 438 opt: 696 z-score: 847.7 E(): 0;50.0% identity in 198 aa overlap. TBparse score is 0.890
rv3736	0.791	0.00205	regulatory proteins	Rv3736, (MTV025.084), len: 353. Probable transcriptional regulator, similar to the araC/xylS family. FASTA scores: sp|Q06861|V38K_MYCTU POSSIBLE VIRUlenCE-REGULATING 38kD PROTEIN IN M. TUBERCULOSIS (339 aa), opt: 641 z-score:781.0 E(): 0, 36.6% identity in 333 aa overlap. Also similar to ornithine utilization regulator (oruR) of P. aeruginosa PAU73506_1 (339. 24.4% identity in 315 aa overlap). Al…
rv3741c	0.518	0.00412	intermediary metabolism and respiration	Rv3741c, (MTV025.089c), len: 224. Unknown, partially similar to M. tuberculosis probable monoxygenase MTCY01A6.14 (489 aa) and various monoxygenases. FASTA scores: gp|Z83864|MTCY1A6_14 Mycobacterium tuberculosis cosmid (489 aa);opt: 542 z-score: 672.7 E(): 5.8e-30. 50.0% identity in162 aa overlap. Also similar to MTV013_4; and MTCY31_22; TBparse score is 0.911, Similarity to MTCY01A6.14 and MTV01…
rv3742c	0.641	0.0249	intermediary metabolism and respiration	Rv3742c, (MTV025.090c), len: 131. Unknown but similar to the N-terminus of probable monooxygenase gp|Z83864|MTCY1A6_14 Mycobacterium tuberculosis cosmid (489 aa).FASTA scores: opt: 140 z-score: 188.1 E(): 0.0057. 37.1% identity in 132 aa overlap.or MTV013_4. Also similar to L-LACTATE DEHYDROGENASES e.g. LDH_LACSK (325, 27.6% identity in 123aa overlap). Next ORF downstream (MTV025.089c) also shows…
rv3753c	0.811	0.015	conserved hypotheticals	Rv3753c, (MTV025.101c), len: 166. Unknown, TBparsescore is 0.877
fade36	0.826	0.0155	lipid metabolism	Rv3761c, (MTV025.109c), len: 351. fadE36, has partial similarity (31.2% identity in 324 aa overlap) toCaenorhabditis elegans hypothetical protein, similar to acyl-CoA dehydrogenases and epoxide hydrolases CELK09H11_6 (974 aa). FASTA scores: opt: 530 z-score: 645.5 E(): 1.9e-28.31.2% identity in 324 aa overlap. In addition, C- terminalpart is highly similar to hypothetical protein in MLU15183_45 M…
rv3767c	0.679	0.00679	lipid metabolism	Rv3767c, (MTV025.115c,MTCY13D12.01), len: 314. Unknown, but similar to other hypothetical mycobacterial proteins e.g. Y09U_MYCTU Q50726 hypothetical 38.1 kd protein cy78.29c (348 aa), fasta scores; opt: 796 z-score: 1212.1 E():0, 45.4% identity in 302 aa overlap. Also similar to MTCY78_30; MTCY31_23;MTCY210_45; MTCY4C12_14;MTY13D12_21, MTCI5_19, MTCY180_22. Contains probable N-terminal signal seq…
rv3769	0.705	0.00291	conserved hypotheticals	Rv3769, (MTCY13D12.03), len: 90. Unknown, possible coiled-coil protein
rv3791	0.691	0.00911	lipid metabolism	Rv3791, (MTCY13D12.25), len: 254. Possible oxidoreductase, similar to YMP3_STRCO P43168 hypothetical 25.8 kd protein in mpra (251 aa), fasta scores, opt: 623, E(): 6.9e-34, (42.1% identity in 254 aa overlap), and to eg PHBB_ALCEU P14697 acetoacetyl-coareductase (246 aa), fasta scores,opt: 264, E(): 1.2e-10, (29.9% identity in 204 aa overlap);contains PS00061 Short-chain alcohol dehydrogenase fami…
pks13	0.722	0.0237	lipid metabolism	Rv3800c, (MTV026.05c), len: 1733. Probable polyketide synthase, similar to many. e.g. gp|M63676|SERERYAA_1 S.erythraea first ORF of eryA gene, involved in complex polyketide formation in erythromycin biosynthesis. FASTA scores: opt: 1329 z-score: 1411.0 E(): 0, 33.6% identity in 1232 aa overlap or to AF040570_9 Amycolatopsis mediterranei rifamycin biosynthetic gene cluster (3413 aa), 34.3% identi…
rv3818	0.773	0.00974	conserved hypotheticals	Rv3818, (MTCY409.12c), len: 516. Unknown.
mmpl8	0.747	0.0299	cell wall and cell processes	Rv3823c, (MTCY409.07), len: 1089. Unknown, possiblemembrane protein, similar to several Mycobacterial hypothetical proteins eg. TR:Q50585 hypothetical 122.4 KD protein MTCY19G5.06(1146 aa), fasta scores; opt: 2427 z-score: 3606.9 E():0, 50.0% identity in 1051 aa overlap
pks2	0.798	0.00441	lipid metabolism	Rv3825c, (MTCY409.05), len: 2126. Probable polyketide synthase, highly similar to MCAS_MYCBO Q02251 mycocerosic acid synthase from Mycobacterium bovis (2110 aa), fasta scores; opt: 3495 z-score: 8755.7 E(): 0, 61.6% identity in 2130 aa overlap. Contains PS00606 Beta-ketoacyl synthases active siteand PS00012 Phosphopantetheine attachment site. Also similar to many other M. tuberculosis polyketide …
rv3829c	0.659	0.000991	intermediary metabolism and respiration	Rv3829c, (MTCY409.01-MTCY01A6.40), len 536. Probable oxidoreductase, similar to eg. CRTI_ERWHE P22871 phytoenedehydrogenase (492 aa), fasta scores; opt: 131 z-score: 282.5 E(): 1.6e-08, 25.4% identity in 532 aa overlap. Also similar to M. tuberculosis probable dehydrogenase MTCY493.22c(25.1% identity in 295 aa overlap)
rv3856c	1.23	0.0292	conserved hypotheticals	Rv3856c, (MTCY01A6.12), len: 335. Similar to hypothetical proteins from diverse organisms e.g Streptomyces lividans TR:P72464 (EMBL:Z70724) ORF1 (343 aa), fatsa scores; opt: 1275 z-score: 1914.0 E(): 0, 60.1% identity in 336 aa overlap
rv3879c	0.535	0.0281	cell wall and cell processes	Rv3879c, (MTV027.14c), len: 729. Unknown, N-terminus is repetitive and highly Proline-rich
rv3896c	0.763	0.0386	conserved hypotheticals	Rv3896c, (MTCY15F10.16), len: 302. Function: unknown Ala-rich protein. First GTG taken, although TBparse suggests TTG at 16079. Related to putative p60 homologue MTCY10H4.24,(281 aa, 29.0% identity in 290 aa overlap) E() 8.1e-09. FASTA best: TR:Q38352 (EMBL:EMBL; L29568) ORF360 from LACTOCOCCUS DELBRUECKII BACTERIOPHAGE LL-H. z-score: 250.8 E(): 5.5e-07, (40.0% identity in 115 aa overlap)
rv3901c	0.662	0.0134	cell wall and cell processes	Rv3901c, (MTCY15F10.11), len: 149. Function: unknown, possible transmembrane stretch from 30-52
cwlm	0.706	0.00637		Rv3915, (MTV028.06), len: 406.cwlM, Probable hydrolase, similar to parts of BACILLUS LICHENIFORMIS CWLM_BACLIP37134 n-acetylmuramoyl-l-alanine amidase cwlM (253 aa), fasta scortes;opt:151 z-score: 281.1 E(): 1.8e-08, 27.7% identity in 191 aa overlap and CWLL_BACLI P36550 n-acetylmuramoyl-l-alanineamidase cwlL (360 aa), fasta scores; opt: 97 z-score: 240.6E():3.3e-06, 29.9% identity in 177 aa over…
MT1676	0.736	0.0157		conserved hypothetical protein
MT3292	0.726	0.0171		conserved hypothetical protein
MT0009	0.682	0.0477		hypothetical protein
MT0740.1	0.636	0.0304		hypothetical protein
MT0856.1	0.647	0.000391		hypothetical protein
MT1033	2.348	0.0028		hypothetical protein
MT1077	0.829	0.0106		hypothetical protein
MT1288	0.683	0.017		hypothetical protein
MT1342	0.581	0.0179		hypothetical protein
MT1520	1.335	0.0085		hypothetical protein
MT1535	0.695	0.00575		hypothetical protein
MT2011	0.764	0.000971		hypothetical protein
MT2138	0.832	0.0059		hypothetical protein
MT2370.2	0.776	0.0321		hypothetical protein
MT2466	0.65	0.0282		hypothetical protein
MT2554.1	1.708	0.029		hypothetical protein
MT2880.1	0.752	0.00895		Hypothetical protein
MT2880.2	0.727	0.0366		Hypothetical protein
MT3041.1	0.831	0.0366		hypothetical protein
MT3289	0.829	0.0014		hypothetical protein
MT3304	0.708	0.0183		hypothetical protein
MT3560	0.72	0.0487		hypothetical protein
MT3580.2	0.699	0.00516		hypothetical protein
MT3615.4	0.54	0.025		hypothetical protein
MT3628	1.266	0.047		hypothetical protein
MT3718.1	0.731	0.00187		hypothetical protein
MT3953	0.735	0.0458		hypothetical protein
MT3106.1	0.767	0.0176		PE family protein
MT3220.2	0.407	0.00136		PE family protein
MT0132	1.235	0.0114		PE_PGRS family protein
MT0291	1.239	0.0227		PE_PGRS family protein
MT1006.1	0.553	0.00243		PE_PGRS family protein
MT1118.1	1.249	0.0396		PE_PGRS family protein
rv2086	0.833	0.0362	insertion seqs and phages	Protein sequence is in conflict with the conceptual translation; Rv2086, (MTCY49.25), len: 217, low similarity to transposases; orfs MTCY49.24, 25, 26, and 27 all show similarity to transposases but we can find no sequence errors to account for the frameshifts
MT3052.2	0.688	0.0419		ribosomal protein L2
