# Supplementary material for: Mycobacterium tuberculosis arrests host cycle at the G1/S transition to establish long term infection
Source: PLoS Pathog. 2017 May 22;13(5):e1006389. doi: 10.1371/journal.ppat.1006389 (PMC5456404; doi:10.1371/journal.ppat.1006389)
Supplement: S4 Table — Array data derived from intracellular samples of MtbΔwhiB3 and wt Mtb were directly compared (i.e. intracellular wt Mtb versus intracellular MtbΔwhiB3) following median normalization as described previously (Homolka et al. 2010). 235 genes with significantly different transcript levels in macrophages after 24hr infection were identified. Volcano plots, using ANOVA p<0.05 (with Benjamini Hochberg false-discovery rate) and 1.2X fold change as cutoffs. (XLSX) [file ppat.1006389.s007.xlsx]

## Sheet: Sheet1
S4 Table. Direct comparison of transcript levels of MtbDwhiB3 and wt Mtb.
Array data derived from intracellular samples of MtbDwhiB3 and wt Mtb were directly compared
(i.e. intracellular wt Mtb vs intracellular MtbDwhiB3) following median normalization as described previously (Homolka et al. 2010).
235 genes with significantly different transcript levels in macrophages after 24 h infection were identified Volcano plots,
using ANOVA p<0.05 (with Benjamini Hochberg false-discovery rate) and 1.2X fold change as cutoffs.
Gene	Common name	Anova	Fold Difference	Categorization	Description
Rv0092	ctpa	0.0405	0.706215	cell wall and cell processes	Rv0092, (MTCY251.11), len: 761,ctpA, cation-transportingatpase, highly similar to CTPA_MYCLE P46839, cation-transporting p-type atpase a (780 aa), FASTA scores, opt: 3454, z-score: 3721.3 E(): 0, (74.4% identity in 741 aa overlap); contains PS01047 Heavy-metal-associated domain, PS00154E1-E2 ATPases phosphorylation site; highly similar to MTCY251.22c (68.3% identity in 742 aa overlap)
rv0121c		0.0405	0.643087	conserved hypotheticals	Rv0121c, (MTCI418B.03c), unknown, len: 144 aa
rv0124		0.0248	2.24719	PE/PPE	Rv0124, (MTCI418B.06), len: 487 aa. Member of the Mycobacterium tuberculosis PE family, PGRS subfamily of gly-rich proteins (see citation below), highly similar to many e.g. Y0DP_MYCTU|Q50615 from Mycobacterium tuberculosis (498 aa), FASTA scores: opt: 1730, E(): 0, (60.7% identity in 504 aa overlap).
rv0127		0.0434	0.751315	virulence, detoxification, adaptation	Rv0127, (MTCI418B.09-MTCI5.01), len: 455 aa, unknown, but similar to hypothetical protein in gp|AJ0012|SCJ001205_4 Streptomyces coelicolor A3(2) gl (464 aa), FASTA scores: opt: 412 z-score: 488.3 E(): 1.1e-19, 40.6% identity in485 aa overlap, or to gp|AJ0012|SCJ001206_5 Streptomyces coelicolor A3(2), g (453 aa),opt: 403 z-score: 477.8 E(): 4.3e-19; 36.5% identity in 455 aa overlap
rv0165c		0.0319	1.63666	regulatory proteins	Rv0165c, (MTCI28.05c), possible transcriptional regulator, len: 264 aa; some similarity to several eg. NTRA_CHELE P54988 nta operon transcriptional regulator (231 aa), fasta scores; opt: 154 z-score: 197.2 E(): 0.00058, 32.0% identity in 125 aa overlap. Also similar to GNTR_BACLI GLUCONATE OPERON TRANSCRIPT, GNTR_BACSU GLUCONATE OPERON etc.
rv0166	fadd5	0.0477	2.45098	lipid metabolism	Rv0166, (MTCI28.06), fadD5, probable fatty-acid CoAligase len: 554; similar to several eg. LCFA_ECOLI P29212 long-chain-fatty-acid--coa ligase (561 aa), fasta scores; opt: 612 z-score: 764.6 E(): 0, 29.4% identity in 534 aa overlap. Contains PS00455 Putative AMP-binding domain signature. Also similar to many other M. tuberculosis CoA ligases eg. MTCY07A7.11c (35.3% identity in 487 aa overlap), MT…
Rv0179c	lpro	0.045	2.27273	cell wall and cell processes	Rv0179c, (MTCI28.19c), len: 369 aa; possible lipoprotein, contains possible M-terminal signal sequencem and contains PS00013 Prokaryotic membrane lipoprotein lipid attachment site
rv0213c		0.0267	1.54321	intermediary metabolism and respiration	Rv0213c, (MTCY08D5.08c), len: 437 aa, unknown, but some similarity to methyltransferases eg Q50258 fortimicin kl1 methyltransferase (553 aa), opt: 267, E(): 1.2e-13, (29.3% identity in 351 aa overlap)
rv0230c		0.0295	0.661376	lipid metabolism	Rv0230c, (MTCY08D5.26c), len: 326 aa, similar to YHFV_ECOLI P45548 hypothetical 32.9 kd protein in cysg- (292 aa), fasta scores, opt: 408, E(): 7.1e-20, (31.1% identity in 305 aa overlap) also OPD_FLASP P16648 parathion hydrolase precursor (365 aa), fasta scores, opt: 319, E(): 5.1e-14,(34.5% identity in 333 aa overlap)
Rv0254c	cobu	0.0273	0.732601	intermediary metabolism and respiration	Rv0254c, (MTV034.20), cobU, len: 174. Probable cobinamide kinase similar to many e.g. sp|Q05599|COBU_SALTY (181 aa). Contains PS00017 ATP/GTP-binding site motif A (P-loop). FASTA scores sp|Q05599|COBU_SALTY COBINAMIDE KINASE / COBINAMIDE PH (181 aa) opt: 308 z-score: 398.2 E(): 1.1e-14; 38.7% identity in 181 aa overla. TBparse score is 0.919
rv0256c		0.0402	0.652742	PE/PPE	Rv0256c, (MTV034.22c), len: 556. Member of the conserved M. tuberculosis PPE family of proteins similar to MTCY261.19 (473 aa) and MLCB2492.30 (572 aa). FASTA scores Z98756|MLCB2492_30 B249 (572 aa) opt: 1837 z-score: 1136.9 E(): 0; 62.9% identity in 461 aa overlap; and gp|Z97559|MTCY261_19 (473 aa) opt: 442 z-score:289.8 E(): 1.2e-08;34.6% identity in 460 aa overlap. TBparse score is 0.915
rv0263c		0.0319	2.40385	conserved hypotheticals	Rv0263c, (MTCY06A4.07c), unknown, len: 300 aa, similar to YH30_HAEIN P44298 hypothetical protein hi1730. (309 aa), fasta scores, opt: 430, E(): 3e-20, (29.6% identity in284 aa overlap). Also similar to sp|P75745|YBGK_ECOLI HYPOTHETICAL 34.4 KD PROTEIN IN P (310 aa); 34.6% identity in 286 aa overlap
rv0264c		0.017	1.83824	conserved hypotheticals	Rv0264c, (MTCY06A4.08c), unknown, len: 320 aa, similar to sp|P75744|YBGJ_ECOLI HYPOTHETICAL 23.9 KD PROTEIN INP (218 aa); E(): 2.1e-14; 35.7% identity in 182 aa overlap.Also similar to YH31_HAEIN P44299 hypothetical protein hi1731. (213 aa), fasta scores, opt: 252, E(): 8.3e-10, (31.1%identity in 183 aa overlap)
rv0307c		0.0267	0.528262	conserved hypotheticals	Rv0307c, (MTCY63.12c), len: 160. Function: unknown.TBparse score is 0.901
rv0325		0.0418	0.653168	unknown	Rv0325, (MTCY63.30), len: 74. Function: unknown. TBparse score is 0.915
rv0348		0.0226	0.714796	regulatory proteins	Rv0348, (MTCY13E10.08), len: 217. Function: Possible transcriptional regulator, some similarity to MTV014_32,30.0% identity in 100 aa overlap. Contains probable helix-turn helix motif from aa 90-111
rv0404	fadd30	0.0465	1.51286	lipid metabolism	Rv0404, (MTCY04D9.17-MTCY22G10.00), len: 585. fadD30,Acyl-CoA Synthetase, similar to many e.g. MBU75685_1 Mycobacterium bovis sp|P71495|P71495 ACYL-COA SYNTHASE. Also similar to MASC_MYCLE P54200 masc protein from M. leprae U00010_6 (372 aa), fasta scores, opt: 888, E(): 0, (44.2% identity in342 aa overlap), also Y06J_MYCTU Q10976 hypothetical67.9 kd protein cy338.19 (626 aa), opt: 1463, E(): 0, …
Rv0418	lpql	0.0237	0.589971	cell wall and cell processes	Rv0418, (MTCCY22G10.15), len: 500 aa, lpqL, probable AMINOPEPTIDASE similar eg to SAPURCLUS_2 S;alboniger napH, pur7, Q53737 N-ACETYLPUROMYCIN N-ACETYLHYDROLASE precursor (485aa), fasta scores, opt: 924, E(): 0, (37.4% identity in 487aa overlap); contains PS00013 Prokaryotic membrane lipoprotein lipid attachment site
rv0428c		0.0459	0.719424	intermediary metabolism and respiration	Rv0428c, (MTCY22G10.25c), len: 302, unknown
rv0442c		0.0191	2.08768	PE/PPE	Rv0442c, (MTV037.06c), len: 487. Unknown member of PPE family, nearly identical to hypothetical protein from Mycobacterium tuberculosis (strain Erdman) and to protein fragment from Mycobacterium bovis, AN5 S46909_1 (302 aa). FASTA scores: sp|P42611|YHS6_MYCTU HYPOTHETICAL 50.6 KD PROTEIN IN H (517aa) opt: 3144 z-score: 2444.9 E(): 0; 98.4% identity in492 aa overlap; and S46909|S46909_1 (302 aa) o…
rv0478	deoc	0.0395	1.24844	intermediary metabolism and respiration	Rv0478, (MTCY20G9.04), len: 224, deoC, deoxyribose-phosphate aldolase, similar to eg DEOC_BACSU P39121 (214 aa) FASTA scores, opt: 543, z-score: 602.0, E(): 1.4e-26, (45.9% identity in 209 aa overlap)
rv0520		0.0177	3.84615	intermediary metabolism and respiration	Rv0520, (MTCY20G10.10), len: 116, unknown, similar to part of several methyltransferases eg. TR:Q43445 (EMBL:U43683) S-ADENOSYL-L-METHIONINE:DELTA24-STEROL-C- METHYLTRANSFERASE (367 aa), fasta scores; opt: 190 z-score: 346.8 E(): 2.3e-12, 39.2% identity in 74 aa overlap, some similarityto MTCY19G5_5.
Rv0548c	menb	0.0325	0.629327	intermediary metabolism and respiration	Rv0548c, (MTCY25D10.27c), len: 314, menB, similar to MENB_ECOLI P27290 naphthoate synthase (ec 4.1.3.36) (285 aa) opt: 599 z-score: 713.9 E(): 9.3e-33, (48.1% identity in 285 aa overlap)
Rv0554	bpoc	0.0481	0.615764	virulence, detoxification, adaptation	Rv0554, (MTCY25D10.33), len: 262, bpoC, similar to BPA2_STRAU P29715 non-haem bromoperoxidase bpo-a2 (277 aa),fastascores, opt: 325 z-score: 401.4 E(): 2.3e-15, (29.5% identity in 268 aa overlap)
rv0575c		0.0403	1.62338	intermediary metabolism and respiration	Rv0575c, (MTV039.13c), len: 388. Possible oxidoreductase, weakly similar to many diverse oxidoreductases eg. TR:P96555 (EMBL:AB000564) SALICYLATE HYDROXYLASE from SPHINGOMONAS (395 aa) FASTA scores: opt: 267 z-score: 326.3 E():5e-11, 26.4% identity in 390 aa overlap also similar to Mycobacterium tuberculosis MTCY50.22C (372 aa). FASTA scores:Z77137|MTCY50_22 (372 aa) opt: 762 z-score: 913.5 E(): …
rv0611c		0.0442	1.70358	conserved hypotheticals	Rv0611c, (MTCY19H5.10), len: 127; unknown, note that first start has been taken although this overlaps slightly with the upstream ORF
rv0613c		0.00556	0.480538	conserved hypotheticals	Rv0613c, (MTCY19H5.08), len: 855; unknown, containsa very short region with strong similarity to several preprotein translocases eg. SECA_LISMO P47847 preprotein translocase seca subunit. (836 aa), fasta scores; opt: 138 z-score: 152.1 E(): 0.18, 38.6% identity in 70 aa overlap and 72.7% identity in 22 aa overlap
Rv0644c	mmaa2	0.0233	0.635728	lipid metabolism	Rv0644c, (MTCY20H10.25c), len: 287 aa, Methoxymycolic Acid Synthase 2, identical (but shorter) to MTU66108_2 Mycobacterium tuberculosis P72026 METHOXY MYCOLIC ACID SYNTHASE 2 (317 aa), (100.0% identity in 287 aa overlap) note that alternative start is at position 739247.
rv0659c		0.0496	1.3459	virulence, detoxification, adaptation	Rv0659c, (MTCI376.17), len: 102; unknown, similar to YW28_MYCTU Q10867 hypothetical 12.3 kd protein cY39.28 (114 aa), fasta scores; opt: 144 z-score: 213.2 E(): 7.3e-05, 30.8% identity in 107 aa overlap. Also similar to MTCY09F9.22 (32.7% identity in 101 aa overlap)
rv0669c		0.0437	0.661376	intermediary metabolism and respiration	Rv0669c, (MTCI376.05), len: 637 unknown, but similarto SLIME MOLD DDU82513_1 Dictyostelium discoideum sp|O15913|O15913 RANDOM SLUG CDNA25 PROTEIN (FRAGMENT) (702 aa), FASTA scores: opt: 756 z-score: 822.1 E(): 0; 35.5% identity in 676 aa overlap Contains PS00017 ATP/GTP-binding site motif A
rv0687		0.0197	0.603136	intermediary metabolism and respiration	Rv0687, (MTCY210.04), len: 275, unknown, similarityto MMU34072_2 Mus musculus steroid dehydrogenase (260 aa) fasta scores, opt: 390, E(): 2.2e-17, (34.1% identity in 267aa overlap), score is 0.920; Also similar to MTV002_16 O33292 DEHYDROGENASE; contains PS00061 Short-chain alcohol dehydrogenase family signature
rv0759c		0.0246	0.71736	conserved hypotheticals	Rv0759c, (MTCY369.04c), len: 110, some similarity to IPK1_BOVIN P16436 protein kinase c inhibitor 1 (pkci-1) (125 aa), fasta scores, opt: 195, E(): 5.2e-08, (33.3% identity in 111 aa overlap); highly similar to YHIT_MYCLE P49774hypothetical 17.0 kd protein hit-like (155 aa), fasta scores, opt: 766, E(): 0, (78.7% identity in 150 aa overlap); similar to hit-like proteins, also similar to MTCY50.20…
Rv0848	cysm3	0.0203	0.561167	intermediary metabolism and respiration	Rv0848, (MTV043.41), len: 372. cysM3, Possible putative cystein synthase, similar to many cys genes. Start uncertain,possibly only starts at 41392. FASTA scores: sp|Q44004|CYSM_ALCEU CYSTEINE SYNTHASE (EC 4.2.99.8) ( (339 aa), opt: 511 z-score: 592.7 E(): 1.7e-25. 35.0% identity in 314 aaoverlap
rv0856		0.0452	1.34048	conserved hypotheticals	Rv0856, (MTV043.49), len: 134. Unknown but some similarity to mycobacterial proteins e.g. neighbouring ORF downstream MTV043_50 (126 aa; E(): 7.4e-27; 62.0% identity in 100 aa overlap), neigbouring ORF 2nd upstream MTV043_47 (147 aa; E(): 1.6e-15; 36.6% identity in 123 aa overlap), MTCI28.04 (184 aa) and MLCL622.27c (156 aa) Z97050|MTCI28_4 (184 aa) opt: 127 z-score: 173.7 E(): 0.036; 26.0% ident…
rv0857		0.0466	1.52439	conserved hypotheticals	Rv0857, (MTV043.50), len: 124. Unknown but some similarity to mycobacterial proteins, like the upstream ORFs MTV043_49 (134 aa; E(): 9.6e-28; 61.6% identity in 99 aa overlap), and MTV043_47 (147 aa; E(): 2.8e-18; 42.7% identity in 117 aa overlap), and MTCI28.04 (184 aa) and MLCL622.27c (156 aa). FASTA scores: Z97050|MTCI28_4 (184 aa) opt: 122 z-score: 174.9 E(): 0.031; 29.4% identity in 85 aa ove…
rv0872c		0.0498	1.95312	PE/PPE	Rv0872c, (MTV043.65c), len: 606. Member of Gly-richPGRS subfamily of the Mycobacterium tuberculosis PE family,similar to many eg. MTCY24A1.04c. FASTA scores: gp|Z95207|MTCY24A1_4 Mycobacterium tuberculosis cosmid (615 aa)initn:1361 init1: 1361 opt: 2636 z-score: 1525.9 E(): 0; 64.6% identity in 619 aa overlap.
rv0890c		0.0273	0.392773	regulatory proteins	Rv0890c, (MTCY31.18c), len: 882, regulatory proteinBELONGS TO THE LUXR/UHPA FAMILY OF TRANSCRIPTIONAL regulators, similar to eg NARL_ECOLI P10957 nitrate/nitrite response regulator protein (216 aa) FASTA scores: opt: 193 z-score: 224.3 E(): 6e-06, 37.4% identity in 99 aa overlap; contains PS00017 ATP/GTP-binding site motif A, PS00622 Bacterial regulatory proteins, luxR family signature and probab…
rv0891c		0.0281	0.505051	regulatory proteins	Rv0891c, (MTCY31.19c), len: 285, unknown, but similar to several M. tuberculosis putative transcriptional regulators e.g. MTCY02B10_22 Q11028 PROBABLE TRANSCRIPTIONAL REGULATORY PROTEIN (1159 aa) opt: 702 E(): 8.3e-40; 50.6% identity in 247 aa overlap) or Q11029; MTV036_21; MTV008_44; MTCY02B10_23
Rv0896	glta2	0.0403	0.652742	intermediary metabolism and respiration	Rv0896, (MTCY31.24), len: 431, gltA2, citrate synthase, similar to many, e.g. CGGLTG_1 C;glutamicum CISY_CORGLP42457 (437 aa), FASTA scores: opt: 1847 z-score: 2094.0 E(): 0; (63.0% identity in 433 aa overlap); contains PS00480Citrate synthase signature; similar to MTCY31.17c (29.2% identity in 274 aa overlap). EQUIVALENT to MLCB57_21 Mycobacterium leprae cosmid B57, O33066 CITRATE SYNTHASE, (431…
rv0927c		0.045	0.716846	intermediary metabolism and respiration	Rv0927c, (MTCY21C12.21c), len: 263. Probable dehydrogenase, similar to 7-alpha-hydroxysteroid dehydrogenase and glucose 1-dehydrogenase. Contains short-chain alcohol dehydrogenase family signature (PS00061) and ATP/GTP-binding site motif A (P-loop; PS00017). Related to other M. tuberculosis dehydrogenases e.g. MTCY09F9.36, 1.4e-18; MTCY369.14,6.8e-17; MTCY02B10.14, 2.5e-14; MTCY09F9.23c, 1.5e-13;…
Rv0928	phos2	0.0418	0.696379	cell wall and cell processes	Rv0928, (MTCY21C12.22), phoS1/ag88, len: 370. Precursor of phosphate binding lipoprotein, PhoS, or antigen 88.Contains liporotein signature (PS00013) at N-terminus. FASTA best: Q50794 AG88 precursor (369 aa) opt: 2369 z-score:2541.4 E(): 0; Smith-Waterman score: 2369; (97.8% identityin370 aa overlap), similar to M. leprae phos1 Q50099, (328aa) opt: 1772 z-score: 1903.4 E(): 0, (79.6% identity in …
Rv0951	succ	0.0428	0.70922	intermediary metabolism and respiration	Rv0951, (MTCY10D7.23c), sucC, len: 387. Probable succinyl-coa synthetase similar to e.g. SUCC_ECOLI P07460 succinyl-coa synthetase beta chain (388 aa), FASTA scores, opt: 933, z-score: 1038.9 E(): 0, (41.0% identity in 390 aa overlap)
rv1067c		0.0402	1.8622	PE/PPE	Rv1067c, (MTV017.20c), len: 667. Member of M. tuberculosis PE-family, Gly-, Ala-rich PGRS subfamily. ContainsPS00583 pfkB family of carbohydrate kinases signature 1, probably fortuitous. FASTA scores: AL0091|MTV004_44 (731 aa)opt: 2227 z-score: 1261.4 E(): 0; 55.6% identity in 710aaoverlap. TBparse score is 0.837
rv1091		0.0371	1.52207	PE/PPE	Rv1091, (MTV017.44), len: 853. Member of M. tuberculosis PE-family, Gly-, Ala-rich PGRS subfamily. FASTA scores: sptr|O06810|O06810 HYPOTHETICAL 107.4 KD PROTEIN. (1329aa) opt:2723 z-score: 1545.5 E(): 0; 52.6% identity in951 aa overlap. TBparse score is 0.859
rv1099c		0.0196	0.656168	intermediary metabolism and respiration	Rv1099c, (MTV017.52c), len: 328. Unknown but highlysimilar to conserved protein called GlpX (believed to be involved in glycerol metabolism e.g. Q03224|YWJI_BACSU (321aa) and P44811|GLPX_HAEIN (333 aa). Start chosen on basis ofsimilarity, others possible upstream e.g. ATG at 57050 chosen by TBparse. FASTA scores: sp|Q03224|YWJI_BACSU HYPOTHETICAL 34.0 KD PROTEIN IN R (321 aa) opt: 1092 z-score: 1…
Rv1123c	bpob	0.00283	0.70373	virulence, detoxification, adaptation	Rv1123c, (MTCY22G8.12c), len: 302. bpoB, Some similarity to a range of enzymes including; DEH1_MORSP Q01398 haloacetatedehalogenase (294 aa), fasta scores; 64 opt: 201z-score: 241.0 E(): 2.1e-06, 35.8% identity in 134 aa overlap, and; BPA1_STRAU P33912 non-haem bromoperoxidase bpo-a1(274aa), fasta scores; opt: 187 z-score: 225.2 E(): 1.6e-05,23.1% identity in 281 aa overlap, contains PS00216 Suga…
rv1137c		0.0328	0.657462	conserved hypotheticals	Rv1137c, (MTCI65.04c), len: 122. unknown
rv1140		0.0309	0.755858	cell wall and cell processes	Rv1140, (MTCI65.07), len: 282. Weak similarity in C-terminus to hypothetical E. coli proteins YPRA and YPRB, possibly membrane-bound. FASTA scores: YPRA_ECOLI HYPOTHETICAL 24.3 KD PROTEIN (URF 1). - (217 aa) opt: 166; E(): 0.00062; 31.0% identity in 158 aa overlap. TBparse score is 0.927
rv1168c		0.0452	0.636132	PE/PPE	Rv1168c, (MTV005.04c), len: 346. Member of the M. tuberculosis PPE-family, similar to many eg. TR:E332789 (EMBL:Z98268) MTCI125.27C (385 aa), fasta scores; opt: 504 z-score: 780.2 E(): 0, 36.6% identity in 388 aa overlap
Rv1180	pks3	0.000372	0.0698812	lipid metabolism	Rv1180, (MTV005.16), len: 488. Probable polyketidesynthase beta-ketoacyl synthase domain, similar to the N-terminus of many polyketide synthases eg. MCAS_MYCBO Q02251 mycocerosicacid synthase from mycobacterium bovis (2110 aa),fasta scores; opt: 2115 z-score: 2182.0 E(): 0, 66.5% identity in 472 aa overlap. Also similar to, and same length asM. tuberculosis TR:P96284 (EMBL:Z83858) MTCY24G1.02 (49…
Rv1181	pks4	0.00719	0.149076	lipid metabolism	Rv1181, (MTV005.17), len: 1582. Probable polyketidesynthase, similar to many eg. MCAS_MYCBO Q02251 mycocerosicacid synthase from mycobacterium bovis (2110 aa), fasta scores; opt: 3518 z-score: 6207.2 E(): 0, 59.7% identity in1614 aaoverlap. Note that this similarity extends upstreamofthefirst initiation codon into the upstream CDS MTV005.16;however the stop codon at the end of MTV005.16 is presen…
Rv1182	papa3	0.0203	0.126183	lipid metabolism	Rv1182, (MTV005.18), len: 472. Similar to other Mycobacterial hypothetical proteins eg. TR:Q49618 (EMBL:U00010)B1170_C1_180 from M. leprae (471 aa), fasta scores; opt: 2526 z-score: 3476.5 E(): 0, 75.6% identity in 471 aa overlap
rv1184c		0.0135	0.12475	cell wall and cell processes	Rv1184c, (MTV005.20c), len: 359. Similar to severalother Mycobacterial hypothetical proteins eg. TR:Q49633 (EMBL:U00010) B1170_F3_112 (391 aa), fasta scores; opt: 1422z-score: 1199.0 E(): 0, 62.7% identity in 338 aa overlap. Also similar toRv3822, Rv3539, Rv1430, Rv0151c etc.
Rv1185c	fadd21	0.00103	0.259538	lipid metabolism	Rv1185c, (MTV005.21c), len: 578. fadD21, Probable acyl-coAsynthase, similar to eg. TR:P71495 (EMBL:U75685) ACYL-COA SYNTHASE from Mycobacterium bovis (582 aa), fasta scores; opt: 2388 z-score: 2929.0 E(): 0, 61.8% identity in 579 aa overlap
rv1196		0.0106	0.357782	PE/PPE	Rv1196, (MTCI364.08), len: 391. Belongs to the PPEfamily of M. tuberculosis hypothetical proteins, highly similar to Y07P_MYCTU Q11031 hypothetical 40.0 kd protein cy02b10.25c (396aa), fasta scores, opt: 2124, E(): 0, (85.1% identity in 397 aa overlap)
rv1198		0.0135	1.82815	cell wall and cell processes	Rv1198, (MTCI364.10), len: 94. almost identical toMTCY10G2.12 (94 aa) (97.9% identity in 94 aa overlap) and MTCY98.022c (94 aa) (94.7% identity in 94 aa overlap), highlysimilar to M. leprae Q49946 U1756D (95 aa), fasta scores,opt: 403, E(): 1.1e-22, (64.1% identity in 92 aa overlap)
Rv1280c	oppa	0.0295	0.627353	cell wall and cell processes	Rv1280c, (MTCY50.02), len: 591. oppA, Some similarity to periplasmic solute binding proteins e.g. OPPA_SALTY P06202 periplasmic oligopeptide-binding protein (542 aa), fasta scores; E(): 5.1e-05, 22.1% identity in 458 aa overlap. Has possible N-terminal signal sequence and prokaryotic lipoprotein lipid attachment site (PS00013)
Rv1286	cysn	0.0299	0.78125	intermediary metabolism and respiration	Rv1286, (MTCY373.05), cysN, len: 614. Probable sulfate adenylate transferase, similar to CYSN_ECOLI P23845 sulfate adenylate transferase subunit 1 (475 aa) FASTA scores,opt: 1291, z-score: 1404.0, E():0, (50.2% identity in 428aaoverlap); contains 2 x PS00017 ATP/GTP-binding site motifA,PS00301 GTP-binding elongation factors signature
Rv1381	pyrc	0.016	0.479616	intermediary metabolism and respiration	Rv1381, (MTCY02B12.15), pyrC, len: 430. Probable dihydroorotase, similar e.g. to SW:PYRC_BACCL P46538 (40.5%identity in 395 aa overlap); contains PS00483 Dihydroorotasesignature 2
rv1382		0.0299	0.648088	cell wall and cell processes	Rv1382, (MTCY02B12.16), len: 165. Unknown
rv1387		0.0337	0.586854	PE/PPE	Rv1387, (MTCY21B4.04), len: 539, Member of M. tuberculosis PPE family of protein, similar to many e.g. Y05F_MYCTU Q10892 hypothetical 46.9 kd protein cy251.15 (463 aa), fasta scores; E(): 4.2e-26, 37.7% identity in 531 aa overlap; contains PS00343 Gram-positive cocci surface proteins 'anchoring' hexapeptide; similar also to MTCY274.23c (37.5%identity in 168 aa overlap)
rv1396c		0.00917	1.65017	PE/PPE	Rv1396c, (MTCY21B4.13c), len: 576. Member of the PEfamily, PGRS subfamily of M. tuberculosis proteins, strongsimilarity to many e.g. glycine rich protein eg MTCY130.10C,E245019 hypothetical 49.6 kDa protein (603 aa), fasta scores, opt: 1945, E(): 0, (57.5% identity in 619 aa overlap); contains PS00017 ATP/GTP-binding site motif A, similar toother PGRS-type sequences
rv1398c		0.0203	1.6129	virulence, detoxification, adaptation	Rv1398c, (MTCY21B4.15c), len: 85. Similar to M. tuberculosis protein MTCY159.09C; E(): 0.0035, 37.1% identityin 62 aa overlap
rv1429		0.0122	0.593472	conserved hypotheticals	Rv1429, (MTCY493.25c), len: 422. Unknown, some similarity to YAEG_ECOLI P37047 hypothetical 44.3 kd protein inhtra- (391 aa), fasta scores; opt: 210 z-score: 238.3 E():3e-06, 27.7% identity in 296 aa overlap. Also similar toM.tuberculosis hypothetical proteins MTCY493.01c (28.1% identity in 335 aa overlap) and MTCI364.06c (27.9% identity in402aa overlap)
rv1435c		0.0318	1.27065	cell wall and cell processes	Rv1435c, (MTCY493.19), len: 202. Unknown Pro-, Gly Val-rich protein, shows some similarity to N-terminus of CPN_DROME Q02910 calphotin. drosophila melanogaster (865 aa),fasta scores opt: 266 z-score: 221.7 E(): 2.5e-05, 37.2% identityin 191 aa overlap. Contains at least five 7aa imperfect repeats. Also show similarity to other M. tuberculosisproteins eg.MTCI237.20c (34.7% identity in 193 aa overl…
rv1441c		0.0452	2.28311	PE/PPE	Rv1441c, (MTCY493.13), len: 491. member of the PGRS(PE) family of glycine-rich proteins, similar to eg. Y0DP_MYCTU Q50615 hypothetical glycine-rich 40.8 kd protein (498aa), fasta scores; opt: 1625 z-score: 1118.3 E(): 0, 55.2%identity in 518 aa overlap
Rv1483	fabg1	0.0282	0.559284	lipid metabolism	Rv1483, (MTCY277.04), fabG1, len: 247. fabG1, Probable 3-oxoacyl-[acyl-carrier protein] reductase, identical to M. bovis G1155269 putative ketoacyl acp reductase (247 aa), strong similarity to FABG_ECOLI P25716 3-oxoacyl-[acyl-carrier protein] reductase (244 aa), fasta scores, opt: 664,E(): 6.8e-35, (44.4% identity in 241 aa overlap; contains PS00061Short-chainalcohol dehydrogenase family signatu…
Rv1485	hemz	0.0402	0.688231	intermediary metabolism and respiration	Rv1485, (MTCY277.06), hemZ, len: 344. Ferrochelatase similar to e.g. HEMZ_BACSU P32396 ferrochelatase (310 aa), FASTA scores, opt:490, E(): 2e-24, (30.2% identity in 295 aa overlap)
rv1497	lipl	0.0259	2.2779	intermediary metabolism and respiration	Rv1497, (MTCY277.19), len: 429. Probable esterase,very similar to MTCY09F9.41c putative esterase and to G151214 esterase (389 aa), FASTA scores, opt: 604, E(): 1e-31,(34.4%identity in 389 aa overlap)
rv1500		0.0379	2.77778	intermediary metabolism and respiration	Rv1500, (MTCY277.22), len: 342. Some similarity toB. subtilis glycosyl-transferase (JC5173 csbB protein - Bacillus subtilis (329 aa) opt: 439; E(): 1.2e-21; 30.0% identity in 323 aa overlap) and to N-acetyl glucosamine transferases.G1001347 hypothetical 36.7 kDa protein (318 aa), fastascores, opt: 523, z-score: 589.3 E(): 7.2e-26, (30.6% identity in 307 aa overlap)
rv1507c		0.0442	0.714796	conserved hypotheticals	Rv1507c, (MTCY277.29c), len: 231. Unknown.
rv1518		0.0145	3.57143	conserved hypotheticals	Rv1518, (MTCY277.40-MTCY19G5.11c), len: 319. Unknown, similar to hypothetical proteins from diverse organisms e.g. TR:P73996 (EMBL:D90911) SYNECHOCYSTIS sp. (309 aa), possibly involved in exopolysaccharide synthesis. Fastascores; opt: 300 z-score: 370.9 E(): 1.8e-13 29.5% identity in 241 aa overlap
rv1522c	mmpl12	0.0173	3.003	cell wall and cell processes	Rv1522c, (MTCY19G5.06), len: 1146. Strong similarity to many mycobacterial membrane proteins e.g. M. leprae TR:Q49619 G466786 B1170_C1_181, putative transport protein (1008 aa) FASTA scores, opt: 2418, z-score: 2571.2, E(): 0, (51.0% identity in 1006 aa overlap), also highly similar toMTCY48.08c, 34.3% identity in 376 aa overlap and some similarity to MTCY20G9.34, 27.2% identity in 1011 aa overlap
rv1524		0.0209	2.01207	intermediary metabolism and respiration	Rv1524, (MTCY19G5.04c), len: 414. Probable transferase, similar to many, e.g. Amycolatopsis orientalis TR:P96559 (EMBL:U84349) GLYCOSYLTRANSFERASE GTFB (407 aa), fasta scores; opt: 363 z-score: 541.0 E(): 6.2e-23, 28.8% identityin 430 aa overlap, also high similarity to MTCY19G5.02, 58.7% identity in 416 aa overlap
rv1527c	pks5	0.0309	2.59067	lipid metabolism	Rv1527c, (MTV045.01c-MTCY19G5.01), len: 2108.pks5, probable polyketide synthase, highly similar to many, e.g. MCAS_MYCBO Q02251 mycocerosic acid synthase from Mycobacterium bovis (2110 aa), fasta scores; opt: 6270 z-score: 7088.8 E(): 0, 63.6% identity in 2126 aa overlap
rv1531		0.00302	0.496032	conserved hypotheticals	Rv1531, (MTV045.05), len: 188. Unknown, similar to Rv0464c (MTV038.08c),(190 aa, E(): 4.8e-10, 30.9% identityin 175 aa overlap)
rv1535		0.0299	0.626566	conserved hypotheticals	Rv1535, (MTCY07A7A.04), len: 78. Unknown.
rv1632c		0.0299	1.63934	conserved hypotheticals	Rv1632c, (MTCY01B2.24c), len: 147. Function: unknown.
rv1639c		0.0109	0.272109	cell wall and cell processes	Rv1639c, (MTCY06H11.03c), len: 489. Some similarityto YLI2_CORGL P35866 hypothetical 45.7 kd protein in lysi(426aa), fasta scores opt: 511, E(): 2.4e-23, (28.9% identityin 370 aa overlap); contains PS00904 Protein phenyltransferases alpha subunit repeat signature
Rv1652	argc	0.0274	0.668449	intermediary metabolism and respiration	Rv1652, (MTCY06H11.17), argC, len: 352. N-acetyl-gamma-glutamyl-phosphate reductase, similar to many e.g. ARGC_STRCL P54896 n-acetyl-gamma-glutamyl-phosphate red (340 aa), fasta scores, opt: 1119, E(): 0, (56.9% identity in350 aa overlap)
Rv1653	argj	0.0203	0.716332	intermediary metabolism and respiration	Rv1653, (MTCY06H11.18), argJ, len: 404. Glutamate n-acetyltransferase, similar to eg ARGJ_BACSU P36843, (406 aa), fasta scores, opt: 727, E(): 0, (36.3% identity in 410 aa overlap)
rv1676		0.041	0.800641	conserved hypotheticals	Rv1676, (MTV047.11), len: 234. Unknown, possible cytochrome 450
rv1732c		0.0452	0.770416	conserved hypotheticals	Rv1732c, (MTCY04C12.17c), len: 182. Unknown, highlysimilar to hypothetical proteins from several orgainsms, e.g. Synechocystis TR:P73178 (EMBL:D90904) (194 aa), fasta scores; opt: 663 z-score: 1016.0 E(): 0, 53.1% identity in 179 aa overlap
rv1761c		0.0299	1.48148	cell wall and cell processes	Rv1761c, (MTCY28.27c), len: 127. Unknown
rv1768		0.00602	2.32558	PE/PPE	Rv1768, (MTCY28.34), len: 618 aa; member of the PEfamily, PGRS sub-family of Glycine-rich proteins, highly similar to eg. Q50615 HYPOTHETICAL 40.8 KD PROTEIN (498 aa),fasta scores; opt: 1703 z-score: 1226.8 E(): 0, 57.4% identity in 566 aa overlap
rv1770		0.0418	4.36681	conserved hypotheticals	Rv1770, (MTCY28.36), len: 428 aa; highly similar inN-terminus to M. leprae hypothetical protein Q49882 from cosmid L247 (83 aa), fasta scores; opt: 301 z-score: 354.2 E(): 1e-12, 56.5% identity in 85 aa overlap
rv1772		0.0422	2.1645	conserved hypotheticals	Rv1772, (MTCY28.38), unknown, len: 103 aa
rv1773c		0.0442	1.80832	regulatory proteins	Rv1773c, (MTCY28.39), probable transcriptional regulator, len: 248 similar to eg. ICLR_ECOLI P16528 acetate operon repressor from Escherichia coli (274 aa), fasta scores; opt: 261 z-score: 309.2 E(): 3.3e-10, 26.9% identity in 249 aa overlap. Start site chosen by homology, but may extend further upstream. Also similar toM. tuberculosis proteinMTCY04C12.04 (40.2% identity in 244 aa overlap) Contai…
rv1775		0.0135	1.91939	conserved hypotheticals	Rv1775, (MTCY25C11.02), unknown, len: 272 aa. Similar to sp|O28806|O28806 CONSERVED HYPOTHETICAL PROTEIN. (255 aa) opt: 364 z-score: 446.1 E(): 1e-17; 29.2% identity in 267 aa overlap
rv1780		0.0162	2.15517	conserved hypotheticals	Rv1780, (MTV049.02), len: 187. Unknown, but equivalent to M. leprae U00021_2 (187 aa). FASTA scores:gp|U00021|U00021_2 Mycobacterium leprae cosmid L247. (187 aa), opt: 1000 z-score: 1085.1 E(): 0 82.4% identity in 187 aa overlapscore is 0.930
rv1781c		0.0216	1.72117	intermediary metabolism and respiration	Rv1781c, (MTV049.03c), len: 724. Probable 4-ALPHA-GLUCANOTRANSFERASE, , similar to many,e.g. sp|P15977|MALQ_ECOLI 4-ALPHA-GLUCANOTRANSFERASE (694 aa), FASTA scores: opt:964 z-score: 1117.8 E(): 0; 31.8% identity in 694 aa overlap
rv1784		0.0452	1.89394		Rv1784, (MTV049.06), len: 932. Unknown, similar to gp|Z94121|MTY15F10_17 M. tuberculosis 30.4% identity in 941 aa overlap and MTCY77_19, M. tuberculosis, 36.2% identity in 930 aa overlap, MLCB628_14 M. leprae, 32.0% identity in 600 aa overlap; MLCB628_15 M. leprae, 35.0% identity in 280 aa overlap. Contains two times PS00017 ATP/GTP-binding site motif A (P-loop). Also similar to Rv3447c,36.2% ide…
rv1786		0.0273	1.84843	intermediary metabolism and respiration	Rv1786, (MTV049.08), len: 67. Probable ferredoxin similar to many, e.g. gp|X63601|SGSOYBC_2 S.griseus soyC andsoyB genes. Fer (65 aa), FASTA scores: opt: 140 z-score: 201.7 E(): 0.001; 38.1% identity in 63 aa overlap. Also similar to MTCY369_8 M. tuberculosis cosmid (68 aa), 30.6%identity in 62 aa overlap.
rv1787		0.0299	1.95312	PE/PPE	Rv1787, (MTV049.09), len: 365. Unknown, similar to members of the PPE family of M. tuberculosis hypothetical proteins, e.g. gp|Z74024|MTCY274_24 M. tuberculosis cosmid (404 aa) FASTA scores:opt: 837 z-score: 879.6 E(): 0; 52.0%identity in 406 aa overlap, also similar to MTCI125_27, MTCI125_26, MTY15C10_31, MTCY10G2_10, MTCY3A2_22, MTCY3C7_24 etc.
rv1790		0.0299	1.62866	PE/PPE	Rv1790, (MTV049.12), len: 350. Unknown, similar to members of the PPE family of M. tuberculosis hypothetical proteins, e.g. gp|Z74024|MTCY274_24 M. tuberculosis cosmid (404 aa)FASTA scores: opt: 849 z-score: 861.0 E(): 0; 50.0% identity in 406 aa overlap. Also similar to MTCI125_27, MTCI125_26, MTCY10G2_10, MTY15C10_31, MTCY3A2_22, MTV002_34 etc
rv1791		0.0299	2.03252	PE/PPE	Rv1791, (MTV049.13), len: 99. Unknown, highly similar to members of PE family , but no glycin rich C-terminus e.g. gp|Z93777|MTCI364_7 M.tuberculosis cosmid (99 aa) opt:430 z-score: 518.1 E(): 2.4e-21; 75.5% identity in 98 aa overlap. Also similar to MTV002_35, MTY13E12_30, MTY15C10_30, MTCY1A11_25, MTCY10G2_9, MTCY06F7_4, MTCY1A11_4etc.
rv1792		0.0299	1.7301	cell wall and cell processes	Rv1792, (MTV049.14), len: 98 aa. esxM, ESAT-6 like protein (see Gey Van Pittius et al., 2001), member of Mycobacterium tuberculosis QILSS family of proteins with Rv1038c, Rv1197, Rv3620c and Rv2347c. Has in-frame stop codon at 18074, no error could be found to account for this. Identical (apart from stop codon) to P96363|Rv1038c|MTCY10G2.11 PUTATIVE ESAT-6 LIKE PROTEIN 2 (98 aa), FASTA scores: op…
rv1794		0.0218	2.89855	conserved hypotheticals	Rv1794, (MTV049.16), len: 300. Unknown but slight similarity to Mycobacterium tuberculosis MTCY15F10.23 (276 aa). Contains PS00211 ABC transporters family signature. FASTA scores: Z94121|MTY15F10_22 (276 aa) opt: 113 z-score: 143.4 E(): 1.8; 25.7% identity in 307 aa overlap. TBparse score is 0.926
rv1796		0.0299	1.78253	intermediary metabolism and respiration	Rv1796, (MTV049.18), len: 585. Unknown Pro-rich protein with two serine protease, subtilase family active sitemotifs: aspartic acid active site motif (PS00136); histidine active site motif (PS00137). Very similar to MTCY15F10.26(550 aa). Has possible N-terminal signal peptide and hydrophobic anchor-like stretch at C-terminus. FASTA scores: Z94121|MTY15F10_25 (550 aa) opt: 1173 z-score: 755.5 E():…
rv1797		0.0199	2.08333	cell wall and cell processes	Rv1797, (MTV049.19), len: 406. Unknown but some similarity to Mycobacterium tuberculosis MTCY15F10.27 (537 aa) has hydrophobic stretch near N-terminus. FASTA scores: Z94121|MTY15F10_26 (537 aa) opt: 181 z-score: 220.3 E(): 9.2e-05; 25.4% identity in 283 aa overlap. TBparse score .score is 0.938
rv1798		0.0401	2.40385	cell wall and cell processes	Rv1798, (MTV049.20), len: 610. Unknown but similar to several mycobacterial proteins e.g. MTCY15F10.28 (619 aa) MLCB628.18c (573 aa). May belong to the CBXX/CFQX family as last 320 aa domain very similar to several family members,. Contains ATP/GTP-binding site motif A (P-loop; PS00017). FASTA scores: Y14967|MLCB628_17 (573 aa) opt: 723 z-score: 814.1 E(): 0; 32.4% identity in 568 aa overlap; and…
rv1803c		0.00456	2.90698	PE/PPE	Rv1803c, (MTV049.25c), len: 639. Member of Mycobacterium tuberculosis PE_family, PGRS-subfamily. Most similar to MTCY28.34 (618 aa). Contains two PS00583 pfkB family of carbohydrate kinases signatures 1. FASTA scores: Z95890|MTCY28_34 (618 aa) opt: 1827 z-score: 1148.5 E(): 0; 53.5% identity in 664 aa overlap. TBparse score is 0.912
rv1815		0.0282	2.03252	conserved hypotheticals	Rv1815, (MTCY1A11.28c), unknown, len: 221, similar to hypothetical protein G473456 M. fortuitum (255 aa), FASTA scores, opt: 182, z-score: 218.6, E(): 3.2e-05, (29.6% identity in 230 aa overlap)
rv1816		0.0337	2.25225	regulatory proteins	Rv1816, (MTCY1A11.27c), len: 234, unknown, possibly involved in regulation, contains helix-turn-helix motif at aa 38-59, (+4.30 SD).
rv1840c		0.0122	1.85529	PE/PPE	Rv1840c, (MTCY359.33), len: 515. Function: unknown but member of Ala, Gly-rich protein PE-family, PGRS-subfamily. FASTA best: Y03A_MYCTU Q10637 hypothetical glycine-rich49.6 kd pro (603 aa), opt: 1693, E(): 0, (53.1% identity in612 aa overlap. Similar to other M. tuberculosis proteins:MTC1A11.04, MTCY21B4.13c, cY130.seq, MTCY441.04c, MTCY1A11.25c, MTCY227.10c, MTCY253.25c, MTCY49.39c, MTCY39.36c,…
Rv1862	adha	0.0299	0.724113	intermediary metabolism and respiration	Rv1862, (MTCY359.11), adhA, len: 346. Function: probable alcohol dehydrogenase, contains PS00059 Zinc-containing alcohol dehydrogenases signature. FASTA best: ADH2_BACSTP42327 alcohol dehydrogenase (339 aa), opt: 630, E(): 2.4e-32 (34.4% identity in 320 aa overlap). Some similarity to BL;MTCY369.06c, 1.3e-06. TBPARSE score is 0.899
rv1877		0.0405	2.01207	cell wall and cell processes	Rv1877, (MTCY180.41c), len: 687. Integral membrane protein similar to many antibiotic and drug efflux proteins. M. tuberculosis relatives include: MTCY3G12.01, MTCY98.0002c and MTCY369.27c. Contains PS00217 Sugar transport proteins signature 2 (PS00217). FASTA results: Q56175 (557 aa) opt: 895; E(): 0; 34.7% identity in 528 aa overlap. TBparsescore is 0.916
rv1881c	lppe	0.00749	1.60772	cell wall and cell processes	Rv1881c, (MTCY180.37), len: 140. Possible lipoprotein, contains signal sequence and appropriately positioned PS00013 Prokaryotic membrane lipoprotein lipid attachment site. Some similarity to L12238|MSG18S19K_1 (162 aa) opt: 137 z-score: 186.9 E(): 0.0069; 27.6% identity in 156 aaoverlap. TBparse score is 0.941
rv1883c		0.0401	2.42718	conserved hypotheticals	Rv1883c, (MTCY180.35), len: 153. Some similarity toMycobacterium tuberculosis AL008967|MTV002_44 M(156 aa). FASTA score: opt: 212 z-score: 282.8 E(): 3.1e-08; 34.4%identity in 151 aa overlapTBparse score is 0.923
rv1884c		0.0299	3.08642	cell wall and cell processes	Rv1884c, (MTCY180.34), len: 176. Similar to M. tuberculosis hypothetical protein, MTCY253.32 (154 aa). FASTA score: opt: 382; E(): 7.1e-17; 55.4% identity in 101 aa overlap. TBparse score is 0.927
rv1891		0.0202	0.769823	conserved hypotheticals	Rv1891, (MTCY180.27c), len: 135. Unknown. TBparse score is 0.932
rv1922		0.0248	0.474158	cell wall and cell processes	Rv1922, (MTCY09F9.42c), len: 371 aa. Similar to penicillin binding proteins and eg DAC_STRSQ P15555 d-alanyl-d-alanine carboxypeptidase (406 aa), fasta scores, opt: 382,E(): 3.1e-17, (28.0% identity in 379 aa overlap); containsPS00013 Prokaryotic membrane lipoprotein lipid attachment site
rv1984c		0.0454	0.736377	cell wall and cell processes	Rv1984c, (MTCY39.35), len: 217. Probable cutinase precursor with N-terminal signal sequence, , similarity to CUTI_ALTBR P41744 cutinase precursor, (209 aa) FASTA scores,opt: 283, z-score: 322.0, E(): 2.2e-11, (32.6% identity in193 aa overlap). Also similar to M. tuberculosis Rv3452, Rv3451, Rv2301, Rv1758, Rv3724.
rv2037c		0.0218	0.758725	cell wall and cell processes	Rv2037c, (MTV018.24c), len: 324. Unknown, possible transmembrane protein, similar to hypothetical proteins from Mycobacterium leprae MLCB2052.31 (329 aa) and B. subtilisP54513|YQHO_BACSU (291 aa). FASTA scores: Z98604|MLCB2052_16 Mycobacterium leprae cosmid B205 (329 aa) opt: 1764 z-score: 2017.5 E(): 0; 80.5% identity in 323 aa overlap and sp|P54513|YQHO_BACSU HYPOTHETICAL 32.9 KD PROTEIN IN G (…
rv2075c		0.0457	1.63132	cell wall and cell processes	Rv2075c, (MTCY49.14c), len: 487. Possibly exported or envelope protein, has potential signal peptide at N-terminus and hydrophobic stretch around 430
rv2115c		0.0464	1.25786	cell wall and cell processes	Rv2115c, (MTCY261.11c), len: 609 aa. Probable ATPase, similar to eg. YB56_METJA Q58556 cell division cycle protein 48 homolog (903 aa), fasta scores; opt: 423 z-score: 695.8 E(): 8.1e-32, 45.8% identity in 249 aa overlap. Contains PS00674 AAA-protein family signature and PS00017 ATP/GTP-binding site motif A (P-loop). Also some similarity to other M. tuberculosis atpases eg. MTCY22G10.32c (36.2% i…
rv2123		0.0424	2.29358	PE/PPE	Rv2123, (MTCY261.19), len: 473 aa. Member of the M.tuberculosis PPE family of proteins but the C-terminus is not Gly-, Ala, Asn-rich.
rv2126c		0.0342	1.81159	PE/PPE	Rv2126c, (MTCY261.22c), len: 256 aa. Possible PE_PGRS pseudogene fragment, similar to the Gly-rich C-terminus of many members of the M. tuberculosis PGRS family eg. MTCY441.04c (778 aa), fasta scores; opt: 935 z-score: 418.8 E(): 4.4e-18, 56.1% identity in 271 aa overlap
rv2129c		0.0267	1.38504	intermediary metabolism and respiration	Rv2129c, (MTCY261.28), len: 293 aa. Probable oxidoreductase, similar to many eg. FABG_SYNY3 P73826 3-oxoacyl-[acyl-carrier protein] reductase (240 aa), fasta scores; opt: 241 z-score: 430.2 E(): 5.1e-17, 32.7% identity in 196 aaoverlap. Also similar to a number of other M. tuberculosisoxidoreductases eg. MTCY210.04 (34.1% identity in 217 aa overlap)
Rv2141c	dape2	0.0481	0.722543	intermediary metabolism and respiration	Rv2141c, (MTCY270.27), len: 448. dapE, ut shows some similarity to acetylornithine deacetylase and succinyl-diaminopimelate desuccinylase and cotains ArgE/dapE/ACY1/CPG2/yscS family signature 1 (PS00758). FASTA best: CBPS_YEASTP27614 carboxypeptidase s precursor (576 aa) opt: 234 z-score: 270.8 E(): 4.3e-08; (24.3% identity in 412 aa overlap)
rv2150c	ftsz	0.0481	1.24533	cell wall and cell processes	Rv2150c, (MTCY270.18), len: 379. Function ftsZ: Probable cell division protein FtsZ, contains FtsZ protein signature 2 (PS01135). FASTA best: FTSZ_STRCO P45500 cell division protein FtsZ (399 aa) opt: 1674 z-score: 1782.0 E(): 0; (77.3% identity in 339 aa overlap)
Rv2156c	murx	0.0337	0.675219	cell wall and cell processes	Rv2156c, (MTCY270.12), len: 359. Function: probable phospho-N-acetylmuramoyl- pentappeptidetransferase (EC 2.7.8.13). FASTA best: MRAY_ECOLI P15876 (360 aa) opt: 572 z-score: 651.6 E(): 2.7e-29; (35.8% identity in 344 aa overlap)
Rv2173	idsa2	0.0288	0.651042	lipid metabolism	Rv2173, (MTV021.06), len: 352. Probable, idsA2, geranylgeranyl pyrophosphate synthase similar to many e.g. Streptomyces griseus geranylgeranyl pyrophosphate synthase Q54193 (425 aa). Contains PS00723 and PS00444Polyprenyl synthetases signature 1and 2. FASTA scores: sptr|Q54193|Q54193 GERANYLGERANYL PYROPHOSPHATE SYNTHASE (425 aa) opt: 744 z-score: 905.3 E(): 0; 39.2% identity in 352 aa overlap. T…
rv2180c		0.0428	0.789889	cell wall and cell processes	Rv2180c, (MTV021.13c), len: 295. Probable integral membrane protein. TBparse score is 0.914
Rv2221c	glne	0.0267	0.75358	intermediary metabolism and respiration	Rv2221c, (MTCY190.32c-MTCY427.02c), len: 994. glnE,Probable glnE, similar to SW:GLNE_ECOLI P30870 glutamate-ammonia-ligase adenylyltransferase (24.4% identity in 721 aaoverlap) and SW:GLNE_HAEIN P44419 (28.1% identity in 199 aa overlap); initiation codon uncertain unless at 39346 or 39247
rv2227		0.0196	0.65189	conserved hypotheticals	Rv2227, (MTCY427.08), len: 233. Unknown
rv2230c		0.0452	0.680272	conserved hypotheticals	Rv2230c, (MTCY427.11c), len: 379. Similar to hypothetical proteins from B. subtilis, P54472, and L. monocytogenes, P53434. FASTA score: P54472|YQFO_BACSU HYPOTHETICAL 30.7 KD PROTEIN IN (279 aa)opt: 604; E(): 2.2e-30; 38.8% identity in 258 aa overlap. P53434|YRP2_LISMO HYPOTHETICAL 41.4 KD PROTEIN IN (373 aa)opt: 595 E(): 1e-29; 30.7% identity in 326 aa overlap
rv2243	fabd	0.0304	1.61812	lipid metabolism	Rv2243, (MTCY427.24), len: 302. fabD, highly similar to A57356 - acyl-CoA carrier protein malonyltransferase from Streptomyces coelicolor. FASTA score: A57356 (316 aa) opt: 955 E(): 0 (52.6% identity in 304 aa overlap) and SW:FABD_HAEIN P43712 malonyl CoA-acyl carrier protein transacylase (30.5% identity in 308 aa overlap) and SW:FABD_ECOLIP25715 (31.4% identity in 309 aa overlap)
rv2244	acpm	0.037	2.28311	lipid metabolism	Rv2244, (MTCY427.25), len: 115. acpM, acyl carrier protein involved in meromycolate extension. Highly similar to acyl carrier protein from Streptomyces glaucescens. eg L43074|STMFABD2 STMFABD NID: g870805 - (82 aa) opt: 298 E(): 8.4e-13; (56.6% identity in 76 aa overlap), and SW:ACP_ECOLI P02901 acyl carrier protein (37.3% identity in 67 aaoverlap)
rv2251		0.0064	0.608273	intermediary metabolism and respiration	Rv2251, (MTV022.01), len: 475. Unknown but similar to MTCY164.18 from Mycobacterium tuberculosis and to several ALKYLDIHYDROXYACETONEPHOSPHATE SYNTHASES (e.g. O00116). Also some similarity to D-lactate dehydrogenases. FASTA scores: sptr|O05784|O05784 HYPOTHETICAL 56.5 KD PROTEIN. (527aa) opt: 1019 z-score: 1127.8 E(): 0; (38.6% identity in 487 aa overlap) and sp|O00116|ADAS_HUMAN ALKYLDIHYDROXYAC…
rv2271		0.0267	0.6035	conserved hypotheticals	Rv2271, (MTCY339.39c), len: 99. Unknown
rv2276		0.00602	0.41876	intermediary metabolism and respiration	Rv2276, (MTCY339.34c), len: 396. Cytochrome p450, similar to eg G303644 (397 aa) opt: 675, z-score: 776.4, E(): 2.7e-36, (33.7% identity in 407 aa overlap); contains PS00086 Cytochrome P450 cysteine heme-iron ligand signature, similar to MTCY339.42, 29.2% identity in 298 aa overlap
Rv2289	cdh	0.0191	0.366703	lipid metabolism	Rv2289, (MTCY339.21c), len: 260. cdh, similar to CDH_SALTY P26219 cdp-diacylglycerol pyrophosphatase (251 aa) FASTA scores, opt: 395, z-score: 482.9, E(): 5.9e-20, (33.5% identity in 221 aa overlap)
rv2292c		0.0309	1.35318	unknown	Rv2292c, (MTCY339.18), len: 74. Unknown
Rv2299c	htpg	0.0226	0.527426	virulence, detoxification, adaptation	Rv2299c, (MTCY339.11), len: 647. htpG ,HEAT SHOCK PROTEIN HSP90 FAMILY. similar to HTPG_BACSU P46208 heat shock protein htpg homologue (626 aa), FASTA scores, opt: 1551, z-score: 1717.7, E(): 0, (39.6% identity in 631 aa overlap). Contains eventual helix-turn-helix motif at aa 519-540(+3.77 SD)
rv2331		0.00302	0.141764	conserved hypotheticals	Rv2331, (MTCY3G12.03c), len: 128. Unknown, shortened version of MTCY3G12.03c to eliminate overlap with MTCY3G12.04
Rv2332	mez	0.0464	0.509165	intermediary metabolism and respiration	Rv2332, (MTCY3G12.02c-MTCY98.01), len: 652. Probable malate oxidoreductase (EC 1.1.1.38) (MALIC ENZYME), similar to MAOX_BACSU P45868 probable malate oxidoreductase (nad) (582 aa) fasta scores, opt: 1849, E(): 0, (50.5% identity in 543 aa overlap)
rv2346c		0.0135	2.04918	cell wall and cell processes	Rv2346c, (MTCY98.15c), len: 94 aa. Unknown but member of family with MTCY15C10.33, MTCY07H7B.03, MTCY10G2.12, MTCI364.10, etc highly similar to M. leprae protein G699136. FASTA best: Z93777|MTCI364.10 (94 aa) opt: 598 E(): 0; 94.7% identity in 94 aa overlap
rv2348c		0.0405	2.60417	unknown	Rv2348c, (MTCY98.17c), len: 108 aa. Unknown
rv2352c		0.0304	2.76243	PE/PPE	Rv2352c, (MTCY98.21c), len: 391. Member of PPE_family in M. tuberculosis. Other examples are Q10778, Q10540, Q11031, Q10813, P42611, (MTCY31.06c; MTCY48.17; MTCY02B10.25c; MTCY274.23c; MTCY03C7.23; MTCY98.22c, MTCY98.25c; MTCY03C7.24c) etc. Len: 391. FASTA best: Y04H_MYCTU Q10778 hypothetical 72.9 kd protein y48.17. (734 aa), fasta scores, opt:713, E(): 2.8e-27, (37.7% identity in 430 aa overlap
rv2376c		0.0109	0.370096	cell wall and cell processes	Rv2376c, (MTCY27.04), len: 168. Unknown but similar to M. leprae Q49771 B1937_F3_91 (165 aa), fasta scores, opt: 682 z-score: 730.5 E(): 0, (65.5% identity in 165 aa overlap)
Rv2428	ahpc	0.029	0.382555	virulence, detoxification, adaptation	Rv2428, (MTCY428.18c), len: 195. ahpC gene, alkyl hydroperoxide reductase, identical to G1172078 AHPC
Rv2429	ahpd	0.0424	0.4329	virulence, detoxification, adaptation	Rv2429, (MTCY428.17c), 177 aa. ahpD gene, identicalto G1174227 AHPD
rv2499c		0.0254	0.67981	intermediary metabolism and respiration	Rv2499c, (MTCY07A7.05c), len: 185 aa. similar to egMAOC_ECOLI P77455 maoc protein. escherichia coli (681 aa),fasta scores, opt: 252 z-score: 317.6 E(): 1.1e-10, (36.0%identity in 172 aa overlap)
rv2515c		0.0481	0.684463	conserved hypotheticals	Rv2515c, (MTCY07A7.21c), len: 415 aa. Unknown, contains PS00142 Neutral zinc metallopeptidases, zinc-binding region signature
Rv2518c	ldtb	0.0175	0.613497	cell wall and cell processes	Rv2518c, (MTV009.03c), len: 408. Unknown but similar to several hypothetical mycobacterial proteins and equivalent to Mycobacterium leprae protein MLCL383.33; len: 414 aa; also similar to YV09_MYCTU Q11149 hypothetical 47.9 kd protein cY20G9.09 (451 aa). FASTA scores: sptr|O07707|O07707HYPOTHETICAL 43.6 KD PROTEIN (407 aa) opt: 2300 z-score: 2660.7 E(): 0; (82.5% identity in 406 aa overlap); and …
rv2520c		0.0122	0.612745	cell wall and cell processes	Rv2520c, (MTV009.05c), len: 75. Unknown but probably equivalent to Mycobacterium leprae hypothetical protein; MLCL383.32 (91 aa). FASTA scores: sptr|O07706|O07706 HYPOTHETICAL 10.0 KD PROTEIN (91 aa) opt: 290 z-score: 402.7 E(): 6.1e-15; 58.7% identity in 75 aa overlap. TBparse score is 0.882
rv2524c	fas	0.0452	1.27877	lipid metabolism	Rv2524c, (MTCY159.32-MTV009.09c), len: 3069. fas Fatty Acid Synthase, similar to eg G580746 fatty acid synthase (3104 aa), fasta scores, opt: 3867, E(): 0, (50.0% identity in 3032 aa overlap), contains PS00017 ATP/GTP-binding site motif A, PS00606 Beta-ketoacyl synthases active site
Rv2534c	efp	0.0199	0.765697	information pathways	Rv2534c, (MTCY159.22), len: 187 aa. efp, similar toG1001112 hypothetical 20.4 kDa protein (187 aa), opt: 649,E(): 0, (50.3% identity in 185 aa overlap); also elongation factors eg EFP_ECOLI P33398 elongation factor p (ef-p), (187 aa), opt: 503, E(): 1.8e-27, (42.3% identity in 182 aa overlap), also G951349 19.1 kDa biotin carboxyl carrier protein (ACCB) (185 aa), opt: 609, E(): 0, (48.9% identity…
rv2550c		0.0442	1.63132	virulence, detoxification, adaptation	Rv2550c, (MTCY159.06), len: 79 aa. Unknown
rv2581c		0.0415	0.628536	virulence, detoxification, adaptation	Rv2581c, (MTCY227.20), len: 224. Equivalent to M. leprae G466827 B1177_C3_247 (218 aa). putative glyoxilase. FASTA scores, opt: 1264, z-score: 1466.9, E(): 0, (82.0% identity in 222 aa overlap), also to G926747 hypothetical 23.9kDa protein (212 aa), FASTA scores, opt: 287, z-score: 340.0, E(): 5.6e-12, (34.4% identity in 218 aa overlap)
Rv2582	ppib	0.0104	0.534759	information pathways	Rv2582, (MTCY227.19c), len: 308. Probable cyclophilin, ppiB, highly similar to CYPH_MYCLE P46697 probable peptidyl-prolyl cis-trans isomerase (295 aa) FASTA scores, opt: 1423, z-score: 1371.2, E(): 0, (72.2% identity in 295 aa overlap)
Rv2605c	tesb2	0.0191	0.60241	lipid metabolism	Rv2605c, (MTCY01A10.28), len: 281 aa. tesB2, similar eg to TESB_ECOLI P23911 acyl-coa thioesterase ii (285 aa), fasta scores, opt: 487, E(): 1e-25, (41.9% identity in 277 aa overlap), also MTCY01B2.10 (300 aa) opt: 425 z-score: 482.2 E(): 1.1e-21, (34.9% identity in 278 aa overlap)
rv2606c		0.016	0.656168	intermediary metabolism and respiration	Rv2606c, (MTCY01A10.27), len: 299 aa. Similar to G1209317 ethylene-inducible protein (309 aa), fasta scores, opt: 1275, E(): 0, (68.3% identity in 284 aa overlap), also YAAD_BACSU P37527 31.6 kd guanylylated protein in daca- (294 aa), fasta scores, opt: 1237, E(): 0, (63.2% identity in 291 aa overlap) and other very similar hypothetical proteins. Equivalent to Z96801|MLCL581_6 Mycobacterium lepra…
Rv2607	pdxh	0.0299	0.463177	intermediary metabolism and respiration	Rv2607, (MTCY01A10.26c), len: 224 aa. pdxH, similarto PDXH_ECOLI P28225 pyridoxamine 5'-phosphate oxidase (217aa), fasta scores, opt: 533, E(): 1.6e-28, (40.3% identityin 216 aa overlap)
Rv2612c	pgsa1	0.0282	0.651466	lipid metabolism	Rv2612c, (MTCY01A10.21), len: 217 aa. Probable pgsAsimilarity to CDP-diacylglycerol--glycerol-3-phosphate phosphatidyltransferases, equivalent to Z96801|MLCL581_10 Mycobacterium leprae cosmid L581; (239 aa) fasta scores: opt: 1141 z-score: 1451.6 E(): 0; 79.3% identity in 213 aaoverlap; contains PS00379 CDP-alcohol phosphatidyltransferases signature, similar to eg PIS_YEAST P06197 cdp-diacylglyce…
rv2613c		0.0462	0.701262	lipid metabolism	Rv2613c, (MTCY01A10.20A), len: 195, aa. Hit family member, equivalent to Z96801|MLCL581_11 Mycobacterium leprae cosmid L581; (186 aa) fasta score, opt: 1038 z-score: 1248.7 E(): 0; 89.7% identity in 175 aa overlap; similar to eg YD15_YEAST P49775 hypothetical 24.8 kd hit-like protein (217 aa), opt: 201 z-score: 243.7 E(): 1.4e-06, (36.2% identity in 116 aa overlap)
Rv2614c	thrs	0.0333	0.637349	information pathways	Rv2614c, (MTCY01A10.20), len: 692 aa. thrS, similarto SYT_ECOLI P00955 threonyl-trna synthetase (642 aa), fasta scores, opt: 946, E(): 0, (40.7% identity in 612 aa overlap); contains PS00339 Aminoacyl-transfer RNA synthetases class-II signature 2
rv2630		0.0405	0.581734	conserved hypotheticals	Rv2630, (MTCY01A10.02c), len: 179 aa. Unknown
rv2631		0.0273	0.626566	conserved hypotheticals	Rv2631, (MTCY441.01-MTCY01A10.01c), len: 265. Similar to conserved hypothetical proteins from Archaeoglobus fulgidus AE001044_1, C. elegans CEF16A11, and M. jannaschii, B64385. fasta scores, Z81505|CEF16A11 CEF16A11 NID: g1763990 - Caenorhab (763 aa) opt: 1253 E(): 0; (47.0% identity in434 aa overlap). B64385|B64385 malT-glpR intergenic regionhypothet (968 aa) opt: 1212 E(): 0; (48.4% identity in…
rv2632c		0.0122	0.398883	conserved hypotheticals	Rv2632c, (MTCY441.02c), len: 93. Highly similar to hypothetical M. tuberculosis protein, MTCY04C12.23. FASTA score: NID: g1654017 - Mycobac (153 aa) opt: 319 E(): 1.3e-16; 53.9% identity in 89 aa overlap
rv2633c		0.0038	0.11279	conserved hypotheticals	Rv2633c, (MTCY441.03c), len: 161. Unknown
rv2641		0.0424	2.05339	conserved hypotheticals	Rv2641, (MTCY441.11), len: 152. Similar to YQCK_BACSU P45945 hypothetical 16.6 kd protein in cwla- (146 aa), fasta scores, opt: 295, E(): 3.3e-14, (33.6% identity in 146aa overlap)
rv2642		0.0196	1.48588	regulatory proteins	Rv2642, (MTCY441.12), len: 126. Putative transcriptional regulator, similar to eg YQCJ_BACSU P45949 hypothetical 12.3 kd protein in cwla- (105 aa), fasta scores, opt: 205, E(): 1.6e-08, (41.3% identity in 75 aa overlap); contains PS00846 Bacterial regulatory proteins, arsR family signature. Also similar to Rv2640c(MTCY441.10c), Rv2358(MTCY27.22c) etc. Contains helix-turn-helix motif at aa 59-80(+…
rv2775		0.0209	0.718391	intermediary metabolism and respiration	Rv2775, (MTV002.40), len: 153 aa. Unknown
rv2846c	efpa	0.0248	1.46628	cell wall and cell processes	Rv2846c, (MTCY24A1.11), len: 530 aa. efpA, putativeefflux protein, almost identical to EMBL; L39922; G1161051EFFLUX PROTEIN
rv2857c		0.0464	0.727802	intermediary metabolism and respiration	Rv2857c, (MTV003.03c), len: 258 aa. Probable dehydrogenase, similar to many eg. P94681 toluenesulfonate zinc-indepedent alcohol dehydrogenase (tsaC) from Comamonas testosteroni (252 aa), fasta scores; opt: 515 z-score: 632.1 E(): 4.7e-28, 38.0% identity in 250 aa overlap. Also similar to many M. tuberculosis dehydrogenases eg. MTCY39.16c (38.3%identity in 248 aa overlap)
rv2902c	rnhb	0.0457	1.34228	information pathways	Rv2902c, (MTCY274.33c), len: 264. rnhB, ribonuclease HII, similar to eg RNH2_ECOLI P10442 ribonuclease hii, (213 aa) FASTA scores, opt: 519, z-score: 609.4, E(): 2.1e-27, (48.6% identity in 183 aa overlap)
rv2933	ppsc	0.00917	4.42478	lipid metabolism	Rv2933, (MTCY19H9.01-MTV011.02), len: 2188. Polyketide synthase involved in Phenolpthiocerol Synthesis. Highlysimilar to G467200 PKSD (2201 aa), fasta scores, opt: 6973,E(): 0, (80.4% identity in 1842 aa overlap); contains PS00012 Phosphopantetheine attachment site. Probable polyketidesynthase similar to many eg. M. leprae TR:Q49933 (EMBL:U00023) PUTATIVE POLYKETIDE SYNTHASE PKSD (L518_F1_3) (220…
rv2934	ppsd	0.0122	3.43643	lipid metabolism	Rv2934, (MTCY19H9.02), len: 1827 aa. Polyketide synthase involved in Phenolpthiocerol Synthesis. Highly similar to G467207 PKSE (1815 aa), fasta scores, opt: 9658, E(): 0, (79.8% identity in 1831 aa overlap); contains PS00606 Beta-ketoacyl synthases active site, PS00017 ATP/GTP-binding site motif A, PS00013 Prokaryotic membrane lipoprotein lipid attachment site, PS00012 Phosphopantetheine attachm…
Rv2941	fadd28	0.0299	0.688231	lipid metabolism	Rv2941, (MTCY24G1.08c), len: 580 aa,fadD28, Probable Acyl-CoA Synthetase, similar to many e.g. Y06J_MYCTU Q10976 hypothetical 67.9 kd protein cy338.19 (626 aa), fasta scores, opt: 2337, E(): 0, (57.7% identity in 619 aa overlap), also MTCY19G5.07, (64% identity in 584 aa overlap), also near identical to YMA2_MYCBO Q02278 hypothetical 32.3 kd protein in mas 5 (298 aa), fasta scores, opt: 1884, E()…
Rv2948c	fadd22	0.0299	0.566572	lipid metabolism	Rv2948c, (MTCY24G1.01), len: 705 aa. fadD22, Probable Acyl-CoA Synthetase. Almost identical to G560509 PKS002A(705 aa), fasta scores, opt: 4647, E(): 0, (99.7% identityin 705 aa overlap)
rv2971		0.0395	0.661376	intermediary metabolism and respiration	Rv2971, (MTCY349.16c), len: 282 aa. Probable oxidoreductase, similar to eg 2DKG_CORSP P15339 2,5-diketo-d-gluconic acid reductase (277 aa), fasta scores, opt: 776, E(): 0, (47.4% identity in 270 aa overlap); contains PS00063 Aldo/keto reductase family putative active site signature; PS00062 Aldo/keto reductase family signature 2
rv2972c		0.0457	0.665779	cell wall and cell processes	Rv2972c, (MTCY349.15), len: 237 aa, unknown
rv2988c	leuc	0.0314	1.78253	intermediary metabolism and respiration	Rv2988c, (MTV012.02c), len: 473. leuC, 3-isopropylmalate dehydratase large subunit, similar to many e.g. A.teichomyceticus leuC (X84647) best with M. leprae (Z99263|MLCB637_32). FASTA score: gp|Z99263|MLCB637_32 Mycobacterium leprae cosmid B637. (476 aa) opt: 2818 z-score: 3311.6 E(): 0; (88.7% identity in 471 aa overlap) and gp|X84647|ATLEUCD_1 A.teichomyceticus leuC and leuD (485 aa) opt: 1958 …
rv2990c		0.0233	1.35318	conserved hypotheticals	Rv2990c, (MTV012.04c), len: 286. Unknown. TBparse score is 0.923
Rv2992c	glts	0.0452	0.777605	information pathways	Rv2992c, (MTV012.06c), len: 490. gltS, Glutamyl-tRNA synthase, gltX, similar to many eg. Bacillus subtilis glutamyl-tRNA synthase BACGLTXA_1, best with M. leprae. FASTA score: gp|Z99263|MLCB637_29 Mycobacterium leprae (502 aa) opt: 2660 z-score: 3226.7 E(): 0; (81.4% identity in 488 aa overlap) and M55073|BACGLTXA_1 Bacillus subtilis glutamyl-tRNA s (483 aa) opt: 1099 z-score: 1333.6 E(): 0; (38.…
rv3034c		0.0319	1.72414	intermediary metabolism and respiration	Rv3034c, (MTV012.49c), len: 300. Unknown but C-terminal part shows some similarity to acetyltransferase from Methanococcus jannaschii. Alternative start possible at 51085 but codon usage then less good. FASTA score: U67549|MJU67549_8 Methanococcus jannaschii (214 aa) opt: 327 z-score:403.7 E(): 5.3e-15; (32.9% identity in 207 aa overlap). TBparse score is 0.903
Rv3043c	ctad	0.0409	0.652316	intermediary metabolism and respiration	Rv3043c, (MTV012.58c), len: 573. ctaD. Probable cytochrome c oxidase polypeptide I (EC 1.9.3.1) (CYTOCHROME AA3 SUBUNIT 1), similar to many e.g. Q04440|COX1_BACFI. Contains PS00077 Cytochrome c oxidase subunit I, copper B binding region signature. FASTA score: sp|Q04440|COX1_BACFI CYTOCHROME C OXIDASE POLYPEPTIDE (624 aa) opt: 1859 z-score: 2126.0 E(): 0; 52.0% identity in 521 aa overlap. TBparse…
Rv3044	fecb	0.0248	0.742942	cell wall and cell processes	Rv3044, (MTV012.59), len: 359. Probable fecB, lipoprotein that may be involved in FeIII-dicitrate transport. Similar to many periplasmic FeIII-dicitrate transporters e.gsptr|P72593 (315 aa). Has signal peptide and appropriately positioned PS00013 Prokaryotic membrane lipoprotein lipid attachment site, FASTA score: sptr|P72593|P72593 IRON(III) DICITRATE TRANSPORT SYSTE (315 aa) opt: 459 z-score: 4…
Rv3068c	pgma	0.0281	0.662252	intermediary metabolism and respiration	Rv3068c, (MTCY22D7.13), len: 547. Probable pgm: phosphoglucomutase highly similar to many other phosphoglucomutases and phosphomannomutases. Has phosphoglucomutase and phosphomannomutase signature (PS00710) and ATP/GTP-binding site motif A (P-loop),(PS00017), FASTA best: PGMU_ACEXY P38569 phosphoglucomutase (555 aa) opt: 2206, E(): 0, (62.2% identity in 543 aa overlap). TBparse score is 0.895
rv3095		0.0452	1.63934	regulatory proteins	Rv3095, (MTCY164.06), len: 158. possible regulatoryprotein, similar to hypothetical proteins eg sp|P70885|P70885 ORF108.(108 aa) fasta scores, opt: 201 z-score: 261.9 E(): 4.6e-07; 38.0% identity in 92 aa overlap; and YYBR_BACSU P37486 hypothetical 14.7 kd protein (125 aa), fasta scores, opt: 154, E(): 0.00017, (30.9% identity in 94 aa overlap). Some similarity to MTCY04C12.10c, E(): 2.3e-08; 41.…
rv3135		0.0291	0.0890472	PE/PPE	Rv3135, (MTCY03A2.23c), len: 132, unknown, PPE family member of Mycobacterium tuberculosis Ala-, Gly-rich PPE family, similar to MTCY3A2_22 (next ORF downstream), MTY21C12_9, MTCY3C7_24, MTCI125_27, MTV049_12, MTV049_9, MTV049_11, MTCY274_24 etc. YX23_MYCTU Q10813 hypothetical 41.1 kd protein cy274.23 (404 aa) opt: 436, E(): 7.3e-22; (54.8% identity in 126 aa overlap). TBparse score is 0.912
rv3144c		0.0354	2.28833	PE/PPE	Rv3144c, (MTCY03A2.14), len: 409 aa. PPE family protein, Gly-, Ala-rich, similar to MTCY03C7.23, MTV014_3, MTCY6G11_5, MTCY98.0034c, MTCY31.06c, MTCY48.17, MTCY98.0029c, MTCY03C7.17c, etc. TBparse score is 0.891
rv3209		0.049	1.77936	conserved hypotheticals	Rv3209, (MTCY07D11.17c), len: 186 aa, unknown, FASTA best: Q10390 Y009_MYCTU HYPOTHETICAL 31.0 KD PROTEIN MTCY190.09C (299 aa) opt: 355 z-score: 316.8 E(): 4.6e-11, (32.9% identity in 237 aa overlap)
rv3225c		0.043	0.753012	intermediary metabolism and respiration	Rv3225c, (MTCY07D11.01), len: 474. Function: unknown but shows some similarity in C-terminal region tovariety of bacterial AMINOGLYCOSIDE 3'-PHOSPHOTRANSFERASES.FASTA best: sp. P14509, KKA8_ECOLI AMINOGLYCOSIDE 3'-PHOSPHOTRANSFERASE (271 aa) opt: 194 z-score: 223.9, E(): 6.8e-06; (27.8% identity in 227 aa overlap)
rv3294		0.00973	1.26422	conserved hypotheticals	Rv3294, (MTCY71.34), len: 211, unknown
Rv3302c	glpd2	0.0457	0.691085	intermediary metabolism and respiration	Rv3302c, (MTCI418A.04c-MTV016.01c), len: 585, glpd2, glycerol-3-phosphate dehydrogenase, almost identical M. leprae GLPD_MYCLE P53435 glycerol-3-phosphate dehydrogenase (585 aa, 90.8% identity in 584 aa overlap), fasta scores; opt: 2318 z-score: 2657.7 E(): 0, 90.1% identity in 394 aa overlap. Contains PS00978 FAD-dependent glycerol-3-phosphatedehydrogenase signature 2. Also similar to M. tubercu…
rv3347c		0.0452	1.49701	PE/PPE	Rv3347c, (MTV004.03c), member of the M. tuberculosis PPE family of Gly-, Ala-, Asn-rich proteins), len: 3157 aa; similar to many eg. TR:O07232 (EMBL:Z96800) MTCY63.10c (963 aa), opt: 1181 z-score: 2191.5 E(): 0, 47.5% identity in 995 aa overlap. Also similar to upstream ORF MTV004_5, MTY13E10_15, MTCY28_16, MTCY63_9,MTY13E10_17, MTCY180_1 etc.
Rv3397c	phya	0.0358	0.618812	intermediary metabolism and respiration	Rv3397c, (MTCY78.31), len: 302, phytoene synthase, similar to many, e.g. PSY2_LYCES P37273 phytoene synthase 2precursor (310 aa) Fasta scores, opt: 421, z-score: 500.0,E(): 6.6e-21, (32.9% identity in 295 aa overlap); containsPS01045 Squalene and phytoene synthases signature 2
rv3413c		0.0481	1.80832	conserved hypotheticals	Rv3413c, (MTCY78.16), len: 299, unknown
rv3414c	sigd	0.0251	2.6455	information pathways	Rv3414c, (MTCY78.15), len: 212, sigD, similar to CNRH_ALCEU P37978 rna polymerase sigma factor cnrh (191 aa), fasta scores, opt: 197, z-score: 246.1, E(): 9.1e-07, (30.4% identity in 191 aa overlap) also highly similar to part G466942 S1620B (59 aa) Fasta scores, opt: 217, z-score: 277.4, E(): 1.6e-08, (90.2% identity in 41 aa overlap)
rv3424c		0.0138	1.82815	conserved hypotheticals	Rv3424c, (MTCY78.05), len: 120, unknown
rv3426		0.0427	2.04082	PE/PPE	Rv3426, (MTCY78.03c), len: 232, unknown, similar toPPE_family, e.g. YHS6_MYCTU P42611 hypothetical 50.6 kd protein in hsp65 (517 aa) fasta scores, opt: 197, z-score:217.5, E(): 3.6e-05, (29.6% identity in 152 aa overlap), alsosimilar to upstream Rv3425 MTCY78.04c (68.0 % identity in125 aa overlap), downstream Rv3429 MTCY77_1, MTV049_30, MTCY3C7_24, MTCY428_16, MTCY3A2_22, etc.
rv3429		0.0281	1.90476	PE/PPE	Rv3429, (MTCY77.01), len: 178 aa. member of PPE family, similar to upstream M. tuberculosis Y094_MYCTU Q50703,hypothetical 19.9 kd protein cy78.04c (176 aa), fasta scores, opt: 781, E(): 0, (69.9% identity in 176 aa overlap), also Y093_MYCTU Q50702 hypothetical 25.9 kd protein cy78.03c(232 aa), fasta scores, opt: 555, E(): 3.6e-29, (72.0% identity in 125 aa overlap) but diverges at 3' end
rv3451		0.0199	0.645161	cell wall and cell processes	Rv3451, (MTCY13E12.04), len: 247. Function: probable cutinase, similar to several, contains cutinase, serine active site motif (PS00155). Alternative start possible at 3733. FASTA results: CUT2_MYCTU Q50664 probable cutinase cy339.08c precursor (219 aa) opt: 565; E(): 2.3e-26; (44.8% identity in 223 aa overlap). Also similar to MTCY13E12.05 (FASTA score: E(): 0; (59.2% identity in 211 aa overlap)
rv3452		0.033	0.754148	cell wall and cell processes	Rv3452, (MTCY13E12.05), len: 226. Function: probable cutinase precursor. Contains PS00155 Cutinase, serine active site. FASTA results: CUT2_MYCTU Q50664 probable cutinase cy339.08c precursor (219 aa) opt: 704; E(): 0; 53.4% identity in 219 aa overlap. Very similar to preceding orf, MTCY13E12.04 (FASTA score: E(): 0; 59.2% identity in 211 aa overlap). Alternative start possible at 4553 in cSCY13E1…
rv3477		0.000374	0.201939	PE/PPE	Rv3477, (MTCY13E12.30), len: 98. Member of M. tuberculosis PE family including MTCI364.07, MTCY21C12.10c, MTCY1A11.25c, MTC1A11.04, MTCY359.33 etc. (PE class). FASTA results: sp|O05297|O05297 HYPOTHETICAL 9.6 KD PROTEIN (99 aa)opt: 394 z-score: 508.4 E(): 8.5e-21; 71.6% identity in 95 aa overlap
rv3478		0.000671	0.16559	PE/PPE	Rv3478, (MTCY13E12.31), len: 393. Member of M. tuberculosis PPE family. Includes MTCY02B10.25c, MTCI364.08, MTCY10G2.10, MTCY03A2.22c, MTCY274.23c, MTCY164.34c, MTCY98.0029c, etc. FASTA scores: Z75555|MTCY02B10_25 Mycobacterium tuberculosis cosm (396 aa) opt: 2165 z-score: 2221.1 E():0; 85.4% identity in 396 aa overlap
rv3479		0.00474	0.419111	cell wall and cell processes	Rv3479, (MTCY13E12.32), len: 1075. Function: unknown, first start taken. Hydrophobic stretches at C-terminus
rv3486		0.0333	1.41044	conserved hypotheticals	Rv3486, (MTCY13E12.39), len: 149. Function: unknown. FASTA results: YFID_BACSU P54720 hypothetical protein in glvbc 3'regio (134 aa) opt: 165; E(): 1.8e-05; (31.7% identity in 126 aa overlap)
rv3533c		0.0405	2.06186	PE/PPE	Rv3533c, (MTCY03C7.23), len: 582 aa. Member of M. tuberculosis PPE protein family, similar to eg AL021646|MTV014_3 Mycobacterium tuberculosis sequen (590 aa) opt: 2289 z-score: 1849.1 E(): 0; 63.5% identity in 600 aa overlap)
rv3537		0.0337	0.633714	intermediary metabolism and respiration	Rv3537, (MTCY03C7.19c), len: 563 aa. Similar eg to 3O1D_COMTE Q06401 3-oxosteroid 1-dehydrogenase (573 aa), fasta scores, opt: 955, E(): 0, (33.1% identity in 590 aa overlap)
rv3558		0.0218	3.20513	PE/PPE	Rv3558, (MTCY06G11.05), unknown function, len: 552 aa, member of the M. tuberculosis PPE family of glycine-rich proteins similar to eg Z82098|MTCY3C7_23 Mycobacterium tuberculosis cosmid (582 aa) fasta scores opt: 1908 z-score: 1648.4 E(): 0; 58.5% identity in 583 aa overlap; or Y04H_MYCTU Q10778 hypothetical 72.9 kd protein cy48.17. (734 aa). fasta scores, opt: 1530, E(): 0, (51.3% identity in 5…
rv3587c		0.0337	1.52207	cell wall and cell processes	Rv3587c, (MTV024.05c), len: 264. Unknown. Containshydrophobic stretch in N-terminus; possible signal sequence.TBparse score is 0.903
rv3604c		0.0337	1.46843	cell wall and cell processes	Rv3604c, (MTCY07H7B.18), len: 462. Unknown, contains two possible membrane-spanning domains
rv3613c		0.0208	0.4995	conserved hypotheticals	Rv3613c, (MTCY07H7B.09), len: 53. Unknown, 48.6% identity in 37 aa overlap to Rv0176 (MTCI28.16).
rv3614c		0.0177	0.445038	cell wall and cell processes	Rv3614c, (MTCY07H7B.08), len: 184. Unknown, highlysimilar to M.leprae Q49730 B1620_C3_264 (216 aa), fasta scores, opt: 899, E(): 0, (71.3% identity in 188 aa overlap) Also similar to Rv3867(MTV027.02),54.9% identity in 173 aa overlap
rv3651		0.0226	0.445434	conserved hypotheticals	Rv3651, (MTCY15C10.01c), len: 345. Function: unknown
rv3653		0.0379	1.48368	PE/PPE	Rv3653, (MTV025.001B), len: 195 aa. Member of the Mycobacterium tuberculosis PE family, PGRS subfamily of gly-rich proteins (see citation below), highly similar to the C-termini of members of the Mycobacterium tuberculosis PE family, PGRS subfamily of gly-rich proteins, e.g. MTCY1A11_25, MTCY28_25, MTCY130_10, MTCY1A10_19, MTCY21B4_13, MTCI418B_6,MTCY28_34, MTV004_1, MTCY441_4; etc. Originally an…
rv3662c		0.0424	0.610501	conserved hypotheticals	Rv3662c, (MTV025.010c), len: 256. Unknown
rv3686c		0.000372	0.123092	conserved hypotheticals	Rv3686c, (MTV025.034c), len: 110. Unknown, but similar to Rv3288c (MTCY71.28c),(137 aa, 29.1% identity in 79 aa overlap)
rv3702c		0.0481	1.38504	conserved hypotheticals	Rv3702c, (MTV025.050c), len: 233. Unknown, but similar to hypothetical protein in Synechocystis sp. FASTA scores: gp|D64002|SYCSLRD_75 Synechocystis sp. PCC6803 complet(304 aa)opt: 292 z-score: 363.5 E(): 9.8e-13 30.0% identityin 263 aaoverlap. TBparsescore is 0.913
rv3711c	dnaq	0.0442	1.42653	information pathways	Rv3711c, (MTV025.059c), len: 329. dnaQ, similar toDNA polymerase III epsilon chain of several, e.g. sp|P03007|DP3E_ECOLI DNA POLYMERASE III, EPSILON CHAIN (243aa)FASTAscores: opt: 208 z-score: 262.0 E(): 4.4e-07; 28.4% identityin 169 aa overlap. Also similar to gp|Z70283|MTCY190_2 Mycobacterium tuberculosis cosmid (645 aa) opt: 260 z-score:319.4 E(): 2.8e-10 28.6% identity in 301 aa overlap score…
rv3739c		0.0267	0.511509	PE/PPE	Rv3739c, (MTV025.087c), len: 77. Member of the M. tuberculosis PPE family, shows high homology with gp|AL0212|MTV012_32 and MTV012_36 Mycobacterium tuberculosis sequenc(434 aa); FASTA scores: opt: 398 z-score: 494.7 E(): 4.9e-20; 74.0% identity in 77 aa overlap. Also similar to MTCY21B4_4 and other PPE members. ORF ends at stop codon at position 97470,which is not present in similar ORFs: MTV012_…
rv3750c		0.04	1.31234	insertion seqs and phages	Rv3750c, (MTV025.098c), len: 130. Unknown, possibleexcisionase, also similar to M. tuberculosis hypothetical proteins e.g. sp|P71902|Y0FO_MYCTU HYPOTHETICAL PROTEIN CY3G12.24C (148 aa) FASTA scores: opt: 256 z-score: 327.5 E():9.9e-11; 44.1% identity in 93 aa overlap. Contains helix-turn-helix motif at aa 56-77 (Score 1822,+5.39 SD)
rv3753c		0.0177	1.26582	conserved hypotheticals	Rv3753c, (MTV025.101c), len: 166. Unknown, TBparsescore is 0.877
Rv3761c	fade36	0.0135	0.727802	lipid metabolism	Rv3761c, (MTV025.109c), len: 351. fadE36, has partial similarity (31.2% identity in 324 aa overlap) toCaenorhabditis elegans hypothetical protein, similar to acyl-CoA dehydrogenases and epoxide hydrolases CELK09H11_6 (974 aa). FASTA scores: opt: 530 z-score: 645.5 E(): 1.9e-28.31.2% identity in 324 aa overlap. In addition, C- terminalpart is highly similar to hypothetical protein in MLU15183_45 M…
rv3766		0.0481	0.548246	conserved hypotheticals	Rv3766, (MTV025.114), len: 229. Unknown, TBparse score is 0.943
rv3810	pirg	0.0481	2.39808	cell wall and cell processes	Rv3810, (MTV026.15), pirg, len: 284. Cell surface protein precursor, almost identical to gp|L38851|MSGPIRG_1 M. tuberculosis cell surface (284 aa)opt: 1850 z-score: 1342.3 E(): 0,99.3% identity in 284 aa overlap and gp|A49359|A49359_1 Sequence 40 from Patent WO9607745 (284), 99.6% identity in 284aa overlap. Also similar to gp|M23232|MSG28KDAG_1M.leprae 28-kDa protein gene, co (236 aa) 53.4% ident…
rv3822		0.00241	0.383142	conserved hypotheticals	Rv3822, (MTCY409.08c), len: 404. Unknown, similar to M. leprae hypothetical protein Q49633 LEPB1170_F3_112 (391 aa),fasta scores; opt: 601 z-score: 485.5 E(): 5e-20, 36.3% identity in 342 aa overlap. Also similar to M. tuberculosis hypothetical proteins e.g. MTCY03C7.17c (38.1% identity in 281 aa overlap). Alsosimilar to Rv1184c, Rv1430, Rv0159c etc.
Rv3824c	papa1	0.0196	0.200803	lipid metabolism	Rv3824c, (MTCY409.06), len: 511. Unknown, similar to part of Q09164 cyclosporin synthetase (CYSYN) from Tolypocladium niveum (15281 aa), fasta scores; opt: 238 z-score: 216.5 E(): 4.8e-05, 21.7% identity in 369 aa overlap. Contains PS00453FKBP-type peptidyl-prolyl cis-trans isomerase signature1. Also similar to downstream ORF MTCY409.10 (53.9% identity in462 aa overlap)
Rv3825c	pks2	0.00456	0.168095	lipid metabolism	Rv3825c, (MTCY409.05), len: 2126. Probable polyketide synthase, highly similar to MCAS_MYCBO Q02251 mycocerosic acid synthase from Mycobacterium bovis (2110 aa), fasta scores; opt: 3495 z-score: 8755.7 E(): 0, 61.6% identity in 2130 aa overlap. Contains PS00606 Beta-ketoacyl synthases active siteand PS00012 Phosphopantetheine attachment site. Also similar to many other M. tuberculosis polyketide …
rv3840		0.0282	2.38095	regulatory proteins	Rv3840, (MTCY01A6.29c), len: 137. Similar to eg G43348 PENICILLIN BINDING PROTEIN REPRESSOR (148 aa), fasta scores, opt:201, E(): 4e-07, (51.7% identity in 60 aa overlap)
rv3857c		0.0322	1.60256	cell wall and cell processes	Rv3857c, (MTCY01A6.11), len: 65. Unknown
MT0124		0.000374	0.259875	hypothetical protein
MT0663	rpmG-1	0.016	0.635324	ribosomal protein L3
MT1497.2		0.0443	0.45045	hypothetical protein
MT1676		0.00161	0.260146	conserved hypothetical protein
MT2466		0.00456	0.0509944	hypothetical protein
MT2467		0.00556	0.0830565	hypothetical protein
MT3220.2		0.00917	0.132258	PE family protein
MT3223		0.00161	0.135962	hypothetical protein
MT3412		0.0437	0.429185	hypothetical protein
MT3580.2		0.00917	0.273075	hypothetical protein
