# Supplementary material for: Mycobacterium tuberculosis arrests host cycle at the G1/S transition to establish long term infection
Source: PLoS Pathog. 2017 May 22;13(5):e1006389. doi: 10.1371/journal.ppat.1006389 (PMC5456404; doi:10.1371/journal.ppat.1006389)
Supplement: S5 Table — (XLSX) [file ppat.1006389.s008.xlsx]

## Sheet: Sheet1
	S5 Table. List of host genes differentially expressed in RAW264.7 cells infected with Mtb or MtbDWhiB3 based on less stringent criteria
Affy Probe IDs	Normalized RV Intensity	Normalized KO Intensity	Log(Ratio)	Log(Error)	Fold Change	P-value	Accession #	Sequence Name(s)	Sequence Description
1436172_at	0.48718	0.96703	0.28632	0.02798	1.93339	2.54712e-25	BQ175154	9530028C05	hypothetical protein 9530028C05
1436186_at	0.87275	0.38983	-0.36144	0.04858	-2.2985	3.74071e-14	BM247465	E2f8	E2F transcription factor 8
1436222_at	0.35256	0.12127	-0.47491	0.07863	-2.98473	1.25565e-11	AW547050	Gas5	growth arrest specific 5
1436228_at	0.65391	0.23506	-0.45576	0.04678	-2.85602	2.40621e-24	BM123092	Zranb1	zinc finger, RAN-binding domain containing 1
1436234_at	0.86172	0.4123	-0.33158	0.0294	-2.14576	8.44598e-31	BB750674	4732471D19Rik	RIKEN cDNA 4732471D19 gene
1436235_x_at	1.21546	0.55483	-0.35201	0.02871	-2.24912	2.0819e-36	BB750674	4732471D19Rik	RIKEN cDNA 4732471D19 gene
1455611_at	0.49851	0.20895	-0.38906	0.08279	-2.44942	1.56879e-06	AV025627	Pias1	protein inhibitor of activated STAT 1
1435981_at	2.54111	1.36976	-0.27981	0.03172	-1.90463	2.19152e-18	BM118398	Nav2	neuron navigator 2
1436000_a_at	1.01628	0.53927	-0.28663	0.02492	-1.93479	3.61878e-33	BB055741	Skp2	S-phase kinase-associated protein 2 (p45)
1455539_at	0.12275	0.03228	-0.59157	0.18799	-3.90456	0.0005	AW553896	ENSMUSG00000055849	predicted gene, ENSMUSG00000055849
1436042_at	0.58528	1.39077	0.36446	0.03515	2.31453	8.57558e-26	BI648366	Tln1	talin 1
1436048_at	0.47528	0.17258	-0.4514	0.05825	-2.82749	1.10384e-17	BG074367	Exoc8	exocyst complex component 8
1436073_at	0.46667	0.09935	-0.68328	0.07058	-4.82262	4.19875e-29	BB370775	A630007B06Rik,LOC674488	RIKEN cDNA A630007B06 gene
1436079_s_at	0.09866	0.04785	-0.32567	0.104	-2.11674	0.00178	BB308907	Vapb	vesicle-associated membrane protein, associated protein B and C
1435802_at	0.15169	0.06401	-0.38615	0.1684	-2.43302	0.01746	BE134048	ZBTB45	zinc finger and BTB domain containing 45
1435807_at	0.04029	0.0792	0.28208	0.06407	1.9146	7.28293e-06	BF467211	Cdc42,LOC664922	cell division cycle 42 homolog (S. cerevisiae)
1435824_at	0.44658	0.24125	-0.27886	0.06621	-1.90045	9.81e-06	BM236739	Yy1	YY1 transcription factor
1435834_at	0.56253	0.09696	-0.77499	0.07992	-5.95643	1.41762e-32	BB667193	LOC100040608,LOC100046423	similar to Fanconi anemia, complementation group F
1435857_s_at	0.59543	1.07914	0.24682	0.01553	1.76529	0	AI848048	Aplp1	amyloid beta (A4) precursor-like protein 1
1435865_at	0.66487	1.73731	0.40571	0.04296	2.54514	3.96239e-23	AV297651	Hist3h2a	histone cluster 3, H2a
1435866_s_at	2.43346	5.70898	0.3589	0.03662	2.2851	3.9379e-24	AV297651	Hist3h2a	histone cluster 3, H2a
1455486_at	0.19322	0.03494	-0.7542	0.18474	-5.67802	2.54265e-07	BM246045	Pias1	protein inhibitor of activated STAT 1
1455488_at	1.28174	0.65929	-0.30015	0.01285	-1.99596	0	BB827546	6230416J20Rik	RIKEN cDNA 6230416J20 gene
1455493_at	0.93885	0.30718	-0.49664	0.06936	-3.13789	7.55302e-16	BI734306	Syne1	synaptic nuclear envelope 1
1435906_x_at	0.40895	0.7183	0.23321	0.04576	1.71082	3.24284e-07	BE197524	Gbp2	guanylate nucleotide binding protein 2
1455505_at	0.05191	0.01698	-0.49683	0.23126	-3.13928	0.027	AI840824	Gatad2a	GATA zinc finger domain containing 2A
1435684_at	0.32751	0.86561	0.41067	0.05055	2.57438	1.26778e-16	AV150520	Abcc5	ATP-binding cassette, sub-family C (CFTR/MRP), member 5
1435685_x_at	0.27159	0.59228	0.32718	0.08527	2.12414	7e-05	AV150520	Abcc5	ATP-binding cassette, sub-family C (CFTR/MRP), member 5
1435690_at	1.24703	0.62173	-0.3137	0.03325	-2.05923	1.33562e-21	BB476775	2310008H09Rik	RIKEN cDNA 2310008H09 gene
1460592_at	0.2932	0.15465	-0.28924	0.10461	-1.94644	0.00361	BI684958	Epb4.1l1	erythrocyte protein band 4.1-like 1
1435754_at	2.13254	0.92638	-0.37354	0.02474	-2.3634	0	BQ180736	Zyg11b	zyg-ll homolog B (C. elegans)
1435758_at	0.96718	0.35824	-0.44276	0.04528	-2.77179	7.2792e-27	BI685536	LOC675709	similar to Beta-1,4-galactosyltransferase 6 (Beta-1,4-GalTase 6) (Beta4Gal-T6) (b4Gal-T6) (UDP-galactose:beta-N-acetylglucosamine beta-1,4-galactosyltransferase 6) (UDP-Gal:beta-GlcNAc beta-1,4-galactosyltransferase 6)
1435782_at	0.18735	0.34277	0.25092	0.09331	1.78206	0.00781	AU043470	LOC668206	similar to Ubiquitin A-52 residue ribosomal protein fusion product 1
1435448_at	0.58594	0.09806	-0.78779	0.06947	-6.13467	3.70288e-38	BM120925	Bcl2l11	BCL2-like 11 (apoptosis facilitator)
1456005_a_at	0.49856	0.28181	-0.2592	0.09298	-1.81634	0.00317	BB667581	Bcl2l11	BCL2-like 11 (apoptosis facilitator)
1456006_at	0.07627	0.0397	-0.29498	0.10837	-1.97233	0.00536	BB667581	Bcl2l11	BCL2-like 11 (apoptosis facilitator)
1435449_at	0.14294	0.02983	-0.69201	0.21533	-4.92046	0.0001	BM120925	Bcl2l11	BCL2-like 11 (apoptosis facilitator)
1455335_at	0.33143	0.10452	-0.5126	0.11316	-3.2554	2.03701e-07	AV338138	Xrcc2	X-ray repair complementing defective repair in Chinese hamster cells 2
1435526_at	5.14146	2.42542	-0.33773	0.02636	-2.17635	1.05833e-39	BM248600	Tor1aip2	torsin A interacting protein 2
1435444_at	0.41647	0.22332	-0.28209	0.05624	-1.91465	9.04879e-08	AV270913	Atf6	activating transcription factor 6
1435530_at	0.46495	0.22467	-0.32729	0.05998	-2.12465	1.63743e-08	BG064669	Camsap1	calmodulin regulated spectrin-associated protein 1
1435567_at	0.0703	0.02384	-0.48099	0.14201	-3.02687	0.00034	AI504378	Phka1	phosphorylase kinase alpha 1
1435592_at	0.07217	0.00939	-0.89691	0.38473	-7.88691	0.00047	BB149997	Eif5b	eukaryotic translation initiation factor 5B
1455372_at	0.74553	0.22142	-0.53867	0.04694	-3.45679	7.76967e-37	BB770826	Cpeb3	cytoplasmic polyadenylation element binding protein 3
1435326_at	0.89476	0.44815	-0.31172	0.03732	-2.04983	9.39145e-18	BG071867	AW112037	expressed sequence AW112037
1435350_at	0.10061	0.0318	-0.51165	0.22485	-3.24826	0.01023	AV377471	Traf6	Tnf receptor-associated factor 6
1435358_at	0.04093	0.08552	0.30858	0.11005	2.03508	0.00301	BB400076	Cuedc1	CUE domain containing 1
1435369_at	0.46923	0.13068	-0.56662	0.0962	-3.68653	1.87999e-10	BM244352	Fastkd5	FAST kinase domains 5
1455290_at	0.63755	0.24543	-0.42602	0.068	-2.66695	9.62133e-12	BG071922	Znrf2	zinc and ring finger 2
1455291_s_at	0.58639	0.27138	-0.34604	0.04773	-2.21839	5.6376e-14	BG071922	Znrf2	zinc and ring finger 2
1435390_at	0.34153	0.18629	-0.27466	0.05319	-1.88218	1.62213e-07	BG067990	Exod1	exonuclease domain containing 1
1435133_at	3.02638	1.647	-0.27566	0.02015	-1.88651	9.80909e-45	BF682223	Ugcg	UDP-glucose ceramide glucosyltransferase
1435139_at	0.6285	0.26295	-0.38985	0.03438	-2.45388	5.49397e-30	AV275156	Narg1	NMDA receptor-regulated gene 1
1435143_at	0.21995	0.12039	-0.27317	0.11643	-1.87574	0.01402	BB825801	Elk3	ELK3, member of ETS oncogene family
1435169_at	0.20343	0.08649	-0.38288	0.12965	-2.4148	0.00112	BB431047	A930001N09Rik	RIKEN cDNA A930001N09 gene
1455237_at	0.73847	0.31126	-0.38664	0.03839	-2.4358	2.83248e-24	BB006147	Usp36	ubiquitin specific peptidase 36
1435221_at	0.83704	0.38466	-0.3491	0.04571	-2.23408	3.73716e-16	BM220880	Foxp1	forkhead box P1
1435240_at	1.81799	0.90273	-0.31546	0.02463	-2.06758	3.41372e-38	AV377356	Baz2b	bromodomain adjacent to zinc finger domain, 2B
1435243_at	0.53532	0.21773	-0.40213	0.06024	-2.52421	3.66107e-13	BM508364	Zfp746	zinc finger protein 746
1455253_at	0.2637	0.08649	-0.49557	0.12916	-3.13017	0.0001	BB529807	4930535B03Rik	RIKEN cDNA 4930535B03 gene
1455255_at	0.24646	0.13613	-0.26921	0.07422	-1.85869	0.00034	AV250006	4833420G11Rik	RIKEN cDNA 4833420G11 gene
1434999_at	0.1737	0.07282	-0.38901	0.08819	-2.44913	3.64482e-06	BG793501	Suv420h1	suppressor of variegation 4-20 homolog 1 (Drosophila)
1455182_at	0.04721	0.01391	-0.54219	0.27229	-3.48486	0.02637	AV104668	Kif1b	kinesin family member 1B
1455184_at	0.73444	0.22813	-0.5192	0.07512	-3.30521	3.70672e-15	BG071991	Mobkl1a	MOB1, Mps One Binder kinase activator-like 1A (yeast)
1435089_at	0.29635	0.71597	0.37166	0.12688	2.35323	0.00266	BI157086	2010111I01Rik	RIKEN cDNA 2010111I01 gene
1435091_at	0.28722	0.06314	-0.66932	0.14236	-4.67001	3.15198e-08	BM207314	Zfp568	zinc finger protein 568
1434896_at	0.81274	0.311	-0.42862	0.07193	-2.68299	3.30568e-11	BM230211	Zfp422-rs1	zinc finger protein 422, related sequence 1
1434898_at	0.08414	0.02062	-0.62211	0.22318	-4.189	0.00152	BI080625	Tnrc6a	trinucleotide repeat containing 6a
1455149_at	0.64074	0.18561	-0.54952	0.05878	-3.54417	1.58176e-24	BB072090	Sh3rf1	SH3 domain containing ring finger 1
1434922_at	0.50794	0.27905	-0.27156	0.06004	-1.86879	6.37951e-06	BB483595	Phf12	PHD finger protein 12
1455152_at	1.14092	0.68683	-0.23184	0.03929	-1.70544	1.3674e-09	BG794917	AI462493	expressed sequence AI462493
1455156_at	0.87127	0.36834	-0.38534	0.05038	-2.4285	9.54271e-15	BG519214	Strn	striatin, calmodulin binding protein
1434691_at	0.62646	0.29685	-0.33578	0.05181	-2.16663	7.32911e-12	BB154529	Sfrs2ip	splicing factor, arginine/serine-rich 2, interacting protein
1434694_at	5.07861	2.66104	-0.29212	0.02779	-1.9594	4.44566e-27	BM942047	Lrrc8a	leucine rich repeat containing 8A
1434695_at	1.31075	0.40018	-0.52669	0.02838	-3.36272	0	AV270035	Dtl	denticleless homolog (Drosophila)
1434704_at	2.83453	1.51064	-0.28475	0.02354	-1.92641	5.54647e-34	BB529352	Mll5	myeloid/lymphoid or mixed-lineage leukemia 5
1455073_at	0.07859	0.03543	-0.35741	0.09718	-2.27727	9e-05	BB178837	Cdadc1	cytidine and dCMP deaminase domain containing 1
1455089_at	0.43066	0.12776	-0.53918	0.1032	-3.46084	9.67879e-08	AW228775	Gng12	guanine nucleotide binding protein (G protein), gamma 12
1434745_at	0.21929	0.10799	-0.31907	0.08681	-2.08485	7e-05	BQ175880	Ccnd2	cyclin D2
1434748_at	0.30035	0.17594	-0.24369	0.07972	-1.75264	0.00161	BM208103	Ckap2	cytoskeleton associated protein 2
1434767_at	0.81474	0.38399	-0.33813	0.05223	-2.17835	4.71819e-12	BE951628	C79407	expressed sequence C79407
1434791_at	0.701	0.36971	-0.28929	0.05043	-1.94664	3.67258e-09	BM229554	Atp6v0a2	ATPase, H+ transporting, lysosomal V0 subunit A2
1434821_at	1.98524	1.11647	-0.26139	0.02015	-1.82555	4.34483e-38	AU021226	LOC100045983	similar to bromodomain containing 1
1460571_at	0.04968	0.00578	-0.94568	0.20737	-8.8243	4e-05	BM208197	Dicer1	Dicer1, Dcr-1 homolog (Drosophila)
1434836_at	2.80127	1.68349	-0.23257	0.02254	-1.70833	5.10881e-25	AV277440	Nfatc2ip	nuclear factor of activated T-cells, cytoplasmic, calcineurin-dependent 2 interacting protein
1434597_at	2.50162	1.34466	-0.28104	0.0415	-1.91003	1.43467e-11	BM200204	Larp5	La ribonucleoprotein domain family, member 5
1434606_at	0.82942	0.33216	-0.40886	0.03044	-2.56363	0	BF140685	Erbb3	v-erb-b2 erythroblastic leukemia viral oncogene homolog 3 (avian)
1434633_at	0.24988	0.05826	-0.64379	0.11219	-4.40338	1.03433e-11	BG076163	Crebbp	CREB binding protein
1434659_at	2.022	0.86166	-0.38188	0.02824	-2.40921	2.02768e-42	BB514213	5830411G16Rik	RIKEN cDNA 5830411G16 gene
1455053_a_at	0.69029	0.37544	-0.27591	0.03629	-1.88762	2.71186e-15	BB758349	Dcun1d1	DCUN1D1 DCN1, defective in cullin neddylation 1, domain containing 1 (S. cerevisiae)
1455058_at	0.12739	0.05232	-0.39793	0.15261	-2.49993	0.00395	BM118290	Mtmr9	myotubularin related protein 9
1455060_at	0.90806	0.43154	-0.33452	0.04637	-2.16035	1.801e-14	BG065310	G3bp1	Ras-GTPase-activating protein SH3-domain binding protein 1
1434469_at	0.33476	0.16189	-0.32694	0.0726	-2.12295	1.49239e-06	BM238914	Otud4	OTU domain containing 4
1434483_at	0.99075	0.55897	-0.26	0.02357	-1.81972	1.27384e-29	AW539189	Usp12	ubiquitin specific peptidase 12
1434484_at	0.0357	0.16698	0.6586	0.18468	4.5562	6.96826e-06	AV006463	1100001G20Rik	RIKEN cDNA 1100001G20 gene
1434513_at	3.5146	1.73362	-0.31835	0.02283	-2.08138	1.82169e-44	BQ030867	Atp13a3	ATPase type 13A3
1434516_at	0.96815	0.54678	-0.25956	0.04382	-1.81787	2.74016e-09	AV298428	Pstk	phosphoseryl-tRNA kinase
1434517_at	3.80058	2.1742	-0.25398	0.02328	-1.79465	1.46007e-27	BB794924	Wdfy2	WD repeat and FYVE domain containing 2
1454998_at	0.26759	0.11364	-0.38334	0.13984	-2.41737	0.00565	BM225303	1200011I18Rik	RIKEN cDNA 1200011I18 gene
1455002_at	2.2802	1.0606	-0.34385	0.02542	-2.20725	0	AV331223	Ptp4a1	protein tyrosine phosphatase 4a1
1434549_at	0.29312	0.12996	-0.36467	0.05503	-2.31566	4.9327e-12	BI083615	Rab11a	RAB11a, member RAS oncogene family
1434551_at	0.89296	0.40663	-0.35306	0.02799	-2.25457	3.23623e-40	BI080136	Hnrpul2,LOC100046594	heterogeneous nuclear ribonucleoprotein U-like 2
1434552_at	0.14319	0.06443	-0.35826	0.1349	-2.28172	0.00397	BB372571	Wdr77	WD repeat domain 77
1434561_at	0.53173	0.29497	-0.26734	0.05705	-1.85072	3.00915e-06	BI648411	Asxl1	additional sex combs like 1 (Drosophila)
1434569_at	0.2361	0.08847	-0.43776	0.08373	-2.74006	1.60065e-08	BB428484	-	-
1434575_at	0.25894	0.11825	-0.35183	0.05599	-2.24815	1.42733e-10	BB794965	Epb4.1l1	erythrocyte protein band 4.1-like 1
1434369_a_at	0.01352	0.06298	0.65671	0.29192	4.53639	0.00943	AV016515	Cryab	crystallin, alpha B
1434386_at	0.52253	0.22902	-0.36966	0.04524	-2.3424	2.33485e-18	BM225269	Atp2c1	ATPase, Ca++-sequestering
1434390_at	0.12425	0.06063	-0.32305	0.13228	-2.10402	0.01128	BB200448	Hnrpu	Heterogeneous nuclear ribonucleoprotein U
1434393_at	0.14545	0.05497	-0.43404	0.10905	-2.71672	1e-05	BM235696	Usp34	ubiquitin specific peptidase 34
1434403_at	1.15765	0.60585	-0.29264	0.02958	-1.96172	3.04912e-23	AV229054	Spred2	sprouty-related, EVH1 domain containing 2
1419811_at	0.11391	0.05522	-0.32586	0.15174	-2.1177	0.02257	AW125421	D16Wsu65e	DNA segment, Chr 16, Wayne State University 65, expressed
1449620_s_at	0.19292	0.0876	-0.35432	0.09371	-2.26111	0.00016	AW125421	D16Wsu65e	DNA segment, Chr 16, Wayne State University 65, expressed
1454967_at	0.1561	0.0772	-0.31723	0.1128	-2.07601	0.00252	BM246522	-	Transcribed locus
1434468_at	2.98472	1.79466	-0.23235	0.01684	-1.70746	8.40779e-45	BM238914	Otud4	OTU domain containing 4
1434243_s_at	0.19811	0.06363	-0.50469	0.13301	-3.19661	2e-05	AV233564	Tomm70a	translocase of outer mitochondrial membrane 70 homolog A (yeast)
1434254_at	0.30989	0.17328	-0.26389	0.09306	-1.83608	0.00306	BM235739	Gna11	guanine nucleotide binding protein, alpha 11
1434272_at	2.19842	0.6833	-0.51893	0.02095	-3.30317	0	AV231491	Cpeb2	cytoplasmic polyadenylation element binding protein 2
1434287_at	0.74746	0.41694	-0.26494	0.034	-1.84053	4.52609e-16	BG065500	Agpat5	1-acylglycerol-3-phosphate O-acyltransferase 5 (lysophosphatidic acid acyltransferase, epsilon)
1419914_s_at	1.44433	0.87214	-0.23051	0.02522	-1.70023	6.91784e-20	AW538011	LOC100047601	similar to DNA segment, Chr 10, ERATO Doi 438, expressed
1434320_at	1.86629	0.61397	-0.49426	0.06239	-3.12075	2.30088e-18	AV221508	Gtf3c4	general transcription factor IIIC, polypeptide 4
1434335_at	3.57479	1.54741	-0.37508	0.02478	-2.37178	0	BB795504	Dip2b	DIP2 disco-interacting protein 2 homolog B (Drosophila)
1434108_at	1.49538	0.89122	-0.2362	0.03724	-1.72265	7.6965e-11	BM250164	Fbxo11	F-box protein 11
1434117_at	1.34962	0.53839	-0.41054	0.04448	-2.5736	1.24691e-23	AV264059	Tceb3	transcription elongation factor B (SIII), polypeptide 3
1434148_at	1.63468	0.85945	-0.29064	0.02444	-1.95272	2.57403e-34	BB364520	Tcf4	transcription factor 4
1434149_at	1.34688	0.73257	-0.27591	0.03403	-1.88759	6.23111e-17	BB364520	Tcf4	transcription factor 4
1434162_at	3.21361	1.32084	-0.39757	0.01857	-2.49788	0	BB540653	2700078E11Rik	RIKEN cDNA 2700078E11 gene
1454872_at	1.35718	0.68411	-0.30894	0.03902	-2.03675	2.74363e-16	AW554529	B230308N11Rik	RIKEN cDNA B230308N11 gene
1455176_a_at	0.25693	0.15247	-0.23804	0.09247	-1.72998	0.00879	BF457392	LOC100045981,Syt11	synaptotagmin XI
1433999_at	1.20446	0.43719	-0.45155	0.04208	-2.82847	1.6064e-30	BI111765	Slk	STE20-like kinase (yeast)
1434011_a_at	1.32674	0.5198	-0.41838	0.05374	-2.62047	7.89867e-15	AV014698	Ints5	integrator complex subunit 5
1454794_at	0.30761	0.09216	-0.53491	0.1257	-3.42698	4.47638e-06	AV298495	Spast	spastin
1454796_at	0.32364	0.10526	-0.49922	0.10783	-3.15662	8.95367e-07	C77487	D5Ertd40e	FIC domain containing
1434036_at	4.29244	2.53057	-0.24092	0.02304	-1.74147	8.56752e-26	AV024771	Mtss1	metastasis suppressor 1
1434048_at	1.9073	0.51575	-0.57941	0.05523	-3.79671	3.59366e-31	BB408093	4930471M23Rik	RIKEN cDNA 4930471M23 gene
1434054_at	0.604	0.29045	-0.32939	0.04324	-2.13498	3.14385e-14	BB342453	LOC100047868,Mafg	v-maf musculoaponeurotic fibrosarcoma oncogene family, protein G (avian)
1454814_s_at	2.07694	1.24063	-0.23521	0.03316	-1.71873	1.31597e-12	BG064779	AU021838	expressed sequence AU021838
1454815_at	1.90891	0.89348	-0.34113	0.04398	-2.19346	3.28694e-16	BI219769	Sertad2	SERTA domain containing 2
1433850_at	6.71446	3.90019	-0.24735	0.01071	-1.76748	0	BI735251	LOC627908,LOC673151,Ppp4r2	protein phosphatase 4, regulatory subunit 2
1433851_at	0.51778	0.10233	-0.71556	0.06605	-5.19471	9.97819e-35	BI735251	LOC627908,LOC673151,Ppp4r2	protein phosphatase 4, regulatory subunit 2
1433860_at	0.4183	0.21495	-0.30057	0.0365	-1.9979	8.29136e-17	BB126127	6030458C11Rik	RIKEN cDNA 6030458C11 gene
1433863_at	0.07809	0.19819	0.39307	0.07615	2.47212	2.61018e-08	AW556975	Btf3,LOC100041823,LOC100046341,LOC666196,LOC668700,LOC674863	basic transcription factor 3
1433869_at	0.38952	0.08485	-0.67332	0.12034	-4.71322	1.95596e-09	BB278670	Zxdc	ZXD family zinc finger C
1433880_at	0.75456	0.42168	-0.26414	0.03348	-1.83714	8.04486e-16	BB531733	Dnajc11	DnaJ (Hsp40) homolog, subfamily C, member 11
1433887_at	0.51626	0.30503	-0.23996	0.04545	-1.73764	1.10967e-07	AV024539	Dnajc3a	DnaJ (Hsp40) homolog, subfamily C, member 3A
1454758_a_at	0.35241	0.15677	-0.36322	0.03864	-2.30792	3.29027e-22	AU016382	Tsc22d1	TSC22 domain family, member 1
1433903_at	1.07344	0.47066	-0.3695	0.03054	-2.34153	8.25174e-37	BM227771	AU021838	expressed sequence AU021838
1454773_at	0.4279	0.25147	-0.24229	0.1044	-1.74698	0.01649	BQ175050	LOC100047069,Rxra	retinoid X receptor alpha
1433946_at	0.46497	0.17821	-0.42793	0.04642	-2.67873	5.13275e-24	BE824681	Zik1	zinc finger protein interacting with K protein 1
1433951_at	0.9165	0.50026	-0.27436	0.03257	-1.88089	2.02391e-17	BG064956	Arl5a	ADP-ribosylation factor-like 5A
1433705_at	0.06651	0.02815	-0.38487	0.18149	-2.42589	0.01997	BG066277	Zfp213	zinc finger protein 213
1437658_a_at	0.18719	0.41529	0.33463	0.13605	2.16087	0.0137	AW552536	Snord22	small nucleolar RNA host gene (non-protein coding) 1
1454704_at	1.86909	0.98588	-0.28924	0.02544	-1.94642	7.36425e-30	BI106458	Scarb2	scavenger receptor class B, member 2
1454705_at	0.91771	0.48989	-0.28404	0.04243	-1.92326	3.82012e-11	BM235412	D15Ertd621e	DNA segment, Chr 15, ERATO Doi 621, expressed
1433724_at	0.48049	0.25003	-0.29511	0.08192	-1.97294	0.00012	BM235412	D15Ertd621e	DNA segment, Chr 15, ERATO Doi 621, expressed
1433725_at	0.5959	0.34697	-0.24631	0.04478	-1.76323	3.2374e-08	BQ043509	Acvr1b	activin A receptor, type 1B
1433756_at	1.38952	0.75715	-0.27511	0.0263	-1.88413	1.45182e-26	BI452674	S100pbp	S100P binding protein
1454722_at	2.46055	1.19298	-0.32583	0.03467	-2.11752	4.58128e-22	BG792618	Pten	phosphatase and tensin homolog
1433780_at	1.75166	0.78869	-0.35797	0.03132	-2.28019	4.24568e-30	BB463209	Ubn1	ubinuclein 1
1433816_at	3.52986	1.91372	-0.27731	0.05046	-1.89369	4.65423e-08	BQ031264	Mcart1	mitochondrial carrier triple repeat 1
1454732_at	0.4439	0.24628	-0.26728	0.10095	-1.85047	0.00507	AV340862	Mtap1s	microtubule-associated protein 1S
1433613_at	2.08132	0.81112	-0.42068	0.02889	-2.63441	0	BB795106	Pank3	pantothenate kinase 3
1454668_at	0.77702	1.43694	0.25558	0.08043	1.80126	0.00118	BE986806	Ubr4	ubiquitin protein ligase E3 component n-recognin 4
1454670_at	6.29991	3.4372	-0.27456	0.02408	-1.88174	3.73592e-31	AW556696	Rere	arginine glutamic acid dipeptide (RE) repeats
1433656_a_at	4.9975	2.93689	-0.24229	0.01576	-1.74701	0	BF021177	Gnl3	guanine nucleotide binding protein-like 3 (nucleolar)
1433661_at	0.30231	0.14187	-0.34001	0.09898	-2.1878	0.00022	BB830346	Nlrx1	NLR family member X1
1433669_at	1.01944	0.27292	-0.58376	0.03995	-3.83497	0	BB037566	Akap8	A kinase (PRKA) anchor protein 8
1454682_at	1.26439	0.74885	-0.23891	0.03393	-1.73346	7.24034e-13	BE994111	A430005L14Rik	RIKEN cDNA A430005L14 gene
1433685_a_at	1.76764	0.73443	-0.39287	0.03385	-2.47101	1.38712e-33	BM248225	6430706D22Rik	RIKEN cDNA A730008H23 gene
1433511_at	0.83434	0.3428	-0.39773	0.05148	-2.49879	3.98891e-17	BI689897	Gtf2a1	general transcription factor II A, 1
1454631_at	1.43595	0.7034	-0.32136	0.02284	-2.09587	0	BI689897	Gtf2a1	general transcription factor II A, 1
1433518_at	0.058	0.0184	-0.51014	0.15931	-3.23695	0.00054	BM120022	Lcmt2	leucine carboxyl methyltransferase 2
1433519_at	6.04775	3.55645	-0.24201	0.01796	-1.74585	2.40463e-41	AV123899	Nucks1	nuclear casein kinase and cyclin-dependent kinase substrate 1
1454635_at	2.01679	0.7594	-0.43562	0.02859	-2.7266	0	BB321995	Fbxl3,LOC100044862	F-box and leucine-rich repeat protein 3
1433521_at	3.37291	1.79072	-0.28641	0.02034	-1.93378	0	AV104707	Ankrd13c	ankyrin repeat domain 13c
1433527_at	1.28689	0.53301	-0.39423	0.05249	-2.47875	1.06919e-15	BB080732	Ireb2	iron responsive element binding protein 2
1433543_at	0.56562	0.29958	-0.28744	0.06824	-1.93839	7.62813e-06	BI690018	Anln	anillin, actin binding protein (scraps homolog, Drosophila)
1454656_at	0.83301	0.49554	-0.237	0.0444	-1.72584	2.77117e-08	AV271736	Spata13	spermatogenesis associated 13
1433568_at	0.10743	0.04468	-0.39239	0.14033	-2.46826	0.00181	AV301313	Papd4	PAP associated domain containing 4
1433476_at	0.53492	0.20019	-0.43827	0.06452	-2.74326	1.53161e-13	BG075168	C78339	expressed sequence C78339
1433486_at	8.18563	4.75458	-0.24737	0.01951	-1.76754	7.32813e-38	BI739053	Clcn3	chloride channel 3
1454621_s_at	0.24665	0.14445	-0.24381	0.08201	-1.7531	0.00205	BI556043	5730472N09Rik	RIKEN cDNA 5730472N09 gene
1433508_at	11.9334	6.20638	-0.29536	0.01862	-1.97404	0	AV025472	Klf6	Kruppel-like factor 6
1454368_at	0.08382	0.16752	0.28931	0.10587	1.94673	0.00387	AK012463	Psmd7	proteasome (prosome, macropain) 26S subunit, non-ATPase, 7
1433407_at	0.41119	0.21751	-0.28799	0.04114	-1.94084	1.2461e-12	AK010648	Mcm10	minichromosome maintenance deficient 10 (S. cerevisiae)
1433408_a_at	0.60732	0.30673	-0.30809	0.05	-2.03277	4.87653e-10	AK010648	Mcm10	minichromosome maintenance deficient 10 (S. cerevisiae)
1454228_a_at	0.20567	0.11629	-0.25905	0.09424	-1.81571	0.00453	AK010251	Ccdc77	coiled-coil domain containing 77
1432155_at	0.08747	0.21955	0.38823	0.08353	2.44474	4.38739e-07	AK014104	Wasl	Wiskott-Aldrich syndrome-like (human)
1432235_at	0.29916	0.52961	0.23662	0.0418	1.72434	6.66297e-09	AK017174	Epsti1	epithelial stromal interaction 1 (breast)
1454119_at	0.20238	0.38149	0.26389	0.0817	1.83607	0.00141	AK010697	Mknk1	MAP kinase-interacting serine/threonine kinase 1
1431886_at	0.37202	0.89949	0.372	0.04951	2.35508	3.48333e-14	AK018505	Ern1	endoplasmic reticulum (ER) to nucleus signalling 1
1431981_at	0.0305	0.07219	0.36279	0.13072	2.30563	0.00309	AK017853	Hif1a	hypoxia inducible factor 1, alpha subunit
1454011_a_at	0.31179	0.12472	-0.40935	0.08068	-2.56655	1.55126e-08	AK011530	Rpa2	replication protein A2
1454018_at	0.46618	0.88606	0.26748	0.04624	1.85132	1.00351e-08	AK014829	Tlk2	tousled-like kinase 2 (Arabidopsis)
1454030_at	0.08724	0.1549	0.23791	0.07241	1.72945	0.00069	AK018652	Saps3	SAPS domain family, member 3
1431731_at	0.01139	0.05606	0.68082	0.34164	4.79534	0.02058	AK014659	Bnip2	BCL2/adenovirus E1B interacting protein 1, NIP2
1453977_at	0.30005	0.09797	-0.49753	0.07342	-3.14437	4.55075e-13	AK014499	Exoc4	exocyst complex component 4
1431715_a_at	0.03519	0.087	0.38166	0.20237	2.40804	0.04085	AK010719	Lig3	ligase III, DNA, ATP-dependent
1453986_at	0.07226	0.31628	0.62975	0.13926	4.26337	1.90004e-06	AK010719	Lig3	ligase III, DNA, ATP-dependent
1431287_at	0.09156	0.18642	0.29736	0.08276	1.98318	0.00015	BB589989	Pcm1	pericentriolar material 1
1431332_a_at	0.15445	0.07677	-0.31504	0.06598	-2.06559	5.69273e-07	BG142548	Terf1	telomeric repeat binding factor 1
1453840_at	0.48084	0.28296	-0.2417	0.06583	-1.74463	0.00026	AK005009	Pabpc1	poly A binding protein, cytoplasmic 1
1453853_a_at	0.2108	0.65562	0.48135	0.03938	3.02932	2.75637e-37	AI481688	Arhgef12	Rho guanine nucleotide exchange factor (GEF) 12
1431385_a_at	0.29866	1.1922	0.58974	0.02312	3.88815	0	AK002809	Mbtps1	membrane-bound transcription factor peptidase, site 1
1431386_s_at	0.1164	1.05873	0.9474	0.08897	8.85927	5.80138e-43	AK002809	Mbtps1	membrane-bound transcription factor peptidase, site 1
1453864_at	0.27194	0.1165	-0.37955	0.0634	-2.39637	1.61511e-10	AK014097	Rdh14	retinol dehydrogenase 14 (all-trans and 9-cis)
1431119_at	0.02368	0.09164	0.57623	0.2031	3.76905	0.00191	BE644537	Dnajb13	DnaJ (Hsp40) related, subfamily B, member 13
1431182_at	0.4787	2.60516	0.72434	0.04715	5.30081	0	AK004608	Hspa8,LOC624853,LOC641192,LOC666031	heat shock protein 8
1431231_at	0.14437	1.1244	0.88	0.06282	7.58584	0	AK010121	Hist1h3b,Hist1h3d,Hist1h3e,Hist1h3f,Hist2h3b,Hist2h3c1,Hist2h3c2	histone cluster 2, H3c1
1430998_at	0.05983	0.29075	0.6752	0.07948	4.73368	2.01208e-21	BE626283	Sqrdl	sulfide quinone reductase-like (yeast)
1431010_a_at	0.06022	0.20031	0.51052	0.13628	3.23982	0.00012	BI737587	Rdh12	retinol dehydrogenase 12
1453748_a_at	0.11192	0.04335	-0.42338	0.10971	-2.65083	6e-05	BG082989	Kif23	kinesin family member 23
1453683_a_at	0.11462	0.06182	-0.27959	0.1166	-1.90366	0.01329	AV126179	Cep55	centrosomal protein 55
1430576_at	0.05058	0.10609	0.31025	0.1226	2.04293	0.00784	BB484264	Tpp2	tripeptidyl peptidase II
1430598_at	0.04356	0.11271	0.40141	0.14906	2.52008	0.00411	AU258667	Crem	cAMP responsive element modulator
1453596_at	0.01525	0.04449	0.45363	0.17212	2.84206	0.00345	AK013239	Id2	inhibitor of DNA binding 2
1453647_at	0.08514	0.15238	0.24138	0.09833	1.74332	0.01509	AK013893	E130112N10Rik	RIKEN cDNA E130112N10 gene
1460490_at	0.06913	0.02378	-0.47482	0.15148	-2.98415	0.00037	AV306676	Mrpl15	mitochondrial ribosomal protein L15
1430419_at	0.23457	0.13565	-0.24927	0.0696	-1.77529	0.00032	AK009549	2310031A07Rik	RIKEN cDNA 2310031A07 gene
1430454_x_at	0.31956	0.56671	0.23738	0.06266	1.72734	0.00019	AK013244	Bcl2l2	Bcl2-like 2
1430519_a_at	0.30864	0.56969	0.25476	0.03488	1.79786	1.05356e-13	AK007767	Cnot7	CCR4-NOT transcription complex, subunit 7
1430549_at	0.22886	0.13533	-0.2396	0.12316	-1.73622	0.04647	AV252862	Bet1l	blocked early in transport 1 homolog (S. cerevisiae)-like
1453570_x_at	0.29524	0.16483	-0.26458	0.1079	-1.83898	0.01147	AV252862	Bet1l	blocked early in transport 1 homolog (S. cerevisiae)-like
1453573_at	0.03842	0.12251	0.49221	0.15202	3.10607	0.00038	BB088582	Hist1h3d	histone cluster 2, H3c2
1430021_a_at	0.34069	0.14714	-0.37606	0.10059	-2.37717	0.0001	AK011772	Sae1	SUMO1 activating enzyme subunit 1
1453426_a_at	0.26454	0.61134	0.35235	0.06786	2.25088	2.42402e-07	AK005937	Wdfy1	WD repeat and FYVE domain containing 1
1460469_at	1.1545	2.26728	0.28168	0.02605	1.91285	3.72129e-27	BM250782	Tnfrsf9	tumor necrosis factor receptor superfamily, member 9
1453324_at	0.75908	0.3173	-0.39025	0.05458	-2.45611	6.22002e-14	BF459399	6330509M23Rik	RIKEN cDNA 6330509M23 gene
1453338_at	0.11353	0.24996	0.33134	0.09029	2.14458	0.00016	AK017668	Stam2	signal transducing adaptor molecule (SH3 domain and ITAM motif) 2
1455936_a_at	1.83139	3.51182	0.27132	0.02159	1.86777	4.41859e-38	BG069460	Rbpms	RNA binding protein gene with multiple splicing
1429939_at	0.07686	0.15947	0.30553	0.07899	2.02085	0.00011	AK015925	Saps3	SAPS domain family, member 3
1429948_x_at	0.00801	0.047	0.75718	0.29859	5.71721	0.0019	AK013953	Crygf	crystallin, gamma F
1429758_at	1.2334	0.60461	-0.32106	0.034	-2.09441	1.31875e-22	BB046208	2014-09-01	septin 14
1429531_at	0.14588	0.07881	-0.27885	0.08116	-1.90042	0.00043	BB220041	Smpd4	sphingomyelin phosphodiesterase 4
1429566_a_at	0.80982	1.48307	0.25134	0.04336	1.78379	4.84747e-09	AK016742	Hipk2	homeodomain interacting protein kinase 2
1429584_at	0.44834	0.24254	-0.27826	0.06218	-1.89783	2.91475e-06	BF682874	Mynn	myoneurin
1429585_s_at	0.67049	0.3672	-0.27292	0.05245	-1.87463	4.22927e-08	BF682874	Mynn	myoneurin
1429491_s_at	1.39392	0.73063	-0.29197	0.03185	-1.9587	1.25464e-21	AK018316	Rif1	Rap1 interacting factor 1 homolog (yeast)
1429623_at	0.82593	0.37732	-0.35166	0.06977	-2.2473	1.06279e-07	AV261187	Zfp644	zinc finger protein 644
1419984_s_at	0.73809	0.36524	-0.31696	0.05318	-2.07471	6.64299e-10	AU015726	Zfp644	zinc finger protein 644
1429367_at	0.21853	0.12093	-0.2684	0.08612	-1.85525	0.00183	BB826276	Wipi2	WD repeat domain, phosphoinositide interacting 2
1429490_at	0.35339	0.15608	-0.36634	0.08007	-2.32456	4.94173e-06	AK018316	Rif1	Rap1 interacting factor 1 homolog (yeast)
1429193_at	2.38986	1.18791	-0.31502	0.02984	-2.06546	1.30229e-25	BE952940	Ankib1	ankyrin repeat and IBR domain containing 1
1429222_at	0.31291	0.12251	-0.41866	0.0786	-2.62216	3.81489e-09	AI661697	-	-
1453064_at	0.24351	0.13205	-0.27719	0.06946	-1.89316	3e-05	AK018594	Etaa1	Ewing's tumor-associated antigen 1
1429253_at	0.3732	0.16406	-0.36836	0.11249	-2.33539	0.0004	AK018207	Zmym4	zinc finger, MYM-type 4
1429108_at	1.17844	0.66035	-0.26296	0.0304	-1.83217	2.10315e-19	BB745314	Msl2l1	male-specific lethal 2-like 1 (Drosophila)
1429109_at	4.76727	2.64505	-0.26726	0.01667	-1.8504	0	BB745314	Msl2l1	male-specific lethal 2-like 1 (Drosophila)
1429126_at	0.38173	0.18124	-0.33493	0.07523	-2.16237	2.43162e-06	BB793116	2600001M11Rik	RIKEN cDNA 2600001M11 gene
1429137_at	0.53057	0.31041	-0.24424	0.03383	-1.75483	3.13215e-13	AK013137	2810422O20Rik	RIKEN cDNA 2810422O20 gene
1429139_at	0.27594	0.13347	-0.32686	0.03156	-2.12258	1.00949e-26	AK013730	Otud7b	OTU domain containing 7B
1429144_at	0.52422	0.25275	-0.32825	0.04537	-2.12935	3.85324e-13	AV291259	Prei4	preimplantation protein 4
1428954_at	0.25698	0.12722	-0.31677	0.10762	-2.07381	0.00165	AK004710	Slc9a3r2	solute carrier family 9 (sodium/hydrogen exchanger), isoform 3 regulator 2
1452987_at	0.03976	0.01185	-0.5372	0.16692	-3.44511	0.0005	AV167760	Josd3	Josephin domain containing 3
1428982_at	1.28041	0.64044	-0.3123	0.03323	-2.05259	1.20606e-21	AK003687	Atad2b	ATPase family, AAA domain containing 2B
1452929_at	0.92147	0.38414	-0.39142	0.03705	-2.46275	1.30926e-26	AK003546	Clip1	CAP-GLY domain containing linker protein 1
1428853_at	4.17404	2.42583	-0.24713	0.02343	-1.76655	9.2835e-27	BG071079	Ptch1	patched homolog 1
1428870_at	0.72864	0.23766	-0.49798	0.04999	-3.14763	7.26879e-24	BM213850	Nolc1	nucleolar and coiled-body phosphoprotein 1
1428920_at	0.09635	0.17067	0.23688	0.08003	1.72537	0.00332	AI987819	Hmg20a	high mobility group 20A
1428762_at	0.8535	0.32502	-0.43072	0.04872	-2.69599	1.18279e-19	AU067719	Map3k7ip3	mitogen-activated protein kinase kinase kinase 7 interacting protein 3
1428772_at	0.76817	0.32602	-0.38364	0.04455	-2.41904	7.33537e-18	AK003432	Xpot	exportin, tRNA (nuclear export receptor for tRNAs)
1428788_at	0.13064	0.01015	-1.12094	0.16673	-13.2111	2.74891e-22	W59405	1700012G19Rik	RIKEN cDNA 1700012G19 gene
1428803_at	0.16673	0.03929	-0.6392	0.09255	-4.35708	1.15682e-16	AK014558	Acot6	acyl-CoA thioesterase 6
1428845_at	0.64049	0.25049	-0.41915	0.0469	-2.62514	2.5222e-22	BI965039	Bclaf1	BCL2-associated transcription factor 1
1428848_a_at	0.5846	1.09636	0.26166	0.04457	1.82667	1.6152e-09	BM248206	Macf1	microtubule-actin crosslinking factor 1
1460445_at	0.15886	0.07135	-0.35901	0.08198	-2.28565	2.28811e-06	AK012092	Sfrs2ip	splicing factor, arginine/serine-rich 2, interacting protein
1452895_at	2.3656	1.23087	-0.29516	0.02839	-1.97314	7.05439e-27	AK011438	Fbxo45	F-box protein 45
1452870_at	0.49528	0.20142	-0.40219	0.11854	-2.52457	0.0007	AK018076	Apaf1	apoptotic peptidase activating factor 1
1428592_s_at	0.16745	0.06578	-0.41718	0.11247	-2.61326	0.0001	BG064874	Usp38	ubiquitin specific peptidase 38
1430805_s_at	0.41123	0.23265	-0.25882	0.07034	-1.81475	0.0001	AK016542	Rmi1	RMI1, RecQ mediated genome instability 1, homolog (S. cerevisiae)
1428639_at	1.10267	0.5893	-0.28354	0.02875	-1.92105	4.84269e-24	AK012271	Lin9	lin-9 homolog (C. elegans)
1452862_at	0.26402	0.15897	-0.23174	0.05878	-1.70505	6e-05	BE197381	Rreb1	ras responsive element binding protein 1
1428531_at	6.48161	3.23636	-0.31306	0.02379	-2.05615	2.09788e-41	BB457797	Ints7	integrator complex subunit 7
1452822_at	0.19031	0.09551	-0.31083	0.14156	-2.04562	0.01741	BB457797	Ints7	integrator complex subunit 7
1452828_at	0.61086	0.28912	-0.33629	0.05687	-2.16914	1.6673e-10	BG076338	Fbxo21	F-box protein 21
1452831_s_at	1.85501	0.65177	-0.46568	0.03608	-2.922	1.45084e-38	AV305746	Ppat	phosphoribosyl pyrophosphate amidotransferase
1428467_at	0.05258	0.0196	-0.43992	0.2091	-2.75371	0.02131	AK004440	Tardbp	TAR DNA binding protein
1428468_at	4.63313	2.63748	-0.25611	0.02521	-1.80349	9.7514e-25	AK014175	3110043O21Rik	RIKEN cDNA 3110043O21 gene
1452803_at	0.4966	0.90397	0.24871	0.0404	1.77302	5.32386e-10	BM208214	Glipr2	GLI pathogenesis-related 2
1428500_at	1.36829	0.60914	-0.36289	0.03624	-2.30616	9.50652e-27	AK008985	2210419D22Rik	RIKEN cDNA 2210419D22 gene
1428510_at	0.12258	0.0497	-0.40354	0.08289	-2.53247	1.62979e-07	AA987131	Lphn1	latrophilin 1
1428389_s_at	3.08164	1.43201	-0.34427	0.03381	-2.20935	1.86365e-26	AK012043	Wdr43	WD repeat domain 43
1428453_at	1.02471	0.34864	-0.47966	0.04454	-3.01757	7.06732e-34	AK017805	Nat12	N-acetyltransferase 12
1420250_at	1.05981	1.87074	0.23535	0.03788	1.71931	1.68845e-10	AV084904	Ccl6	chemokine (C-C motif) ligand 6
1449751_at	0.19925	0.10687	-0.28197	0.1081	-1.91413	0.00668	AA589629	Slc6a6	solute carrier family 6 (neurotransmitter transporter, taurine), member 6
1420148_at	0.45402	0.26361	-0.24754	0.07911	-1.76823	0.00128	AA589629	Slc6a6	solute carrier family 6 (neurotransmitter transporter, taurine), member 6
1449753_at	0.09031	0.05045	-0.26431	0.13618	-1.83785	0.04332	AA407778	Myo1e	myosin IE
1449757_x_at	0.04507	0.13676	0.47066	0.18957	2.9557	0.00671	BB160593	Dntt	Deoxynucleotidyltransferase, terminal
1420176_x_at	0.09352	0.17706	0.26578	0.09063	1.84407	0.00281	BB139905	Igll1	immunoglobulin lambda-like polypeptide 1
1449720_at	0.01493	0.04309	0.44879	0.16048	2.81053	0.00358	AI552528	-	Transcribed locus
1449732_at	0.10899	0.05654	-0.29649	0.11907	-1.9792	0.01306	AI326272	Zscan21	zinc finger and SCAN domain containing 21
1449733_s_at	0.92048	0.39619	-0.37754	0.04655	-2.38526	5.22779e-18	AA982064	Siah1a	Seven in absentia 1A
1420106_at	1.28471	0.59612	-0.3449	0.03755	-2.2126	1.82625e-22	AA982064	Siah1a	Seven in absentia 1A
1449691_at	0.42729	0.19048	-0.36231	0.06233	-2.30308	6.87265e-10	AU015726	Zfp644	zinc finger protein 644
1419989_at	1.63447	0.90899	-0.26625	0.03304	-1.84607	5.7e-17	C77953	Commd5	COMM domain containing 5
1419993_at	0.12708	0.01935	-0.82889	0.19954	-6.74357	2.37104e-08	C76746	Rab3il1	RAB3A interacting protein (rabin3)-like 1
1420008_s_at	0.55359	0.23135	-0.39035	0.07737	-2.45671	6.44366e-08	AU017197	Wwc1	WW, C2 and coiled-coil domain containing 1
1420012_at	3.00762	1.53963	-0.30223	0.01965	-2.00556	0	C77390	Xbp1	X-box binding protein 1
1420026_at	0.35598	0.15493	-0.37272	0.10775	-2.35896	0.00036	C79663	Aak1	AP2 associated kinase 1
1420040_at	0.4602	0.26048	-0.2586	0.07679	-1.81386	0.00058	AI790341	5730472N09Rik	RIKEN cDNA 5730472N09 gene
1420041_at	0.02438	0.05246	0.32135	0.13654	2.09582	0.01089	C79309	-	-
1420022_s_at	4.04791	2.34654	-0.24823	0.03604	-1.77105	4.94835e-12	AU022339	Suz12	suppressor of zeste 12 homolog (Drosophila)
1419942_at	4.34293	2.61292	-0.23209	0.03335	-1.70642	3.81262e-12	AW488194	Srxn1	Sulfiredoxin 1 homolog (S. cerevisiae)
1419947_at	0.17506	0.31756	0.24722	0.06922	1.76693	0.00036	C77489	D4Ertd117e	DNA segment, Chr 4, ERATO Doi 117, expressed
1420021_s_at	4.21344	2.45556	-0.24592	0.03266	-1.76163	6.12852e-14	AU022339	Suz12	suppressor of zeste 12 homolog (Drosophila)
1419967_at	3.97531	2.1668	-0.27498	0.02294	-1.88357	1.02861e-34	AW540070	Seh1l	SEH1-like (S. cerevisiae
1419972_at	0.48191	0.22595	-0.34039	0.05039	-2.18973	8.0655e-13	C86506	Slc35a5	solute carrier family 35, member A5
1419977_s_at	2.71223	1.22268	-0.35744	0.03079	-2.27741	6.38086e-33	C79787	Rbm35b	nuclear factor of activated T-cells, cytoplasmic, calcineurin-dependent 3
1419840_at	0.01104	0.03817	0.52743	0.22579	3.36845	0.00648	AA791107	Krt72	keratin 72
1449642_at	0.12508	0.06958	-0.26616	0.08992	-1.84569	0.00319	AA267307	-	Transcribed locus
1419884_at	0.93416	1.91536	0.3004	0.04708	1.9971	1.9226e-10	BF658463	-	Transcribed locus
1449650_at	0.84752	1.8792	0.3344	0.03215	2.15971	7.53539e-26	BF658463	-	Transcribed locus
1419910_at	0.2413	0.07957	-0.49326	0.13955	-3.11356	8e-05	AW547060	Mphosph9	M-phase phosphoprotein 9
1419832_s_at	0.03572	0.24934	0.83246	0.14836	6.79923	6.62654e-14	AI324033	Acpp	acid phosphatase, prostate
1419838_s_at	1.01303	0.54483	-0.28079	0.03555	-1.90893	9.93151e-16	AI385771	Plk4	polo-like kinase 4 (Drosophila)
1448021_at	0.33702	0.13225	-0.41769	0.072	-2.6163	5.69799e-10	AA266723	-	Transcribed locus
1448046_at	0.27058	0.12675	-0.34079	0.1077	-2.19173	0.00151	AA217054	Rabepk	Rab9 effector protein with kelch motifs
1459922_at	0.07506	0.01844	-0.62114	0.29035	-4.1797	0.02088	AA216889	AI646383	expressed sequence AI646383
1448068_at	0.60035	0.35973	-0.23386	0.03346	-1.71339	1.26158e-12	AI158425	Soat1	sterol O-acyltransferase 1
1447947_at	0.23384	0.10101	-0.376	0.0633	-2.37685	7.50376e-10	BM220786	Zfyve16	zinc finger, FYVE domain containing 16
1447985_s_at	0.47489	0.27821	-0.24365	0.04192	-1.75248	1.59503e-09	C80642	Ankib1	ankyrin repeat and IBR domain containing 1
1448002_x_at	0.03156	0.05963	0.26488	0.12498	1.84025	0.03068	AV327032	2610001J05Rik	RIKEN cDNA 2610001J05 gene
1459900_at	0.06324	0.01964	-0.5192	0.24857	-3.30521	0.01521	BQ086025	C79468	expressed sequence C79468
1443856_at	1.1477	0.51944	-0.35572	0.03607	-2.26842	7.1766e-26	BE951220	Rabep1	rabaptin, RAB GTPase binding effector protein 1
1445116_at	0.21018	0.38342	0.24965	0.04206	1.77684	1.44682e-09	BG065809	-	Transcribed locus
1442374_at	0.03952	0.09114	0.35147	0.12201	2.24632	0.00207	BG066645	D2Ertd127e	DNA segment, Chr 2, ERATO Doi 127, expressed
1443414_at	0.4067	0.94941	0.35675	0.05378	2.27379	5.13264e-12	C78513	C78513	EST C78513
1439962_at	0.20288	0.3907	0.27317	0.06829	1.87574	7e-05	AA275039	2310010J17Rik	RIKEN cDNA 2310010J17 gene
1439964_at	0.28312	0.12433	-0.36884	0.1271	-2.33795	0.00155	AA958820	Tmem170	Transmembrane protein 170
1440195_at	0.09652	0.04458	-0.34688	0.15257	-2.22271	0.0128	BB077926	Serbp1	Serpine1 mRNA binding protein 1
1440230_at	0.25576	0.12476	-0.32318	0.09755	-2.10463	0.0005	BB548458	Tsku	tsukushin
1440499_at	0.09153	0.25714	0.43715	0.08746	2.73624	4.01004e-08	BG065726	D9Ertd26e	DNA segment, Chr 9, ERATO Doi 26, expressed
1440831_at	5.38996	2.09096	-0.42267	0.02827	-2.64648	0	AV324314	Bach1	BTB and CNC homology 1
1457272_at	0.67756	0.30669	-0.35568	0.04228	-2.2682	1.00716e-18	BB284000	-	Transcribed locus
1457285_at	2.39046	1.02382	-0.37969	0.02575	-2.39712	0	BB354728	Zfp187	zinc finger protein 187
1440936_at	0.23351	0.14082	-0.23109	0.12275	-1.7025	0.04791	BG065785	Serac1	serine active site containing 1
1440959_s_at	0.30298	0.13788	-0.35333	0.09812	-2.25596	8e-05	BB759556	Mynn	myoneurin
1441992_at	0.19146	0.37117	0.27607	0.04804	1.88832	2.77007e-09	BM217857	Rab14	RAB14, member RAS oncogene family
1439269_x_at	2.00331	1.20538	-0.23205	0.05296	-1.70629	6.15026e-06	BB407228	Mcm7	minichromosome maintenance deficient 7 (S. cerevisiae)
1439368_a_at	0.2985	0.17192	-0.25105	0.0555	-1.78259	3.29895e-06	AV002797	Slc9a3r2	solute carrier family 9 (sodium/hydrogen exchanger), isoform 3 regulator 2
1439075_at	0.42456	0.20587	-0.32578	0.04833	-2.11726	5.8549e-12	AI931937	Polr3f	polymerase (RNA) III (DNA directed) polypeptide F
1439081_at	0.3017	0.58873	0.27891	0.04543	1.90067	9.83417e-11	BB238944	Mgea5	meningioma expressed antigen 5 (hyaluronidase)
1439102_at	0.07277	0.01025	-0.86281	0.44579	-7.2914	0.01312	BM876640	Bptf	bromodomain PHD finger transcription factor
1439103_at	0.18817	0.06456	-0.47604	0.12877	-2.99251	2e-05	BB183750	Cdc73	Vcell division cycle 73, Paf1/RNA polymerase II complex component, homolog (S. cerevisiae)
1439144_at	0.14795	0.05415	-0.44796	0.18781	-2.80519	0.0124	BB749215	Cwf19l1	CWF19-like 1, cell cycle control (S. pombe)
1439008_at	0.1078	0.05819	-0.27921	0.13233	-1.902	0.02745	BB476317	Zfp319	zinc finger protein 319
1439040_at	0.19292	0.11112	-0.25103	0.08296	-1.78251	0.00235	BG068387	Cenpe	centromere protein E
1439049_at	0.24327	0.10398	-0.38058	0.10505	-2.40205	6e-05	BG229936	Dph5	DPH5 homolog (S. cerevisiae)
1439061_at	0.03865	0.02062	-0.28432	0.14481	-1.9245	0.04747	BB503633	Ccdc84	coiled-coil domain containing 84
1438695_at	1.10084	0.49515	-0.35841	0.03388	-2.2825	2.57525e-27	AU067723	C230091D08Rik	RIKEN cDNA C230091D08 gene
1456492_at	0.08418	0.04116	-0.32214	0.13882	-2.09962	0.01662	BB279767	9130404D08Rik	RIKEN cDNA 9130404D08 gene
1438824_at	0.12616	0.26901	0.31743	0.08385	2.07698	0.00014	BB465699	Slc20a1	solute carrier family 20, member 1
1438670_at	0.21892	0.05353	-0.62311	0.1827	-4.19866	3e-05	BB509334	Ptpn1	protein tyrosine phosphatase, non-receptor type 1
1456405_at	0.21893	0.07503	-0.47647	0.0961	-2.99552	4.86771e-08	BG063067	Dido1	death inducer-obliterator 1
1438501_at	0.11667	0.28751	0.38025	0.06549	2.40023	2.08186e-10	AA030209	Rps17	Ribosomal protein S17
1438527_at	0.35012	0.73585	0.31114	0.04178	2.04711	3.7502e-15	BG073445	EG545864,LOC100043000,LOC100045885,LOC100048210,LOC242809,LOC433745,LOC545543,LOC545545,LOC547402,LOC674810,Rpl3	ribosomal protein L3
1456431_at	0.05711	0.02429	-0.38264	0.15336	-2.41346	0.00619	BF462815	Zfp64	Zinc finger protein 64
1438564_at	0.06575	0.03051	-0.34494	0.15758	-2.2128	0.0199	BM507943	Gas2	Growth arrest specific 2
1456442_at	0.09925	0.0102	-0.99946	0.46615	-9.98747	0.00064	BG065737	Rab3il1	RAB3A interacting protein (rabin3)-like 1
1438302_at	0.07391	0.15976	0.32331	0.13295	2.10527	0.01476	BI903744	-	-
1438319_x_at	0.69592	0.32077	-0.34779	0.05392	-2.22737	8.83602e-12	BB404569	Fastkd2	FAST kinase domains 2
1438172_x_at	1.18267	0.60821	-0.30024	0.0345	-1.99636	2.78923e-19	BB091183	Exod1	exonuclease domain containing 1
1438204_at	0.42514	0.89138	0.3101	0.05085	2.0422	1.17725e-10	AW741575	Hist1h1c	Histone cluster 1, H1c
1438211_s_at	0.76788	0.38838	-0.30746	0.04638	-2.02984	3.28834e-11	BB550183	Dbp	D site albumin promoter binding protein
1438215_at	0.19189	0.35672	0.25786	0.07961	1.81075	0.00101	BB517005	-	-
1438223_at	0.07242	0.03587	-0.31651	0.15937	-2.07256	0.04475	BG065705	-	-
1438233_at	0.4512	0.16675	-0.44374	0.03824	-2.77806	2.11739e-34	AV343569	6030443O07Rik	RIKEN cDNA 6030443O07 gene
1456325_at	0.08264	0.03759	-0.35354	0.18012	-2.25707	0.04977	BB482727	Cep68	centrosomal protein 68
1438246_at	0.11545	0.06343	-0.27152	0.13119	-1.8686	0.02668	BM201663	Csnk1g1	casein kinase 1, gamma 1
1456330_at	0.09142	0.04118	-0.35776	0.17703	-2.2791	0.02845	BB775836	Pcgf2	polycomb group ring finger 2
1438011_at	0.67969	0.34777	-0.30245	0.02986	-2.00653	9.36497e-25	BB280291	Pcyt1a	phosphate cytidylyltransferase 1, choline, alpha isoform
1438019_at	2.2405	0.90675	-0.40429	0.02608	-2.53681	0	BM196347	Ippk	inositol 1,3,4,5,6-pentakisphosphate 2-kinase
1438034_at	0.10248	0.05425	-0.28768	0.09349	-1.93948	0.00129	BB115225	2410005O16Rik	RIKEN cDNA 2410005O16 gene
1438045_at	2.47694	1.07206	-0.37513	0.02504	-2.37207	0	AW556344	Eea1	early endosome antigen 1
1456266_at	0.08125	0.04282	-0.28963	0.14049	-1.9482	0.02994	BB283415	Rpl30	ribosomal protein L30
1438097_at	0.7186	0.42697	-0.23752	0.04327	-1.7279	1.26188e-08	BG066967	Rab20	RAB20, member RAS oncogene family
1456199_x_at	2.78266	1.56672	-0.2609	0.02502	-1.82346	2.16003e-25	BB106402	LOC100045146,Ranbp9	RAN binding protein 9
1437885_at	0.33604	0.19013	-0.25877	0.07763	-1.81457	0.00047	BF682730	D030029J20Rik	RIKEN cDNA D030029J20 gene
1437924_at	0.10728	0.05324	-0.31572	0.07167	-2.06883	4.85652e-06	BM244966	Son	Son cell proliferation protein
1456225_x_at	2.28236	1.30118	-0.25548	0.02765	-1.80084	1.49745e-21	BB508622	Trib3	tribbles homolog 3 (Drosophila)
1437958_at	0.03019	0.06409	0.31547	0.16289	2.06764	0.04742	BG066856	Xpr1	xenotropic and polytropic retrovirus receptor 1
1437765_at	0.44409	0.1713	-0.42515	0.05071	-2.66165	1.22302e-18	BB249892	Cpeb3	cytoplasmic polyadenylation element binding protein 3
1437804_at	0.03386	0.07799	0.35094	0.16457	2.24357	0.02679	BE446893	Igfbp7	Insulin-like growth factor binding protein 7
1437835_a_at	0.19186	0.01458	-1.13065	0.36413	-13.5099	1.8439e-06	BB357560	0610011L14Rik	RIKEN cDNA 0610011L14 gene
1437836_x_at	0.12143	0.04373	-0.45496	0.13322	-2.85076	0.00012	BB357560	0610011L14Rik	RIKEN cDNA 0610011L14 gene
1437843_s_at	9.71745	5.1445	-0.28764	0.02229	-1.93927	8.38332e-38	AV303002	Nupl1	Nucleoporin like 1
1456117_at	0.75697	0.25707	-0.48046	0.09516	-3.02316	1.29874e-08	AV228374	Rrp1b	ribosomal RNA processing 1 homolog B (S. cerevisiae)
1460629_at	0.14009	0.06206	-0.36503	0.1755	-2.31755	0.02196	BB033733	Trim16	tripartite motif protein 16
1437480_at	0.50393	0.19784	-0.41748	0.04675	-2.61503	7.64273e-22	BB071833	1110001A07Rik	RIKEN cDNA 1110001A07 gene
1437533_at	2.20317	1.28525	-0.24549	0.02046	-1.75991	4.22342e-33	BF134200	Birc4	baculoviral IAP repeat-containing 4
1456094_at	0.14141	0.07292	-0.29907	0.12495	-1.99099	0.01371	BG063007	Usp36	ubiquitin specific peptidase 36
1437563_at	0.09906	0.05581	-0.26059	0.11162	-1.82219	0.01492	BB667768	Phf20l1	PHD finger protein 20-like 1
1437585_x_at	2.42559	1.00912	-0.39231	0.01356	-2.46778	0	BB329659	Zfp161	zinc finger protein 161
1437354_at	0.2591	0.08422	-0.49947	0.08654	-3.15839	4.03206e-09	AI154956	C230091D08Rik	RIKEN cDNA C230091D08 gene
1456028_x_at	0.07091	0.25727	0.54826	0.10146	3.53396	2.23937e-10	BB454540	Marcks	Myristoylated alanine rich protein kinase C substrate
1437382_at	1.12313	0.54606	-0.32462	0.02624	-2.11163	1.51381e-34	BG066107	Acvr2a	Activin receptor IIA
1437394_at	0.07372	0.01679	-0.65407	0.22853	-4.50887	0.00046	BE983523	Centg2	centaurin, gamma 2
1437401_at	0.11672	0.06922	-0.23831	0.08015	-1.73105	0.00184	BG075165	Igf1	insulin-like growth factor 1
1437428_x_at	0.44578	0.78851	0.23626	0.03112	1.7229	8.85667e-15	AW551841	Eif2b2	eukaryotic translation initiation factor 2B, subunit 2 beta
1419909_at	0.15959	0.03358	-0.6884	0.15448	-4.87979	2.62566e-08	AW547060	Mphosph9	M-phase phosphoprotein 9
1449659_s_at	0.19875	0.11718	-0.2409	0.0864	-1.74143	0.00557	AW547060	Mphosph9	M-phase phosphoprotein 9
1437253_at	1.81306	1.0177	-0.26222	0.02912	-1.82904	2.75402e-20	BB235551	A630054L15Rik	RIKEN cDNA A630054L15 gene
1437288_at	4.84645	2.42605	-0.31195	0.01436	-2.05094	0	BG797423	Impad1	inositol monophosphatase domain containing 1
1437289_at	0.90332	0.5302	-0.24283	0.04643	-1.74917	6.33358e-08	BG797423	Impad1	inositol monophosphatase domain containing 1
1437290_at	0.3125	0.12787	-0.3995	0.06932	-2.50902	3.84504e-10	BG797423	Impad1	inositol monophosphatase domain containing 1
1455990_at	0.75917	0.38711	-0.30393	0.07845	-2.0134	5e-05	AW986176	Kif23	kinesin family member 23
1437175_at	0.80313	0.2945	-0.44714	0.05212	-2.79986	1.63045e-21	BI691129	Pdik1l	PDLIM1 interacting kinase 1 like
1437180_at	0.13453	0.06752	-0.31079	0.10545	-2.04546	0.00264	BE824567	6530403A03Rik	RIKEN cDNA 6530403A03 gene
1455958_s_at	0.92732	0.48038	-0.29707	0.0221	-1.98185	5.60519e-45	AI881989	Pptc7	PTC7 protein phosphatase homolog (S. cerevisiae)
1437203_at	0.42858	0.14848	-0.4718	0.07866	-2.96349	1.28632e-11	BB460904	Cbll1	Casitas B-lineage lymphoma-like 1
1437216_at	0.89483	0.51586	-0.25064	0.04949	-1.78091	4.05488e-07	BB498608	Ccdc88a	coiled coil domain containing 88A
1437235_x_at	0.38521	0.8338	0.32393	0.04285	2.10831	1.37387e-14	BB218844	Lpp	LIM domain containing preferred translocation partner in lipoma
1437025_at	0.45508	0.23373	-0.30081	0.05515	-1.99898	3.93169e-08	AV313615	Cd28,LOC100048845	CD28 antigen
1437033_a_at	0.57641	0.34766	-0.23101	0.0277	-1.70219	9.85033e-18	BB784099	Skp2	S-phase kinase-associated protein 2 (p45)
1437051_at	0.06415	0.01683	-0.59253	0.23116	-3.91316	0.00398	AV300013	Dffb	DNA fragmentation factor, beta subunit
1437061_at	0.30227	0.1787	-0.2397	0.11929	-1.73662	0.03433	BF121558	Mbd1	methyl-CpG binding domain protein 1
1455915_at	0.16525	0.0524	-0.5102	0.13947	-3.23746	3e-05	BF583094	Galnt4	UDP-N-acetyl-alpha-D-galactosamine:polypeptide N-acetylgalactosaminyltransferase 4
1437110_at	0.9231	0.54844	-0.23754	0.07071	-1.728	0.00091	BM232998	2810474O19Rik	RIKEN cDNA 2810474O19 gene
1437132_x_at	0.07573	0.0189	-0.61427	0.22179	-4.11408	0.00111	BB535494	Nedd9	neural precursor cell expressed, developmentally down-regulated gene 9
1436922_at	0.05628	0.02288	-0.4023	0.13719	-2.52522	0.00224	BG067404	Ppil5	peptidylprolyl isomerase (cyclophilin) like 5
1436954_at	1.36618	0.71411	-0.29317	0.01752	-1.96414	0	C76969	Wipf1	WAS/WASL interacting protein family, member 1
1436839_at	0.73867	0.28145	-0.43048	0.09665	-2.69451	1.00802e-06	BB174749	2010109K11Rik	RIKEN cDNA 2010109K11 gene
1455831_at	0.21155	0.10762	-0.30495	0.08794	-2.01812	0.00041	BE985138	Fus	fusion, derived from t(12;16) malignant liposarcoma (human)
1436871_at	0.1279	0.05668	-0.36488	0.13622	-2.31676	0.00331	BE825013	Sfrs7	splicing factor, arginine/serine-rich 7
1455841_s_at	0.83559	0.4738	-0.25783	0.03526	-1.81064	3.44945e-13	BB251524	Grwd1	glutamate-rich WD repeat containing 1
1436887_x_at	0.29356	0.1473	-0.31094	0.05961	-2.04616	1.82644e-07	BB251524	Grwd1	glutamate-rich WD repeat containing 1
1436898_at	0.42246	0.25485	-0.23093	0.05711	-1.70188	3e-05	BI738328	LOC100045887,Sfpq	splicing factor proline/glutamine rich (polypyrimidine tract binding protein associated)
1460609_at	0.04227	0.01484	-0.46611	0.21419	-2.92492	0.02302	BB224305	Ints8	Integrator complex subunit 8
1455733_at	0.16437	0.06622	-0.40629	0.1565	-2.54853	0.00503	AW208927	Taok3	TAO kinase 3
1436558_at	0.09588	0.04791	-0.31275	0.14449	-2.0547	0.02027	BG065617	Josd3	Josephin domain containing 3
1436570_at	0.51065	0.17186	-0.48438	0.04418	-3.05054	2.38919e-33	BG143461	-	Transcribed locus
1436584_at	0.62607	0.3354	-0.28249	0.03828	-1.91641	1.17208e-14	BB529691	Spry2	sprouty homolog 2 (Drosophila)
1436588_at	0.21104	0.12496	-0.23902	0.06483	-1.7339	0.00019	BB700837	Rttn	rotatin
1436616_at	1.8835	1.051	-0.26479	0.04082	-1.83989	8.37267e-11	BE945631	R74740	expressed sequence R74740
1436620_at	0.02655	0.08009	0.46814	0.09732	2.93857	1.90828e-07	BQ173899	Ccdc45	coiled-coil domain containing 45
1436623_at	0.27267	0.14006	-0.30075	0.06004	-1.99872	3.57824e-07	AV381133	Entpd7	ectonucleoside triphosphate diphosphohydrolase 7
1436639_at	0.43344	1.04539	0.37092	0.04985	2.34918	5.51381e-15	BE951004	Bola2	bolA-like 2 (E. coli)
1436643_x_at	0.06521	0.55222	0.9164	0.10237	8.24894	5.37452e-34	AV051678	Hamp2	hepcidin antimicrobial peptide 2
1436668_at	0.39212	0.7111	0.24708	0.09012	1.76637	0.00515	BB022444	5730409G15Rik	RIKEN cDNA 5730409G15 gene
1436308_at	1.62691	0.69797	-0.37896	0.05032	-2.39307	4.01965e-15	BB315561	Zfp292	zinc finger protein 292
1436315_at	0.81133	0.40648	-0.31159	0.05589	-2.04922	2.55632e-09	BF468324	Myst3	MYST histone acetyltransferase (monocytic leukemia) 3
1436348_at	0.3858	0.1563	-0.40382	0.06201	-2.5341	1.25986e-11	BB447409	-	Transcribed locus
1455677_s_at	0.03904	0.09007	0.35164	0.14068	2.24717	0.00738	C76734	Clcnka	chloride channel Ka
1436404_at	0.11716	0.0413	-0.46425	0.1311	-2.91236	0.00015	BM119088	Tlcd1	TLC domain containing 1
1436454_x_at	10.0689	6.01797	-0.23496	0.02057	-1.71775	2.27426e-30	BB393998	Fen1	flap structure specific endonuclease 1
1455715_at	0.17095	0.33463	0.28027	0.11283	1.90666	0.01452	BB125596	LOC100038746	hypothetical LOC100038746
1452764_at	0.2013	0.09156	-0.35355	0.06468	-2.25712	5.5344e-09	BB036683	Socs6	suppressor of cytokine signaling 6
1428280_at	0.246	0.14045	-0.25484	0.10742	-1.79822	0.01209	BM199874	Fip1l1	FIP1 like 1 (S. cerevisiae)
1428286_at	5.13817	2.29397	-0.36165	0.03133	-2.29959	2.01425e-31	AW545056	2900097C17Rik	RIKEN cDNA 2900097C17 gene
1428288_at	2.60224	1.30214	-0.31212	0.02549	-2.05172	7.31346e-37	AW488885	2310051E17Rik	RIKEN cDNA 2310051E17 gene
1428299_at	2.32429	1.25324	-0.27969	0.01965	-1.90409	1.4013e-45	AW553942	Dyrk1a	dual-specificity tyrosine-(Y)-phosphorylation regulated kinase 1a
1428301_at	0.02006	0.06269	0.48341	0.18603	3.04376	0.00257	BM195235	EG666684,EG666772,ENSMUSG00000057445,ENSMUSG00000063277,ENSMUSG00000068790,LOC100036568,LOC100038847,LOC100039441,LOC100040671,LOC100040697,LOC100040779,LOC100040859,LOC100041012,LOC100041151,LOC100041195,LOC100041262,LOC100041283,LOC100041306,LOC100041374,LOC100041401,LOC100041470,LOC100041501,LOC100041515,LOC100041545,LOC100041678,LOC100041721,LOC100041735,LOC100041747,LOC100041758,LOC100041874…	hypothetical protein LOC544988
1452731_x_at	0.16959	0.78561	0.65439	0.05021	4.5122	0	BM195235	EG666684,EG666772,EG666890,ENSMUSG00000057445,ENSMUSG00000063277,ENSMUSG00000068790,LOC100036568,LOC100039441,LOC100040671,LOC100040697,LOC100040767,LOC100040779,LOC100040852,LOC100040859,LOC100040880,LOC100041012,LOC100041151,LOC100041162,LOC100041195,LOC100041262,LOC100041283,LOC100041306,LOC100041374,LOC100041401,LOC100041470,LOC100041501,LOC100041515,LOC100041530,LOC100041545,LOC100041678,LOC…	hypothetical protein LOC544988
1452736_at	0.13811	0.0685	-0.31594	0.1063	-2.06986	0.00131	AK006177	R3hcc1	R3H domain and coiled-coil containing 1
1428327_at	2.59386	1.45466	-0.26261	0.0225	-1.83068	3.40289e-31	BB010301	Trak1	trafficking protein, kinesin binding 1
1428328_at	0.78427	0.39095	-0.31377	0.06108	-2.05955	4.98495e-08	AK006556	Nup50	nucleoporin 50
1428241_at	0.2065	0.09601	-0.34403	0.10627	-2.20815	0.00087	AK002807	2310035K24Rik	RIKEN cDNA 2310035K24 gene
1428165_at	0.1794	0.09995	-0.26544	0.08737	-1.84263	0.00128	AK009414	Vps24	vacuolar protein sorting 24 (yeast)
1428193_at	1.15871	0.49093	-0.38438	0.04915	-2.42316	6.88644e-16	AW554408	Usp9x	ubiquitin specific peptidase 9, X chromosome
1428133_at	0.57248	0.1849	-0.50226	0.07036	-3.17877	3.1706e-15	BF135932	Snip1	Smad nuclear interacting protein 1
1428097_at	1.89573	0.87951	-0.34497	0.02471	-2.21292	6.5861e-44	AK010940	2510009E07Rik	RIKEN cDNA 2510009E07 gene
1428100_at	0.18701	0.10698	-0.25399	0.05855	-1.79469	1e-05	BF147037	Sfrs1	splicing factor, arginine/serine-rich 1 (ASF/SF2)
1428101_at	4.08025	1.98053	-0.32533	0.03169	-2.11512	5.12611e-26	AK011864	Rnf38	ring finger protein 38
1428105_at	0.22929	0.13341	-0.24661	0.11976	-1.76445	0.02939	AK011311	Tpx2	TPX2, microtubule-associated protein homolog (Xenopus laevis)
1428081_at	0.82642	0.47039	-0.25617	0.04398	-1.80374	4.39311e-09	AK007786	Klhl21	kelch-like 21 (Drosophila)
1428083_at	1.76092	3.4313	0.27829	0.04466	1.89797	1.45457e-10	AK018202	2310043N10Rik	RIKEN cDNA 2310043N10 gene
1428069_at	0.30793	0.1157	-0.43653	0.07827	-2.7323	4.65023e-09	AK011289	Cdca7	cell division cycle associated 7
1452640_at	0.00851	0.06097	0.84378	0.25523	6.97882	2e-05	AK014019	EG625591	RIKEN cDNA 3110007F17 gene
1428013_at	0.12203	0.07045	-0.24999	0.10216	-1.77825	0.01303	BC028769	6030458C11Rik	RIKEN cDNA 6030458C11 gene
1428014_at	0.57574	1.40136	0.37489	0.03559	2.37079	6.74532e-26	BC028550	Hist1h4h	histone cluster 1, H4h
1428034_a_at	0.179	0.44716	0.38618	0.08873	2.43323	7.68849e-06	BC028507	Tnfrsf9	tumor necrosis factor receptor superfamily, member 9
1428039_at	0.13721	0.25908	0.26463	0.08421	1.83919	0.0011	NM_027149	Wdr20a	WD repeat domain 20a
1452628_at	0.38773	0.07378	-0.73201	0.13762	-5.39526	3.20267e-09	AK005534	Bag5,LOC100047042	BCL2-associated athanogene 5
1427992_a_at	0.34139	0.15143	-0.36447	0.12363	-2.31454	0.00125	BF729629	LOC100047689,Rab12	RAB12, member RAS oncogene family
1435764_a_at	0.25171	0.12417	-0.31832	0.12056	-2.08124	0.00565	BB832885	Gemin7	gem (nuclear organelle) associated protein 7
1452611_at	0.1282	0.02978	-0.64545	0.13581	-4.42031	6.98384e-09	BM231649	Zfp294	zinc finger protein 294
1427949_at	1.98865	0.92203	-0.34524	0.03659	-2.21432	1.89813e-23	BM231649	Zfp294	zinc finger protein 294
1427954_at	0.69918	0.31002	-0.36463	0.0505	-2.31543	4.11095e-15	BC028785	BC048403	cDNA sequence BC048403
1427969_s_at	0.16671	0.07586	-0.35337	0.16313	-2.25617	0.018	BC027760	Zfp654	zinc finger protein 654
1427970_at	0.04477	0.01029	-0.64984	0.39998	-4.46517	0.03707	AV226931	Zfp689	zinc finger protein 689
1427972_at	0.23366	0.0684	-0.54494	0.09559	-3.50706	9.2772e-11	BB622571	Cdc73	Vcell division cycle 73, Paf1/RNA polymerase II complex component, homolog (S. cerevisiae)
1427973_s_at	0.11573	0.02729	-0.63888	0.19649	-4.35395	5e-05	BB622571	Cdc73	Vcell division cycle 73, Paf1/RNA polymerase II complex component, homolog (S. cerevisiae)
1427920_at	0.10299	0.06187	-0.23274	0.09796	-1.709	0.01338	AK014380	Phf19	PHD finger protein 19
1427924_at	0.249	0.14424	-0.24855	0.12061	-1.77237	0.02996	BE943517	Stx17	syntaxin 17
1427936_at	0.09343	0.05031	-0.28023	0.11788	-1.90645	0.01805	AV254642	Thnsl1	threonine synthase-like 1 (bacterial)
1427941_at	1.25893	0.32844	-0.59498	0.1164	-3.93529	6.59614e-09	AF430845	Dicer1	Dicer1, Dcr-1 homolog (Drosophila)
1427886_at	2.12205	1.23215	-0.24752	0.02077	-1.76816	1.28867e-32	BC028835	Pom121	nuclear pore membrane protein 121
1420004_s_at	0.48754	0.25133	-0.2992	0.03951	-1.9916	1.15282e-15	C80273	Pom121	NOL1/NOP2/Sun domain family, member 5
1427889_at	0.49299	0.90904	0.25431	0.03511	1.79602	5.04948e-14	AK011566	Spna2	spectrin alpha 2
1427899_at	0.08517	0.02095	-0.62045	0.25192	-4.17297	0.0087	BI738010	Rnf6	ring finger protein (C3H2C3 type) 6
1427907_at	0.56735	0.32213	-0.25725	0.02642	-1.80823	5.45991e-23	AK012768	1110037F02Rik	RIKEN cDNA 1110037F02 gene
1427863_at	0.60818	1.41586	0.35556	0.04097	2.26755	2.37015e-19	Z30939	Hist1h3b,Hist1h3h	Histone cluster 1, H3b
1427864_at	0.13408	0.53414	0.58887	0.10019	3.88035	1.99893e-10	Z30939	Hist1h3b,Hist1h3d,Hist1h3e,Hist2h3b,Hist2h3c1,Hist2h3c2	Histone cluster 1, H3b
1427878_at	0.55924	1.16228	0.30628	0.04301	2.02432	6.27969e-13	AK002512	0610010O12Rik	RIKEN cDNA 0610010O12 gene
1427881_at	2.14308	1.08987	-0.30509	0.02037	-2.01881	0	AK016368	Dnttip2	deoxynucleotidyltransferase, terminal, interacting protein 2
1452566_at	0.54772	1.17286	0.31926	0.05349	2.08574	2.61392e-09	BC021831	-	Mus musculus, clone IMAGE:3983821
1452529_a_at	0.30622	0.58787	0.27182	0.02646	1.8699	1.65601e-25	U46027	Creb1	cAMP responsive element binding protein 1
1427743_at	0.0174	0.05356	0.47691	0.24517	2.99857	0.04099	AF061179	-	NF-IL6 3'UTR-specific binding protein (Nbf) mRNA, partial sequence
1427747_a_at	7.0806	15.7376	0.33544	0.01565	2.1649	0	X14607	Lcn2	lipocalin 2
1427702_at	0.18972	0.10717	-0.25949	0.10718	-1.81756	0.01223	X16493	Zfp1	zinc finger protein 1
1427717_at	0.79374	1.79977	0.34411	0.05384	2.20855	1.1411e-10	X60958	Cd80	CD80 antigen
1452493_s_at	0.21735	0.39252	0.24527	0.04506	1.75901	1.93446e-08	X13721	Hoxb8	homeo box B8
1427554_at	0.0587	0.03404	-0.24809	0.12519	-1.77048	0.0439	AF436846	Hel308	helicase, mus308-like (Drosophila)
1427590_at	0.18076	0.01202	-1.18867	0.2207	-15.4408	7.67627e-17	BC011182	Zfp39	zinc finger protein 39
1427592_at	0.60928	1.18788	0.27853	0.03097	1.899	3.14091e-20	BE647243	Pcdh7	protocadherin 7
1452461_a_at	0.08966	0.03524	-0.41701	0.08468	-2.61224	1.30309e-07	L36434	Gnptab	N-acetylglucosamine-1-phosphate transferase, alpha and beta subunits
1435454_a_at	0.6022	1.35314	0.34017	0.03387	2.18863	4.20846e-25	BE853170	BC006779	cDNA sequence BC006779
1427525_at	0.25034	0.48023	0.2715	0.05498	1.86852	8.43745e-07	L35549	Cd151	CD151 antigen
1427530_at	0.03323	0.06169	0.25724	0.12751	1.80818	0.03473	BB658793	Bicd1	bicaudal D homolog 1 (Drosophila)
1427534_at	0.01402	0.03627	0.40133	0.20445	2.51961	0.03851	BB617849	4930535I16Rik	RIKEN cDNA 4930535I16 gene
1452445_at	1.83376	0.7112	-0.42278	0.04473	-2.64716	1.28446e-23	BC026874	Slc41a2	solute carrier family 41, member 2
1427476_a_at	2.17853	1.22803	-0.26038	0.0333	-1.82131	7.79703e-16	AF230385	Trim32	tripartite motif protein 32
1427478_at	0.13094	0.07907	-0.23052	0.11593	-1.70028	0.04671	BI558267	Usp12	ubiquitin specific peptidase 12
1427483_at	0.30275	0.18194	-0.23258	0.08496	-1.70837	0.00483	BF578055	Slc25a24	solute carrier family 25 (mitochondrial carrier, phosphate carrier), member 24
1427488_a_at	0.10252	0.05089	-0.31557	0.10867	-2.0681	0.00302	BC026990	Birc6	baculoviral IAP repeat-containing 6
1452444_at	0.15775	0.28106	0.23941	0.04631	1.73542	1.08616e-07	AU067119	Napb	N-ethylmaleimide sensitive fusion protein attachment protein beta
1427471_at	0.3787	0.17276	-0.35227	0.06992	-2.25045	7.49645e-08	BF782863	Fbxl3,LOC100044862	F-box and leucine-rich repeat protein 3
1427406_at	0.21732	0.05443	-0.61265	0.24216	-4.09877	0.00178	AV013785	Trip11	thyroid hormone receptor interactor 11
1427407_s_at	0.53958	0.29743	-0.2701	0.0716	-1.86252	9e-05	AV013785	Trip11	thyroid hormone receptor interactor 11
1427410_at	0.77713	1.58919	0.29925	0.04838	1.99183	4.33138e-10	BB812902	Dleu2	deleted in lymphocytic leukemia, 2
1427429_at	0.4904	2.59814	0.71268	0.05686	5.16035	3.92364e-44	X03019	Csf2	colony stimulating factor 2 (granulocyte-macrophage)
1427430_at	0.22707	0.1288	-0.25767	0.06781	-1.80997	0.00015	BB148987	AI848100	expressed sequence AI848100
1452402_at	0.08738	0.24294	0.43267	0.08705	2.70814	3.89605e-07	BC024836	-	Mus musculus, clone IMAGE:5356448, mRNA
1427363_at	0.02403	0.0785	0.50259	0.20195	3.18118	0.00781	BC003304	-	Mus musculus, clone IMAGE:3584279, mRNA
1452409_at	0.20545	0.37167	0.24603	0.07081	1.7621	0.00055	BB105833	Gltscr2	glioma tumor suppressor candidate region gene 2
1454197_a_at	0.36093	0.1294	-0.4569	0.09286	-2.86355	6.27131e-08	AK016771	Ccdc86	coiled-coil domain containing 86
1452414_s_at	0.98943	0.53212	-0.28081	0.03295	-1.909	1.38734e-17	BB051286	Ccdc86	coiled-coil domain containing 86
1427309_at	0.15237	0.04234	-0.5676	0.11344	-3.69484	4.12422e-09	BF583012	Pars2	prolyl-tRNA synthetase (mitochondrial)(putative)
1452388_at	0.04101	0.54696	1.11366	0.17689	12.9916	4.1138e-17	AW763765	Hspa1a	heat shock protein 1A
1452390_at	0.09083	0.04325	-0.33361	0.09373	-2.1558	0.00027	BB401486	AA881470	EST AA881470
1427317_at	0.3033	0.16623	-0.27259	0.08851	-1.87323	0.00146	BM229452	Kin	antigenic determinant of rec-A protein
1427327_at	0.40374	0.99191	0.37895	0.0318	2.39301	1.60542e-33	BB775785	Pilra	paired immunoglobin-like type 2 receptor alpha
1427343_at	0.07771	0.01295	-0.78976	0.25493	-6.16251	3e-05	BC026377	Rasd2	RASD family, member 2
1452373_at	1.20033	0.6557	-0.27403	0.02895	-1.87943	3.25798e-22	BB486340	1700081L11Rik,LOC100043982	RIKEN cDNA 1700081L11 gene
1427277_at	0.21531	0.07368	-0.47712	0.13113	-2.99998	0.00023	BB137929	Six1	sine oculis-related homeobox 1 homolog (Drosophila)
1452374_at	0.13584	0.07477	-0.27076	0.09809	-1.86533	0.00446	BB315154	Zfp322a	zinc finger protein 322a
1427285_s_at	3.1311	5.63782	0.24398	0.05802	1.75382	2e-05	AW012617	Malat1	-
1460409_at	0.28207	0.14242	-0.30822	0.10063	-2.03337	0.00165	AI987925	Cpt1a	carnitine palmitoyltransferase 1a, liver
1427232_at	0.41584	0.1974	-0.33502	0.05874	-2.1628	1.35418e-09	AV291373	Tshz1	teashirt zinc finger family member 1
1427233_at	1.27542	0.75643	-0.23831	0.03595	-1.73106	2.79722e-11	AV291373	Tshz1	teashirt zinc finger family member 1
1427672_a_at	0.19282	0.10753	-0.26507	0.14408	-1.84105	0.04984	AJ002730	Utx	ubiquitously transcribed tetratricopeptide repeat gene, X chromosome
1452359_at	1.28988	0.70603	-0.27316	0.02597	-1.87568	4.43545e-27	BI248354	Rell1	RELT-like 1
1427243_at	0.41999	0.14489	-0.47362	0.05723	-2.97593	1.32903e-20	BI248354	Rell1	RELT-like 1
1452364_at	1.36113	0.73513	-0.27896	0.03063	-1.90092	1.90208e-20	BG066534	Suz12	suppressor of zeste 12 homolog (Drosophila)
1427253_s_at	2.34236	1.30515	-0.26542	0.0232	-1.84257	6.30189e-30	BG066534	Suz12	suppressor of zeste 12 homolog (Drosophila)
1427261_at	0.11206	0.06443	-0.25183	0.12404	-1.78579	0.03522	BQ176786	Wwc1	WW, C2 and coiled-coil domain containing 1
1427195_at	0.32903	0.1527	-0.34482	0.06947	-2.21216	1.24392e-07	W91587	-	Mus musculus, clone IMAGE:3983419, mRNA
1452353_at	0.08084	0.0147	-0.75178	0.25452	-5.64644	0.00025	BB762731	Gpr155	G protein-coupled receptor 155
1427148_at	0.07238	0.01792	-0.6177	0.21606	-4.14663	0.00056	BF160731	Pja2	praja 2, RING-H2 motif containing
1452328_s_at	0.4122	0.16606	-0.40627	0.04613	-2.54843	2.44246e-21	BF160731	Pja2	praja 2, RING-H2 motif containing
1452329_at	0.29609	0.71035	0.36862	0.04129	2.3368	8.14518e-20	BB821258	Plekhn1	pleckstrin homology domain containing, family N member 1
1427151_at	0.08477	0.02193	-0.59862	0.11426	-3.96843	8.45038e-10	BC021511	Qser1	glutamine and serine rich 1
1452331_s_at	0.05205	0.01347	-0.5983	0.25593	-3.9655	0.00512	BC021511	Qser1	glutamine and serine rich 1
1427152_at	0.1309	0.04189	-0.50626	0.14362	-3.20822	9e-05	BC021511	Qser1	glutamine and serine rich 1
1427155_at	0.10948	0.04041	-0.44433	0.20545	-2.78181	0.01331	AK014510	Fchsd1	FCH and double SH3 domains 1
1427159_at	0.53794	0.22686	-0.38641	0.09775	-2.4345	3e-05	AV374246	Pcf11	cleavage and polyadenylation factor subunit homolog (S. cerevisiae)
1427160_at	0.49406	0.17771	-0.45548	0.07003	-2.85419	2.41486e-13	AV374246	Pcf11	cleavage and polyadenylation factor subunit homolog (S. cerevisiae)
1427161_at	0.27814	0.12421	-0.36154	0.07796	-2.29899	2.17839e-06	BE848253	Cenpf	centromere protein F
1452338_s_at	0.66703	0.37673	-0.25954	0.06411	-1.81779	4e-05	AA172344	Itsn1	intersectin 1 (SH3 domain protein 1A)
1427164_at	1.59284	3.55977	0.33782	0.02558	2.17681	1.15775e-40	BB730912	Il13ra1	interleukin 13 receptor, alpha 1
1427177_at	0.54858	1.03895	0.26592	0.02428	1.84469	1.3005e-27	AJ428065	Fyco1	FYVE and coiled-coil domain containing 1
1452344_at	0.19011	0.10612	-0.26466	0.0796	-1.83934	0.00054	BE944213	Synj2	synaptojanin 2
1427185_at	2.25857	1.19462	-0.28803	0.0286	-1.94104	4.05643e-24	AV255689	LOC100047837	similar to Myocyte enhancer factor 2A
1427117_at	0.68289	1.25753	0.25374	0.0262	1.79366	1.04359e-22	BF165517	Mtmr3	myotubularin related protein 3
1452314_at	0.19672	0.0429	-0.67287	0.12615	-4.70831	1.40668e-10	BB827235	Kif11	kinesin family member 11
1452315_at	0.15688	0.07199	-0.34972	0.1649	-2.23727	0.01997	BB827235	Kif11	kinesin family member 11
1435306_a_at	0.29236	0.10522	-0.45525	0.06382	-2.85266	6.61585e-14	BM234447	Kif11	kinesin family member 11
1452318_a_at	2.67332	7.86261	0.45709	0.06282	2.86474	5.93134e-13	M12573	Hspa1b	heat shock protein 1B
1427126_at	0.15864	1.09033	0.82571	0.1003	6.69443	2.22463e-19	M12573	Hspa1b	heat shock protein 1B
1427127_x_at	0.49294	1.95683	0.58733	0.06999	3.86656	2.74924e-17	M12573	Hspa1b	heat shock protein 1B
1452319_at	0.18423	0.09989	-0.27728	0.09149	-1.89358	0.00123	BM230481	Zfp82	zinc finger protein 82
1427131_s_at	1.57907	0.86024	-0.27521	0.02903	-1.88456	9.09401e-23	AV234245	LOC100047966,Lrrc58	leucine rich repeat containing 58
1427142_s_at	0.65186	0.29419	-0.35695	0.06274	-2.27485	2.2088e-09	BC019446	Jarid1b	jumonji, AT rich interactive domain 1B (Rbp2 like)
1427084_a_at	0.1917	0.09633	-0.31031	0.11562	-2.04322	0.00362	BG067961	Map4k5	mitogen-activated protein kinase kinase kinase kinase 5
1427087_at	1.68714	2.96734	0.23379	0.02588	1.71311	1.57062e-19	BG070818	Luc7l2	LUC7-like 2 (S. cerevisiae)
1427088_at	2.63911	1.47816	-0.26317	0.02453	-1.83302	3.10618e-28	BI872151	Ccnt2	cyclin T2
1427089_at	0.65012	0.29592	-0.35325	0.06937	-2.25552	9.42299e-08	BI872151	Ccnt2	cyclin T2
1427090_at	1.24447	0.53198	-0.38052	0.03862	-2.40172	1.82123e-24	BC026763	Zbed4	zinc finger, BED domain containing 4
1427091_at	0.23537	0.12395	-0.28994	0.13818	-1.94956	0.03879	BC025488	Znfx1	zinc finger, NFX1-type containing 1
1452299_at	0.52903	0.28545	-0.27938	0.06295	-1.90273	3.41132e-06	BI102531	Wwp1	WW domain containing E3 ubiquitin protein ligase 1
1427098_at	0.59033	0.28136	-0.33326	0.09144	-2.15408	0.0003	BI102531	Wwp1	WW domain containing E3 ubiquitin protein ligase 1
1452302_at	0.36034	0.12886	-0.45804	0.05626	-2.87103	2.78913e-19	AV345051	Arhgef10	Rho guanine nucleotide exchange factor (GEF) 10
1427041_at	1.70429	0.68902	-0.40474	0.05578	-2.53945	4.74817e-13	BB262491	BC013712	cDNA sequence BC013712
1452288_at	1.95829	0.90715	-0.34563	0.02492	-2.21629	0	BG071933	Mtmr10	myotubularin related protein 10
1427069_at	0.40037	0.09343	-0.64342	0.17598	-4.39963	1e-05	BB003473	Fbxo28	F-box protein 28
1452291_at	0.13365	0.06507	-0.32404	0.14349	-2.10881	0.01525	AV375176	Centd1	centaurin, delta 1
1452276_at	1.81427	0.9572	-0.28913	0.02315	-1.94594	2.39478e-38	BG065193	Smarcad1	SWI/SNF-related, matrix-associated actin-dependent regulator of chromatin, subfamily a, containing DEAD/H box 1`
1452283_at	4.22871	1.80346	-0.38153	0.02098	-2.40731	0	BC004678	Rassf8	Ras association (RalGDS/AF-6) domain family 8
1427017_at	1.41506	0.752	-0.28599	0.04468	-1.93191	3.55801e-11	BB104560	Satb2	special AT-rich sequence binding protein 2
1427022_at	3.60488	2.14252	-0.2374	0.02167	-1.72741	7.20184e-28	BM247253	Ddx42	DEAD (Asp-Glu-Ala-Asp) box polypeptide 42
1426961_at	2.40147	1.12735	-0.33985	0.0195	-2.187	0	BB308157	Phf20	PHD finger protein 20
1426962_at	0.58703	0.31328	-0.28416	0.0421	-1.92379	8.92108e-13	BB308157	Phf20	PHD finger protein 20
1452261_at	0.21839	0.06989	-0.50621	0.16452	-3.20782	0.00043	BC006883	Shprh	SNF2 histone linker PHD RING helicase
1426972_at	1.41317	0.83931	-0.2377	0.05416	-1.72864	5.77602e-06	AK009425	Sec24d	SEC24 related gene family, member D (S. cerevisiae)
1452268_at	0.34647	0.15471	-0.36158	0.06486	-2.29923	3.51768e-09	AV337692	2810485I05Rik	RIKEN cDNA 2810485I05 gene
1426985_s_at	0.94575	0.4539	-0.33025	0.02773	-2.13917	2.40123e-33	AV337692	2810485I05Rik	RIKEN cDNA 2810485I05 gene
1426991_at	0.17633	0.07988	-0.35529	0.11278	-2.26617	0.00157	AV273819	1810048J11Rik	RIKEN cDNA 1810048J11 gene
1426993_at	2.17656	1.20391	-0.26861	0.04746	-1.85612	1.0733e-08	AV337591	Xpr1	xenotropic and polytropic retrovirus receptor 1
1460402_at	0.2941	0.14534	-0.31755	0.07182	-2.07754	5.4409e-06	BG075579	Brpf1	bromodomain and PHD finger containing, 1
1452273_at	0.08303	0.03464	-0.39109	0.19317	-2.4609	0.03764	BB021559	AA409316	expressed sequence AA409316
1426933_at	1.58921	0.94562	-0.2369	0.03415	-1.72542	1.83963e-12	AK013132	Oxsr1	oxidative-stress responsive 1
1426953_at	0.56087	0.21353	-0.43084	0.07653	-2.69672	2.96938e-10	AU018946	Hmgb2l1,LOC100045749	high mobility group box 2-like 1
1426954_at	3.55091	1.9496	-0.27182	0.02485	-1.86992	6.38265e-29	BE915274	Trim33	tripartite motif protein 33
1452256_at	0.75567	0.25113	-0.48986	0.06522	-3.08928	6.89629e-17	AK003325	1110002N22Rik	RIKEN cDNA 1110002N22 gene
1426895_at	1.81298	1.00809	-0.26632	0.02234	-1.84638	6.02655e-34	BB579760	Zfp191	zinc finger protein 191
1426903_at	2.655	1.39997	-0.28938	0.01899	-1.94705	0	BC022140	Fndc3a	fibronectin type III domain containing 3a
1426915_at	4.88848	2.22997	-0.3523	0.02292	-2.25063	0	BC021490	Dapk1	death associated protein kinase 1
1452237_at	0.55796	0.26479	-0.33512	0.03382	-2.16334	9.45722e-24	BB130716	Hrb	HIV-1 Rev binding protein
1426922_s_at	0.7322	0.28323	-0.42392	0.04801	-2.65414	8.42628e-20	BB130716	Hrb	HIV-1 Rev binding protein
1452238_at	0.17422	0.05203	-0.53629	0.13005	-3.43791	2.45026e-06	BB130716	Hrb	HIV-1 Rev binding protein
1426924_at	1.02366	0.43669	-0.38141	0.03614	-2.40665	3.27716e-29	AA709668	Rc3h2	ring finger and CCCH-type zinc finger domains 2
1426866_at	0.59863	0.3426	-0.2538	0.03061	-1.7939	8.83933e-18	AK011230	Chst14	carbohydrate (N-acetylgalactosamine 4-0) sulfotransferase 14
1452214_at	1.85538	0.77485	-0.39065	0.04576	-2.45836	1.88998e-19	AK018608	Skil	SKI-like
1426881_at	0.99194	0.49418	-0.31403	0.07619	-2.06076	1e-05	AV273537	Ube3c	ubiquitin protein ligase E3C
1426889_at	0.27612	0.15573	-0.26014	0.09797	-1.8203	0.00502	BG070377	4930566A11Rik	zinc finger protein 821
1426893_at	1.48435	0.62526	-0.38691	0.04138	-2.43728	2.38205e-23	BC023470	C230093N12Rik	RIKEN cDNA C230093N12 gene
1426894_s_at	4.08534	2.18902	-0.28241	0.02274	-1.91606	9.87472e-36	BC023470	C230093N12Rik	RIKEN cDNA C230093N12 gene
1452208_at	0.48804	0.28576	-0.24389	0.05955	-1.75342	4e-05	AK013393	Prdm4	PR domain containing 4
1426819_at	2.08645	0.72892	-0.46816	0.03246	-2.93872	0	BG076079	LOC100048439	similar to homeodomain interacting protein kinase 3
1426822_at	0.1684	0.30102	0.24083	0.0544	1.74111	6.16653e-06	BM201133	Rhot2	ras homolog gene family, member T2
1452210_at	0.46672	0.25033	-0.28197	0.05478	-1.91412	2.05973e-07	BB546985	Dna2l	DNA2 DNA replication helicase 2-like (yeast)
1426840_at	3.46923	1.76738	-0.30433	0.02852	-2.01527	6.49036e-28	BB183208	Ythdf3	YTH domain family 3
1426841_at	2.0983	0.78445	-0.43873	0.04022	-2.74619	4.62767e-30	BB183208	Ythdf3	YTH domain family 3
1452192_at	4.95644	2.6598	-0.28175	0.01623	-1.91316	0	BM502329	BC053440	cDNA sequence BC053440
1452193_a_at	1.89416	1.12917	-0.23609	0.02496	-1.72222	5.4501e-21	BF466143	Wasl	Wiskott-Aldrich syndrome-like (human)
1426776_at	2.25566	1.11517	-0.31736	0.02182	-2.07665	0	BF466143	Wasl	Wiskott-Aldrich syndrome-like (human)
1426780_at	0.4714	0.21047	-0.36163	0.06531	-2.29948	3.08208e-08	AV247381	D14Ertd436e	DNA segment, Chr 14, ERATO Doi 436, expressed
1452198_at	3.34372	1.87717	-0.26216	0.02097	-1.82876	1.67126e-37	AF176524	Fbxl10	F-box and leucine-rich repeat protein 10
1426798_a_at	4.91831	1.90855	-0.42254	0.0206	-2.64571	0	BC006897	Ppp1r15b	protein phosphatase 1, regulatory (inhibitor) subunit 15b
1452201_at	0.10565	0.04138	-0.4185	0.1339	-2.62121	0.00069	BC019749	2310047B19Rik	RIKEN cDNA 2310047B19 gene
1426802_at	0.67366	1.28605	0.26939	0.02767	1.85946	3.34821e-24	BB756379	2008-09-01	septin 8
1452171_at	0.19454	0.09986	-0.30103	0.07006	-1.99999	9.56497e-06	BM200151	Grwd1	glutamate-rich WD repeat containing 1
1426741_a_at	1.81915	0.76739	-0.38628	0.03651	-2.43377	2.25417e-28	BB108987	Fastkd2	FAST kinase domains 2
1452172_at	0.98836	0.48772	-0.31817	0.06992	-2.08052	3.72278e-06	BB108987	Fastkd2	FAST kinase domains 2
1452179_at	0.49481	0.23128	-0.34174	0.05307	-2.19652	1.43833e-11	BG065238	Phf17	PHD finger protein 17
1426752_at	1.63832	0.77426	-0.33694	0.05037	-2.17241	2.02954e-12	BG065238	Phf17	PHD finger protein 17
1452180_at	0.05082	0.00879	-0.77355	0.33147	-5.93675	0.00167	BG065238	Phf17	PHD finger protein 17
1426759_at	1.00213	0.39931	-0.41105	0.04488	-2.57661	1.89793e-20	BF165548	LOC675560,Map4k3	mitogen-activated protein kinase kinase kinase kinase 3
1452187_at	0.23414	0.07124	-0.52815	0.13715	-3.37401	1e-05	BB541007	Rbm5	RNA binding motif protein 5
1426771_at	0.12031	0.06821	-0.25786	0.13546	-1.81078	0.0478	D50523	Tug1	taurine upregulated gene 1
1426714_at	0.17454	0.08626	-0.3175	0.14013	-2.07732	0.0204	AK003278	Slc46a1	solute carrier family 46, member 1
1426722_at	2.85991	1.44327	-0.30843	0.03107	-2.03439	2.9218e-24	BM248527	Slc38a2	solute carrier family 38, member 2
1426726_at	0.15762	0.00591	-1.43745	0.18992	-27.3809	1.78239e-12	BC004771	LOC667766,LOC677319,Ppp1r10	protein phosphatase 1, regulatory subunit 10
1426727_s_at	0.54	0.06621	-0.9229	0.10549	-8.37328	3.08669e-27	BC004771	LOC100039405,LOC100044621,LOC677319,Ppp1r10	protein phosphatase 1, regulatory subunit 10
1426675_at	3.85322	2.12469	-0.26996	0.01892	-1.8619	0	BB225670	Tomm70a	translocase of outer mitochondrial membrane 70 homolog A (yeast)
1426682_at	3.43176	1.56079	-0.3536	0.02528	-2.25737	2.8026e-45	BM940481	LOC100046343	similar to CCR4-NOT transcription complex, subunit 6
1426684_at	1.06964	0.2001	-0.73941	0.10624	-5.48798	1.834e-17	BM940481	LOC100046343	similar to CCR4-NOT transcription complex, subunit 6
1426695_at	0.76434	0.3719	-0.32429	0.02998	-2.11002	2.57262e-29	BC007154	9030624J02Rik	RIKEN cDNA 9030624J02 gene
1452151_at	0.35273	0.15363	-0.3724	0.06504	-2.35722	5.22378e-09	BC021523	BC021523	cDNA sequence BC021523
1452139_at	0.69401	0.32503	-0.34087	0.02583	-2.19214	1.53596e-41	BB350484	Slc35c1	solute carrier family 35, member C1
1426652_at	0.47668	0.19825	-0.39246	0.06717	-2.46863	7.97828e-10	BI658327	LOC100045677,Mcm3	minichromosome maintenance deficient 3 (S. cerevisiae)
1426653_at	0.11554	0.05497	-0.33406	0.13737	-2.15803	0.01123	BI658327	LOC100045677,Mcm3	minichromosome maintenance deficient 3 (S. cerevisiae)
1426582_at	1.91597	0.74493	-0.4217	0.02597	-2.64059	0	BM119623	Atf2	activating transcription factor 2
1426583_at	0.85451	0.37405	-0.37022	0.03002	-2.34541	4.83798e-37	BM119623	Atf2	activating transcription factor 2
1452116_s_at	2.20685	0.95788	-0.37389	0.02477	-2.36533	0	BM119623	Atf2	activating transcription factor 2
1426588_at	0.106	0.03439	-0.50028	0.25674	-3.16434	0.02375	BB486886	Tspan10	tetraspanin 10
1426604_at	0.55954	0.22367	-0.40964	0.0978	-2.56829	3.11714e-06	BF714880	Rnasel	ribonuclease L (2', 5'-oligoisoadenylate synthetase-dependent)
1426605_at	0.05384	0.03227	-0.23379	0.10796	-1.71314	0.02616	AI462244	Brcc3	BRCA1/BRCA2-containing complex, subunit 3
1426614_at	1.15882	0.66285	-0.25403	0.08357	-1.79485	0.00146	BB523906	Prkcbp1	protein kinase C binding protein 1
1426620_at	0.20673	0.10789	-0.29387	0.09269	-1.96729	0.00066	BB549997	Chst10	carbohydrate sulfotransferase 10
1426625_at	0.35826	0.12303	-0.47561	0.07189	-2.98958	2.29154e-12	BB333454	Zfp623	zinc finger protein 623
1426534_a_at	0.38925	0.22928	-0.2413	0.05927	-1.74299	4e-05	BG067878	Arfgap3,LOC100045474	ADP-ribosylation factor GTPase activating protein 3
1426542_at	0.1914	0.10652	-0.26595	0.06508	-1.8448	2e-05	BF168366	Endod1	endonuclease domain containing 1
1452112_a_at	0.02723	0.05989	0.3309	0.16688	2.14238	0.04243	AV047974	Rbm4b	RNA binding motif protein 4B
1452113_a_at	0.17694	0.0577	-0.49811	0.14843	-3.14858	0.00014	BB122884	Rab23	RAB23, member RAS oncogene family
1426576_at	0.64858	0.24361	-0.4367	0.06421	-2.73339	3.49247e-14	BE629162	Sgms1	sphingomyelin synthase 1
1426518_at	0.14992	0.06784	-0.3558	0.14361	-2.26884	0.00694	AV333951	Tubgcp5	tubulin, gamma complex associated protein 5
1452093_at	1.30628	0.64132	-0.32039	0.03659	-2.09119	1.05354e-18	AK010846	Tmem185b	transmembrane protein 185B
1426527_at	0.31216	0.14239	-0.35232	0.12619	-2.25071	0.00236	AK019829	Toe1	target of EGR1, member 1 (nuclear)
1452075_at	0.49929	0.28104	-0.26101	0.04614	-1.82394	2.73523e-09	AV225067	Ccdc139	coiled-coil domain containing 139
1426438_at	2.34365	1.31563	-0.26219	0.02555	-1.8289	4.38408e-26	AA210261	Ddx3y	DEAD (Asp-Glu-Ala-Asp) box polypeptide 3, Y-linked
1452082_at	0.10253	0.02904	-0.55933	0.18186	-3.62519	0.00038	BB319392	6430548M08Rik	RIKEN cDNA 6430548M08 gene
1426446_at	0.04019	0.0074	-0.74635	0.36801	-5.57631	0.00772	BB319392	6430548M08Rik	RIKEN cDNA 6430548M08 gene
1426447_at	0.74018	0.42184	-0.25563	0.04183	-1.80147	2.7788e-10	AK009187	Nup35	nucleoporin 35
1426457_at	4.91122	2.28888	-0.343	0.02476	-2.20291	2.66247e-44	BB473571	Slmap	sarcolemma associated protein
1426458_at	0.3117	0.17833	-0.25395	0.06638	-1.79454	7e-05	BB473571	Slmap	sarcolemma associated protein
1426464_at	0.45354	0.25996	-0.25313	0.09025	-1.79115	0.00374	W13191	Nr1d1	nuclear receptor subfamily 1, group D, member 1
1426483_at	0.52281	0.28989	-0.26755	0.03927	-1.8516	1.85692e-12	BF457576	Prkrir	protein-kinase, interferon-inducible double stranded RNA dependent inhibitor, repressor of (P58 repressor)
1426487_a_at	0.84562	0.41869	-0.31672	0.02948	-2.07357	7.34451e-30	BB092954	Rbbp6	retinoblastoma binding protein 6
1426402_at	3.83189	1.71002	-0.36184	0.03005	-2.3006	2.91161e-35	BB469322	Syncrip	synaptotagmin binding, cytoplasmic RNA interacting protein
1452063_at	0.13789	0.04929	-0.45816	0.14688	-2.87183	0.00115	AK010736	2410081M15Rik	RIKEN cDNA 2410081M15 gene
1452073_at	0.2393	0.11942	-0.31329	0.07508	-2.05725	8.22466e-06	AK011345	6720460F02Rik	RIKEN cDNA 6720460F02 gene
1426368_at	1.13811	0.2832	-0.61552	0.05814	-4.12596	4.28216e-32	AK014548	LOC100044115,Rin2	Ras and Rab interactor 2
1426372_a_at	0.40761	0.212	-0.29533	0.04787	-1.97394	2.11036e-10	BE686988	Bet1l	blocked early in transport 1 homolog (S. cerevisiae)-like
1426377_at	1.58542	0.6628	-0.39019	0.03058	-2.45579	1.30626e-39	AV071650	Zfp281	zinc finger protein 281
1426381_at	0.87325	0.46219	-0.28775	0.0477	-1.93976	2.57523e-10	BM199989	Pprc1	peroxisome proliferative activated receptor, gamma, coactivator-related 1
1426391_at	0.11003	0.04745	-0.37669	0.17276	-2.38062	0.02058	BE944919	Arf1,LOC545267,LOC666676	ADP-ribosylation factor 1
1426397_at	2.63977	1.06791	-0.40446	0.03278	-2.53782	7.53124e-36	BG793483	Tgfbr2	transforming growth factor, beta receptor II
1426331_a_at	0.0176	0.06454	0.5528	0.30258	3.5711	0.03932	AF327857	Frmd4b	FERM domain containing 4B
1452037_at	0.28539	0.13716	-0.32963	0.08204	-2.13615	2e-05	AI481328	Mgat2	mannoside acetylglucosaminyltransferase 2
1426357_at	1.05973	0.35701	-0.48394	0.04928	-3.04748	3.31642e-26	BB272466	Taok1	TAO kinase 1
1426358_at	0.68209	0.39212	-0.25185	0.02747	-1.78587	2.07364e-21	BB272466	Taok1	TAO kinase 1
1426288_at	0.2248	0.08981	-0.40993	0.09161	-2.56995	7.05257e-07	AF247637	Lrp4	low density lipoprotein receptor-related protein 4
1426290_at	1.57146	0.84761	-0.27954	0.03085	-1.90343	4.48029e-21	AK015145	Dimt1	DIM1 dimethyladenosine transferase 1-like (S. cerevisiae)
1426291_at	0.10638	0.05672	-0.28461	0.12521	-1.92577	0.01634	AK015145	Dimt1	DIM1 dimethyladenosine transferase 1-like (S. cerevisiae)
1426292_at	0.40437	0.21583	-0.28411	0.0512	-1.92358	3.91056e-09	BG068796	Zfp790	zinc finger protein 790
1426293_at	0.15686	0.06027	-0.42685	0.08402	-2.6721	8.94247e-08	BG068796	Zfp790	zinc finger protein 790
1426310_at	0.41276	0.22928	-0.26676	0.07803	-1.84824	0.00041	AV241525	Zdhhc5	zinc finger, DHHC domain containing 5
1426311_s_at	1.04029	0.46214	-0.36381	0.05348	-2.31107	1.56487e-12	AV241525	Zdhhc5	zinc finger, DHHC domain containing 5
1426315_a_at	0.31956	0.16482	-0.29898	0.10801	-1.99057	0.00374	AV326978	6330416G13Rik	RIKEN cDNA 6330416G13 gene
1452009_at	1.33993	0.73515	-0.27214	0.0236	-1.87128	1.84843e-31	AK018685	1810054D07Rik	RIKEN cDNA 1810054D07 gene
1426233_at	0.22365	0.08586	-0.42719	0.08498	-2.67419	1.61888e-07	BM240207	Map2k4	mitogen activated protein kinase kinase 4
1451990_at	0.09796	0.03794	-0.42341	0.13788	-2.651	0.00067	BC027056	Mapre2	microtubule-associated protein, RP/EB family, member 2
1451970_at	2.95852	1.47986	-0.31228	0.02301	-2.0525	1.75807e-41	BC016105	Daglb	diacylglycerol lipase, beta
1426218_at	0.09	0.04054	-0.35777	0.16728	-2.27911	0.02497	AA152997	Glcci1	glucocorticoid induced transcript 1
1426220_at	0.53181	0.30506	-0.2528	0.04822	-1.7898	6.84303e-08	BC019457	4930471M23Rik	RIKEN cDNA 4930471M23 gene
1426230_at	0.46246	0.27309	-0.2402	0.08553	-1.73859	0.00356	AK016616	Sphk2	sphingosine kinase 2
1451950_a_at	0.73539	1.49429	0.29649	0.01817	1.97919	0	D16220	Cd80	CD80 antigen
1426152_a_at	0.11426	0.06008	-0.29059	0.10783	-1.95248	0.0069	M64262	Kitl	kit ligand
1426052_at	0.29414	0.17158	-0.24551	0.08821	-1.76	0.00402	BC003865	Mlh3	mutL homolog 3 (E coli)
1426065_a_at	0.81148	0.42385	-0.2935	0.04672	-1.9656	5.44356e-11	BC012955	Trib3	tribbles homolog 3 (Drosophila)
1426079_at	0.12187	0.05193	-0.38187	0.09799	-2.40919	3e-05	L03353	Cd247	CD247 antigen
1425986_a_at	0.0647	0.01661	-0.60205	0.16841	-3.99991	2e-05	AF198092	Dcun1d1	DCUN1D1 DCN1, defective in cullin neddylation 1, domain containing 1 (S. cerevisiae)
1425991_a_at	0.0555	0.02255	-0.40262	0.19728	-2.52709	0.03158	BC010245	Ankrd25	ankyrin repeat domain 25
1425936_a_at	0.10545	0.05892	-0.26418	0.13164	-1.83731	0.03435	BC012275	Ankmy2	ankyrin repeat and MYND domain containing 2
1425958_at	0.05607	0.14053	0.38759	0.12373	2.44111	0.00125	AY071843	Il1f9	interleukin 1 family, member 9
1425907_s_at	0.0151	0.04981	0.5069	0.22326	3.21292	0.01019	AF461135	Amot	angiomotin
1425919_at	0.14363	0.26001	0.24632	0.05063	1.76327	4.51048e-07	NM_025551	Ndufa12	NADH dehydrogenase (ubiquinone) 1 alpha subcomplex, 12
1425868_at	0.14382	0.31779	0.3329	0.03778	2.15229	5.52168e-20	BC019122	Hist2h2bb	histone cluster 2, H2bb
1425837_a_at	1.08047	0.56216	-0.29519	0.05069	-1.97327	6.97748e-09	AF199491	Ccrn4l,LOC100047134	CCR4 carbon catabolite repression 4-like (S. cerevisiae)
1425847_a_at	0.16763	0.30131	0.24323	0.08939	1.75076	0.00635	AB049732	B230120H23Rik	RIKEN cDNA B230120H23 gene
1425824_a_at	0.22356	0.11909	-0.28494	0.09501	-1.92728	0.00248	D01093	Pcsk4	proprotein convertase subtilisin/kexin type 4
1425747_at	0.45557	1.20785	0.41203	0.04271	2.58243	4.01747e-23	BC016533	Dock5	dedicator of cytokinesis 5
1425767_a_at	0.05799	0.02437	-0.38792	0.17453	-2.44296	0.01613	D50416	Six4	sine oculis-related homeobox 4 homolog (Drosophila)
1451804_a_at	0.40588	1.03156	0.39367	0.03073	2.47556	1.25539e-39	BC012229	Lrrc16	leucine rich repeat containing 16
1426623_a_at	0.90084	0.5043	-0.26339	0.04765	-1.83395	8.78199e-09	AV351061	Arhgap17	Rho GTPase activating protein 17
1430167_a_at	0.1812	0.08198	-0.35588	0.09561	-2.26923	6e-05	AK014130	Rwdd3	RWD domain containing 3
1451809_s_at	0.24611	0.14237	-0.24913	0.06492	-1.77474	8e-05	AF439556	Rwdd3	RWD domain containing 3
1425698_a_at	0.01418	0.05373	0.56707	0.23259	3.69036	0.00673	AF408398	Crebzf	CREB/ATF bZIP transcription factor
1425648_at	0.02095	0.05158	0.37992	0.18786	2.39839	0.0286	BG069740	Trim60,Trim61	tripartite motif-containing 60
1425649_at	0.18998	0.38068	0.29042	0.04787	1.95174	1.15629e-09	BC021530	Slc39a14	solute carrier family 39 (zinc transporter), member 14
1451791_at	0.05135	0.10713	0.30797	0.13426	2.03219	0.01589	AF004833	Tfpi	tissue factor pathway inhibitor
1425895_a_at	0.12342	0.34795	0.43868	0.05925	2.74588	3.84869e-16	U43884	Id1	inhibitor of DNA binding 1
1425622_at	0.76076	1.43944	0.26552	0.01228	1.84296	0	AF031524	Edil3	EGF-like repeats and discoidin I-like domains 3
1425625_at	0.08403	0.20874	0.38374	0.07134	2.41959	1.95535e-08	S80963	Il13ra1	interleukin 13 receptor, alpha 1
1451775_s_at	0.4838	1.15118	0.36505	0.03057	2.31765	2.61277e-33	S80963	Il13ra1	interleukin 13 receptor, alpha 1
1425632_a_at	0.23652	0.12874	-0.27558	0.13982	-1.88618	0.04852	BC019216	Pqlc2	PQ loop repeat containing 2
1425640_at	0.22088	0.46372	0.31067	0.05476	2.04491	1.89173e-09	BB586268	Aff1	AF4/FMR2 family, member 1
1425585_at	0.47654	0.83253	0.23087	0.03897	1.70165	1.43028e-09	AF071310	Med12	mediator of RNA polymerase II transcription, subunit 12 homolog (yeast)
1425612_at	0.14097	0.0805	-0.25476	0.07203	-1.79789	0.00021	AA023906	Cutl1	cut-like homeobox 1
1425515_at	0.72659	0.20885	-0.55288	0.0585	-3.57171	1.47208e-27	M60651	Pik3r1	phosphatidylinositol 3-kinase, regulatory subunit, polypeptide 1 (p85 alpha)
1451738_at	0.20516	0.36324	0.23667	0.0821	1.72453	0.00339	AF363030	Ogt	O-linked N-acetylglucosamine (GlcNAc) transferase (UDP-N-acetylglucosamine:polypeptide-N-acetylglucosaminyl transferase)
1425524_at	0.04397	0.08378	0.26855	0.1338	1.85586	0.0356	BI106967	Rbm25	RNA binding motif protein 25
1425473_at	0.43421	0.26221	-0.23049	0.08012	-1.70015	0.00297	BC020185	Med17	mediator complex subunit 17
1425492_at	1.8561	0.70701	-0.43061	0.02243	-2.6953	0	BM939768	Bmpr1a	bone morphogenetic protein receptor, type 1A
1451716_at	0.51938	0.27837	-0.2823	0.04261	-1.91559	3.5974e-12	AW412521	Mafb	v-maf musculoaponeurotic fibrosarcoma oncogene family, protein B (avian)
1425412_at	0.84847	0.45915	-0.27812	0.04117	-1.89721	3.45251e-12	AF486632	Nlrp3	NLR family, pyrin domain containing 3
1425420_s_at	0.03248	0.08424	0.40243	0.17078	2.52598	0.01171	AY015061	Lats2	large tumor suppressor 2
1425398_at	0.23474	0.84832	0.54654	0.09359	3.51995	1.80783e-10	BC011440	LOC665622,RP23-38E20.1	H2b histone family member
1425399_at	0.39481	1.40585	0.54013	0.06184	3.46839	6.73378e-20	BC010797	9630055N22Rik	feline leukemia virus subgroup C cellular receptor 1
1451674_at	0.06634	0.12259	0.25526	0.078	1.79995	0.00081	BF468072	Slc12a5	solute carrier family 12, member 5
1425343_at	0.17895	0.02656	-0.83988	0.16439	-6.91645	4.95214e-11	BC003491	Hdhd3	haloacid dehalogenase-like hydrolase domain containing 3
1425344_at	0.11491	0.06229	-0.27734	0.11544	-1.89383	0.01557	BI452475	Narf	nuclear prelamin A recognition factor
1425354_a_at	2.80436	1.332	-0.33476	0.01457	-2.16152	0	BC027286	Aggf1	angiogenic factor with G patch and FHA domains 1
1425313_at	0.01582	0.05678	0.54359	0.26404	3.49617	0.02042	AF454947	Carf	calcium response factor
1451667_at	0.38196	0.67815	0.23788	0.03838	1.72934	2.87849e-10	BG060641	C530043G21Rik	RIKEN cDNA C530043G21 gene
1425279_at	0.10291	0.04124	-0.40857	0.11385	-2.56195	0.00014	AA739402	Pdik1l	PDLIM1 interacting kinase 1 like
1451646_at	0.12987	0.05986	-0.34783	0.12676	-2.22754	0.00302	AA739402	Pdik1l	PDLIM1 interacting kinase 1 like
1425287_at	0.11201	0.04881	-0.37217	0.12325	-2.35599	0.00175	BC021326	Zfp189	zinc finger protein 189
1452523_a_at	0.13121	0.0758	-0.24975	0.1301	-1.77725	0.04348	BC008614	Ccdc130	coiled-coil domain containing 130
1451653_a_at	0.13234	0.25739	0.27747	0.08238	1.89437	0.00058	BC026495	4930430E16Rik	RIKEN cDNA 4930430E16 gene
1452497_a_at	0.18882	0.10936	-0.2486	0.06109	-1.77256	4e-05	U28807	Nfatc3	nuclear factor of activated T-cells, cytoplasmic, calcineurin-dependent 3
1419976_s_at	2.268	1.0689	-0.33813	0.02607	-2.17838	2.39689e-39	C79787	Nfatc3	nuclear factor of activated T-cells, cytoplasmic, calcineurin-dependent 3
1451641_at	0.29099	0.17225	-0.23914	0.07605	-1.73438	0.00133	BC006661	Dbr1	debranching enzyme homolog 1 (S. cerevisiae)
1425209_at	0.11346	0.03014	-0.58718	0.16202	-3.86529	6e-05	AI465811	Zfp84	zinc finger protein 84
1425210_s_at	0.55413	0.2157	-0.42119	0.05683	-2.63751	6.66729e-15	AI465811	Zfp84	zinc finger protein 84
1425177_at	0.2824	0.159	-0.26091	0.06544	-1.82351	5e-05	AF237702	Shmt1	serine hydroxymethyltransferase 1 (soluble)
1425188_s_at	0.13655	0.05086	-0.44033	0.11592	-2.7563	3e-05	BC026816	Sel1l	sel-1 suppressor of lin-12-like (C. elegans)
1425206_a_at	0.41453	0.20896	-0.30892	0.04253	-2.03669	2.9093e-13	BB224620	Ube3a	Ubiquitin protein ligase E3A
1425163_at	0.08046	0.03232	-0.40761	0.1801	-2.55626	0.02005	BC006605	AI661453	expressed sequence AI661453
1451619_at	0.67087	1.41768	0.31351	0.02527	2.0583	9.96332e-38	BC027194	Golph3l	golgi phosphoprotein 3-like
1425140_at	0.70287	1.31666	0.26117	0.03172	1.8246	1.70615e-16	BE691552	Lactb2	lactamase, beta 2
1425147_at	0.0988	0.01415	-0.85533	0.2962	-7.1668	8e-05	BC024536	2410075B13Rik	RIKEN cDNA 2410075B13 gene
1425114_at	0.31266	0.63873	0.29881	0.03141	1.98978	2.52477e-22	BC025874	Rbbp6	retinoblastoma binding protein 6
1425118_at	0.45341	0.18346	-0.40437	0.05175	-2.53727	1.50247e-16	BC026502	Spire2	spire homolog 2 (Drosophila)
1425064_at	0.15012	0.08369	-0.2652	0.0783	-1.84161	0.0005	BI646204	Arnt	aryl hydrocarbon receptor nuclear translocator
1425065_at	0.42349	0.81032	0.27038	0.05751	1.86372	2.54433e-06	AB067535	Oas2	2'-5' oligoadenylate synthetase 2
1460369_at	2.28183	1.30426	-0.25435	0.01617	-1.79617	0	BC003267	BC003267	cDNA sequence BC003267
1424996_at	4.92933	2.72974	-0.2681	0.01868	-1.85394	0	BC023121	Cflar	CASP8 and FADD-like apoptosis regulator
1424997_at	0.05576	0.00582	-0.99283	0.2189	-9.83616	0.00029	BC025219	Sfrs8	splicing factor, arginine/serine-rich 8
1451566_at	0.36108	0.11396	-0.51226	0.09606	-3.25286	1.65099e-09	BC005471	Zfp810	zinc finger protein 810
1425012_at	0.063	0.12407	0.28291	0.09156	1.91825	0.00152	BC010725	Gng5,LOC100041120,LOC100041703,LOC100043507,LOC100044719,LOC100045733,LOC100045948,LOC100047170,LOC100048366,LOC100048410	guanine nucleotide binding protein (G protein), gamma 5 subunit
1451569_at	0.10824	0.05819	-0.28092	0.10934	-1.90952	0.00678	AU066920	Nr2c2	nuclear receptor subfamily 2, group C, member 2
1424974_at	0.09989	0.02294	-0.65041	0.18399	-4.4711	2e-05	BC024761	Zfp418	zinc finger protein 418
1451556_a_at	0.88435	0.51296	-0.24797	0.0455	-1.76998	1.30563e-08	BB137173	2700078E11Rik	RIKEN cDNA 2700078E11 gene
1424984_at	0.08722	0.04312	-0.31732	0.10302	-2.07646	0.00203	BB137173	2700078E11Rik	RIKEN cDNA 2700078E11 gene
1451558_at	2.32324	0.41347	-0.76108	0.07783	-5.76873	1.6581e-31	AV338062	Fbxw7	F-box and WD-40 domain protein 7, archipelago homolog (Drosophila)
1435830_a_at	6.56459	2.46273	-0.43722	0.02929	-2.73666	0	AV293314	5430435G22Rik	RIKEN cDNA 5430435G22 gene
1424987_at	0.34682	0.14741	-0.38302	0.07566	-2.41559	5.40189e-08	BB128517	5430435G22Rik	RIKEN cDNA 5430435G22 gene
1424988_at	0.12003	0.06279	-0.29287	0.11148	-1.96276	0.00566	BC010206	Mylip	myosin regulatory light chain interacting protein
1424951_at	0.10247	0.0564	-0.2707	0.12169	-1.86511	0.02101	BC015459	Baiap2l1	BAI1-associated protein 2-like 1
1424953_at	0.1236	0.26234	0.31543	0.07166	2.06744	1e-05	BC021614	BC021614	cDNA sequence BC021614
1424966_at	0.02523	0.05278	0.3092	0.13939	2.038	0.01964	BC019416	Tmem40	transmembrane protein 40
1424914_at	0.79702	0.47928	-0.23231	0.03571	-1.70729	4.12093e-11	AK009800	2310044G17Rik	RIKEN cDNA 2310044G17 gene
1451571_s_at	0.11348	0.00573	-1.30813	0.20203	-20.3297	7.01509e-10	BC010442	6430604K15Rik,9130019O22Rik,E430018J23Rik,Zfp764	RIKEN cDNA E430018J23 gene
1424916_x_at	0.29724	0.09633	-0.50079	0.08628	-3.16806	1.96399e-09	BC026397	Zfp764	zinc finger protein 764
1453915_a_at	0.26275	0.09266	-0.46408	0.07589	-2.91123	1.29814e-11	AK012071	Slc37a3	solute carrier family 37 (glycerol-3-phosphate transporter), member 3
1424920_at	0.25269	0.14762	-0.24488	0.11035	-1.75743	0.02386	BC005744	Slc37a3	solute carrier family 37 (glycerol-3-phosphate transporter), member 3
1424880_at	0.09331	0.0058	-1.21771	0.20072	-16.5086	1.90606e-06	AV237242	Trib1	tribbles homolog 1 (Drosophila)
1424889_at	0.19484	0.06913	-0.46142	0.11014	-2.89346	7.74764e-06	AB067574	Nupl2	nucleoporin like 2
1424908_at	0.50129	0.17777	-0.46165	0.06801	-2.89503	8.1005e-13	BC019509	Mtfmt	mitochondrial methionyl-tRNA formyltransferase
1424854_at	1.30612	3.60767	0.42981	0.02059	2.69039	0	BC019757	Hist1h4i	histone cluster 1, H4i
1424858_at	0.09567	0.04273	-0.36145	0.17745	-2.29853	0.02565	BC016226	L2hgdh	L-2-hydroxyglutarate dehydrogenase
1451516_at	0.17569	0.0086	-1.32148	0.44132	-20.9644	5.02124e-08	BC016521	Rhebl1	Ras homolog enriched in brain like 1
1424872_at	0.30372	0.18054	-0.23733	0.05245	-1.72716	7.99801e-06	BC012405	2310001H12Rik	RIKEN cDNA 2310001H12 gene
1451520_at	0.30262	0.0224	-1.14207	0.24148	-13.8697	1.91466e-14	BB040507	Spg20	spastic paraplegia 20, spartin (Troyer syndrome) homolog (human)
1424826_s_at	2.5237	1.33893	-0.28671	0.0272	-1.93512	1.79949e-27	BC024131	Mtss1	metastasis suppressor 1
1424843_a_at	0.13476	0.05471	-0.4029	0.14772	-2.5287	0.00251	BC004622	Gas5	growth arrest specific 5
1424849_at	0.09523	0.04245	-0.36235	0.15223	-2.3033	0.01099	BC026444	Wdr62	WD repeat domain 62
1424803_at	0.04314	0.01641	-0.43123	0.19297	-2.69915	0.01756	AW549054	BC020002	cDNA sequence BC020002
1424804_at	0.12242	0.05008	-0.39966	0.13307	-2.50991	0.00139	AW549054	BC020002	cDNA sequence BC020002
1451491_at	0.17539	0.05226	-0.53727	0.13757	-3.44568	8.51766e-06	BC016225	Bcdin3d	BCDIN3 domain containing
1424816_at	0.04282	0.01853	-0.3751	0.15894	-2.37192	0.01493	BC014705	Cecr5	cat eye syndrome chromosome region, candidate 5 homolog (human)
1451476_at	0.07756	0.03651	-0.33865	0.16273	-2.18098	0.02733	BC004683	Zdhhc8	zinc finger, DHHC domain containing 8
1424750_at	1.48984	0.55829	-0.43771	0.02242	-2.73977	0	BC012239	Zbtb1	zinc finger and BTB domain containing 1
1424751_at	0.35637	0.16569	-0.34403	0.08656	-2.20816	4e-05	AB021860	Abt1	activator of basal transcription
1424752_x_at	0.41061	0.23468	-0.25439	0.08127	-1.79635	0.00113	BC016248	Zfp71-rs1	zinc finger protein 71, releated sequence
1424754_at	0.05351	0.1673	0.48365	0.1447	3.04545	0.00072	BC024402	Ms4a7	membrane-spanning 4-domains, subfamily A, member 7
1424759_at	1.61775	3.0223	0.26	0.02828	1.81968	6.39859e-21	BC017528	Arrdc4	arrestin domain containing 4
1451467_s_at	0.06214	0.02731	-0.36844	0.14177	-2.33585	0.00495	BC025144	Gtpbp5	GTP binding protein 5
1424766_at	0.19671	0.11187	-0.25653	0.11595	-1.80522	0.02174	BC004701	Ercc6l	excision repair cross-complementing rodent repair deficiency complementation group 6 - like
1451459_at	0.15643	0.04534	-0.54927	0.17024	-3.54215	0.00045	BC023122	Ahctf1	AT hook containing transcription factor 1
1424717_at	0.93611	0.50413	-0.28022	0.03466	-1.90641	1.09308e-15	BC026790	Mis12	MIS12 homolog (yeast)
1451464_at	0.05296	0.02762	-0.2942	0.15177	-1.96879	0.04479	BI661422	Mfap3	microfibrillar-associated protein 3
1429897_a_at	0.22889	0.11943	-0.29394	0.09728	-1.96762	0.0018	AK009258	D16Ertd472e	DNA segment, Chr 16, ERATO Doi 472, expressed
1451466_at	0.11241	0.04935	-0.3689	0.15328	-2.33831	0.00936	BC019957	D16Ertd472e	DNA segment, Chr 16, ERATO Doi 472, expressed
1424688_at	0.14399	0.06478	-0.35835	0.12178	-2.28217	0.00176	BC010786	Creb3l3	cAMP responsive element binding protein 3-like 3
1451451_at	0.19992	0.07266	-0.45099	0.11311	-2.82483	3e-05	BC021450	Gca	grancalcin
1424711_at	1.55969	0.70605	-0.35563	0.03185	-2.26793	7.5612e-32	BC019745	Tmem2	transmembrane protein 2
1424663_at	0.34287	0.08814	-0.60138	0.08228	-3.99378	1.27442e-17	BC017647	BC017647	cDNA sequence BC017647
1424664_at	0.22112	0.07451	-0.48383	0.06583	-3.04667	5.3772e-15	BC017647	BC017647	cDNA sequence BC017647
1424665_at	0.62794	0.22873	-0.45002	0.08922	-2.81851	4.26943e-08	BC019948	Gpatch8	G patch domain containing 8
1451434_s_at	0.74448	0.31032	-0.39147	0.06321	-2.46305	3.69174e-11	BC019948	Gpatch8	G patch domain containing 8
1424666_at	0.2693	0.14457	-0.28157	0.08769	-1.91238	0.00128	BC019948	Gpatch8	G patch domain containing 8
1424671_at	0.16149	0.09743	-0.23088	0.10163	-1.70171	0.01831	BC002120	Plekhf1	pleckstrin homology domain containing, family F (with FYVE domain) member 1
1424672_at	1.13831	0.4126	-0.45216	0.0272	-2.83247	0	BC020141	Dmxl1	Dmx-like 1
1426015_s_at	2.01366	0.76798	-0.43007	0.0538	-2.69195	1.4791e-15	AF302653	Asph	aspartate-beta-hydroxylase
1424644_at	0.47995	0.15229	-0.50994	0.07741	-3.23552	7.92536e-14	AI426164	Tbcc	tubulin-specific chaperone c
1460363_at	0.08378	0.03536	-0.38609	0.12512	-2.43271	0.00075	BB795102	Tnrc6c	trinucleotide repeat containing 6C
1424658_at	0.20648	0.10268	-0.31485	0.08764	-2.06468	0.00039	BB151477	Taok1	TAO kinase 1
1451415_at	0.09903	0.05228	-0.28888	0.14759	-1.94481	0.03773	BC016562	1810011O10Rik	RIKEN cDNA 1810011O10 gene
1424629_at	0.74828	0.29171	-0.42054	0.07087	-2.63356	9.64305e-11	U31625	Brca1	breast cancer 1
1424630_a_at	0.06387	0.01218	-0.7311	0.39927	-5.38388	0.01458	U31625	Brca1	breast cancer 1
1424586_at	1.24539	0.71935	-0.2498	0.02963	-1.77745	4.29828e-18	AF424697	Ehbp1	EH domain binding protein 1
1424588_at	0.10815	0.04375	-0.40453	0.11459	-2.5382	0.00012	AF481964	Srgap3	SLIT-ROBO Rho GTPase activating protein 3
1451401_a_at	0.5381	0.25287	-0.3394	0.06231	-2.18475	3.92034e-09	BC019516	0610009K11Rik	RIKEN cDNA 0610009K11 gene
1424546_at	0.19574	0.08944	-0.35156	0.08107	-2.2468	4.8748e-06	W59564	BC003965	cDNA sequence BC003965
1424554_at	0.23172	0.11235	-0.32583	0.1169	-2.11751	0.0027	BC025479	Ppp1r8	protein phosphatase 1, regulatory (inhibitor) subunit 8
1424564_at	0.63651	0.35423	-0.26595	0.04287	-1.84482	8.02058e-11	BC004803	2410001C21Rik	RIKEN cDNA 2410001C21 gene
1424518_at	0.32961	0.10912	-0.49151	0.0904	-3.10103	1.4412e-09	BC020489	2310016F22Rik,BC020489	RIKEN cDNA 2310016F22 gene
1424520_at	0.18271	0.02717	-0.83902	0.12885	-6.90277	2.86363e-15	BC012391	2010305A19Rik	RIKEN cDNA 2010305A19 gene
1451391_at	0.16567	0.08541	-0.29915	0.12366	-1.99134	0.00907	BC024916	2700050L05Rik	RIKEN cDNA 2700050L05 gene
1451392_at	0.2203	0.06774	-0.52362	0.1688	-3.33903	0.00087	BC016193	LOC100047355,Rbed1	RNA binding motif and ELMO domain 1
1451393_at	0.6212	0.36239	-0.24548	0.03997	-1.75987	4.83044e-10	BC019144	Pex26	peroxisome biogenesis factor 26
1428018_a_at	0.68908	1.32487	0.27247	0.02403	1.87272	6.34196e-31	AF251705	Cd300d	Cd300D antigen
1451397_at	0.74278	0.43447	-0.24433	0.05527	-1.7552	3.90087e-06	BC027137	Tnrc15	trinucleotide repeat containing 15
1424503_at	0.04446	0.01417	-0.508	0.28412	-3.22104	0.03569	BC006596	Rab22a	RAB22A, member RAS oncogene family
1451382_at	0.66314	0.33559	-0.30723	0.03988	-2.02875	2.13217e-15	BC025169	Chac1	ChaC, cation transport regulator-like 1 (E. coli)
1451384_at	0.10503	0.05502	-0.29223	0.10538	-1.9599	0.0041	BC024807	Jmjd5	jumonji domain containing 5
1451369_at	0.65482	0.28387	-0.37444	0.05778	-2.36831	2.30066e-12	BC025891	Commd5	COMM domain containing 5
1449694_s_at	0.96343	0.54149	-0.26166	0.06842	-1.82667	7e-05	C77953	Commd5	COMM domain containing 5
1424446_at	0.13417	0.0753	-0.26228	0.12705	-1.82926	0.03031	BC023126	Armc7	armadillo repeat containing 7
1424453_at	0.09235	0.02551	-0.57014	0.13658	-3.71656	2.33427e-06	BC018313	Pcyt1a	phosphate cytidylyltransferase 1, choline, alpha isoform
1424455_at	0.25639	0.55114	0.32093	0.07374	2.09376	1e-05	BC027187	Gprasp1	G protein-coupled receptor associated sorting protein 1
1424459_at	0.06187	0.13456	0.32603	0.10623	2.11851	0.00156	BG068664	Aytl2	lysophosphatidylcholine acyltransferase 1
1451359_at	3.77645	1.4849	-0.41682	0.03001	-2.61105	0	BG068664	Aytl2	lysophosphatidylcholine acyltransferase 1
1451340_at	0.24239	0.10595	-0.37085	0.11744	-2.3488	0.00078	BC027152	Arid5a	AT rich interactive domain 5A (Mrf1 like)
1427682_a_at	1.2697	0.47368	-0.43964	0.02506	-2.75196	0	X06746	Egr2	early growth response 2
1427683_at	1.20823	0.45398	-0.43654	0.04786	-2.7324	5.0809e-20	X06746	Egr2	early growth response 2
1424418_at	0.11719	0.228	0.27763	0.08242	1.89508	0.00052	BC010801	Slc25a38	solute carrier family 25, member 38
1424419_at	0.1915	0.06567	-0.47621	0.10358	-2.99371	5.63635e-07	BC022126	Lrrc14	leucine rich repeat containing 14
1424427_at	0.34313	0.17131	-0.3131	0.07333	-2.05639	5.86877e-06	BC027337	Tada1l	transcriptional adaptor 1 (HFI1 homolog, yeast) like
1424383_at	0.11599	0.04834	-0.39152	0.1939	-2.46331	0.02346	BC003277	Tmem51	transmembrane protein 51
1424390_at	1.05066	0.41687	-0.41289	0.03563	-2.58753	1.80731e-31	BC026743	Nupl1	nucleoporin like 1
1424405_at	0.37173	0.19352	-0.29493	0.06505	-1.9721	4.64313e-06	BC002277	Mbip	MAP3K12 binding inhibitory protein 1
1424407_s_at	2.12063	1.05361	-0.31522	0.03289	-2.0664	1.67479e-21	BC019942	Cbx6	chromobox homolog 6
1424347_at	1.16148	0.41478	-0.45863	0.02386	-2.87492	0	BG065679	Ppp6c	protein phosphatase 6, catalytic subunit
1424361_at	0.10794	0.05475	-0.3062	0.13026	-2.02395	0.01358	BB467190	BC019943	cDNA sequence BC019943
1424366_at	0.15414	0.07344	-0.33342	0.08826	-2.15484	8e-05	BC026973	Dolk	dolichol kinase
1436232_a_at	1.3252	0.62508	-0.33777	0.02874	-2.17657	1.07466e-31	BQ177003	Gabpb1	GA repeat binding protein, beta 1
1451317_at	0.8637	0.41711	-0.32754	0.0443	-2.12588	4.71608e-15	BB455932	Ythdf2	YTH domain family 2
1451321_a_at	1.33328	0.70011	-0.29119	0.05483	-1.95518	3.16993e-08	BC003333	Rbm43	RNA binding motif protein 43
1424296_at	0.39604	0.21396	-0.27883	0.06821	-1.90034	1e-05	BC019374	Gclc	glutamate-cysteine ligase, catalytic subunit
1455959_s_at	0.71275	0.24595	-0.47351	0.0652	-2.97518	1.17288e-13	AW825835	Gclc	Glutamate-cysteine ligase, catalytic subunit
1424303_at	0.2876	0.1208	-0.38815	0.08973	-2.4443	2.78366e-06	BC013499	Depdc7	DEP domain containing 7
1424317_at	0.14227	0.06039	-0.38361	0.13362	-2.41888	0.00222	BC018167	Slc25a19	solute carrier family 25 (mitochondrial thiamine pyrophosphate carrier), member 19
1424318_at	1.19827	0.64635	-0.27952	0.02359	-1.90334	3.71136e-32	BC019131	1110067D22Rik	RIKEN cDNA 1110067D22 gene
1427737_a_at	0.12242	0.05492	-0.35953	0.11524	-2.28841	0.00064	BC002247	1200011M11Rik	RIKEN cDNA 1200011M11 gene
1424268_at	1.36252	2.77642	0.29771	0.03022	1.98479	1.53767e-24	BC004831	Smox	spermine oxidase
1451290_at	0.2193	0.40445	0.25439	0.063	1.79634	5e-05	BC010596	Map1lc3a	microtubule-associated protein 1 light chain 3 alpha
1451292_at	0.23153	0.10669	-0.34792	0.11608	-2.22804	0.0013	BC006693	Zfp212	Zinc finger protein 212
1451277_at	1.34571	0.78253	-0.24688	0.03217	-1.76554	1.81954e-15	BC025897	Zadh2	zinc binding alcohol dehydrogenase, domain containing 2
1424256_at	0.15785	0.60922	0.5751	0.07277	3.75923	2.60517e-20	BC016204	Rdh12	retinol dehydrogenase 12
1451741_a_at	0.71859	0.39073	-0.27603	0.06311	-1.88814	8.35527e-06	U11822	Cdk7	cyclin-dependent kinase 7 (homolog of Xenopus MO15 cdk-activating kinase)
1424205_at	2.10808	0.86651	-0.39754	0.04338	-2.49772	1.7449e-22	BI661719	Smarca5	SWI/SNF related, matrix associated, actin dependent regulator of chromatin, subfamily a, member 5
1424208_at	4.21784	2.40575	-0.25527	0.01912	-1.79999	2.02946e-40	BC011193	Ptger4	prostaglandin E receptor 4 (subtype EP4)
1424218_a_at	0.02856	0.08837	0.47918	0.14775	3.01424	0.0004	BC022605	Creb3l4	cAMP responsive element binding protein 3-like 4
1424229_at	0.29978	0.1562	-0.29456	0.13183	-1.97044	0.0188	BC006704	Dyrk3	dual-specificity tyrosine-(Y)-phosphorylation regulated kinase 3
1424232_a_at	0.35879	0.12864	-0.45688	0.0845	-2.86339	9.85117e-10	BC025546	BC025546	cDNA sequence BC025546
1451273_x_at	0.31284	0.07569	-0.62772	0.08563	-4.24346	3.1154e-19	BC025546	BC025546	cDNA sequence BC025546
1424173_at	0.03574	0.01227	-0.4756	0.22322	-2.98954	0.02276	BC021337	Tmem48	transmembrane protein 48
1424199_at	2.26275	1.19312	-0.28938	0.02458	-1.94707	3.21725e-32	AW537349	Seh1l	SEH1-like (S. cerevisiae
1424200_s_at	3.81791	2.1332	-0.26422	0.0178	-1.83748	0	AW537349	Seh1l	SEH1-like (S. cerevisiae
1424150_at	0.22113	0.09776	-0.3659	0.10946	-2.32218	0.00056	BC024955	Gdpd5	glycerophosphodiester phosphodiesterase domain containing 5
1424155_at	0.03615	0.09241	0.39617	0.16276	2.48981	0.00954	BC002148	Fabp4	fatty acid binding protein 4, adipocyte
1424125_at	0.37356	0.22466	-0.23226	0.08156	-1.70711	0.00313	BC023443	Kcnk13	potassium channel, subfamily K, member 13
1424120_at	0.4117	0.14486	-0.46506	0.10552	-2.91783	2.88622e-06	BC021778	LOC100048093,Rnf8	ring finger protein 8
1451227_a_at	0.31176	0.18621	-0.23523	0.08568	-1.71882	0.00467	BC027440	Slc10a3	solute carrier family 10 (sodium/bile acid cotransporter family), member 3
1424055_at	0.41681	0.18124	-0.37311	0.06526	-2.36106	6.85421e-10	BC017152	Ncoa5	nuclear receptor coactivator 5
1451218_at	2.12004	0.88069	-0.39295	0.04116	-2.47145	2.7723e-24	BG064496	Edem1	ER degradation enhancer, mannosidase alpha-like 1
1451221_at	1.34801	0.79397	-0.24132	0.02957	-1.74309	8.18777e-16	BC018507	BC018507	cDNA sequence BC018507
1424021_at	0.311	0.17349	-0.26492	0.04315	-1.84045	8.80373e-11	BB837198	LOC674449	ADP-ribosylation factor-like 6 interacting protein 6
1451214_at	5.21816	2.41138	-0.34668	0.01491	-2.22167	0	BC022962	Kbtbd2	kelch repeat and BTB (POZ) domain containing 2
1424023_at	0.56643	0.18167	-0.50529	0.06455	-3.20103	1.69195e-18	BC005752	Atpbd3	ATP binding domain 3
1424032_at	0.04579	0.01748	-0.42967	0.12217	-2.68949	0.00014	BC021548	Hvcn1	hydrogen voltage-gated channel 1
1424033_at	1.3432	0.31371	-0.64304	0.05678	-4.3958	3.07406e-33	BC014857	Sfrs7	splicing factor, arginine/serine-rich 7
1424043_at	1.98226	1.17248	-0.23949	0.01686	-1.73574	0	BC004652	Ppil4	peptidylprolyl isomerase (cyclophilin)-like 4
1424044_at	0.12706	0.23428	0.25429	0.05957	1.79594	7.82216e-06	BC007145	Jmjd2b	jumonji domain containing 2B
1451189_at	0.49472	0.23941	-0.32664	0.07078	-2.1215	6.15602e-07	BC025184	Zswim1	zinc finger, SWIM domain containing 1
1432462_a_at	0.15135	0.07919	-0.29276	0.14699	-1.96227	0.04036	AK009764	Med27	mediator complex subunit 27
1423947_at	0.79971	1.54562	0.27474	0.01988	1.88251	0	BC024615	1110008P14Rik	RIKEN cDNA 1110008P14 gene
1423948_at	0.4292	0.19486	-0.35438	0.06234	-2.26142	7.81073e-10	BC016230	Bag2	Bcl2-associated athanogene 2
1423954_at	0.11836	0.32345	0.42519	0.0965	2.66192	3.16336e-06	K02782	C3	complement component 3
1451174_at	1.30689	0.32848	-0.61116	0.06657	-4.08473	3.43856e-25	BC027411	Lrrc33	leucine rich repeat containing 33
1423932_at	0.09056	0.04789	-0.2881	0.14287	-1.94135	0.04533	BC021393	Cugbp1	CUG triplet repeat, RNA binding protein 1
1451152_a_at	0.07518	0.13453	0.24127	0.09328	1.7429	0.00861	BC027319	Atp1b1	ATPase, Na+/K+ transporting, beta 1 polypeptide
1423899_at	0.18365	0.08448	-0.34868	0.12365	-2.23192	0.00211	BG923744	Trip12	thyroid hormone receptor interactor 12
1451159_at	0.45398	0.18491	-0.40152	0.0637	-2.52066	9.91095e-12	AF467766	Arhgef12	Rho guanine nucleotide exchange factor (GEF) 12
1423902_s_at	0.58845	0.34828	-0.23922	0.02925	-1.73467	4.11869e-17	AF467766	Arhgef12	Rho guanine nucleotide exchange factor (GEF) 12
1423865_at	0.31089	0.64791	0.30747	0.03674	2.0299	8.49569e-18	BC025941	Slc44a1	solute carrier family 44, member 1
1456131_x_at	0.42157	0.22969	-0.27516	0.07404	-1.88434	9e-05	BB131357	Dag1	dystroglycan 1
1423875_at	0.17599	0.09046	-0.30049	0.0817	-1.99753	0.0001	BB321867	AI450540,LOC100044843	expressed sequence AI450540
1423876_at	0.13072	0.06153	-0.33865	0.13537	-2.18099	0.00762	BB321867	AI450540,LOC100044843	expressed sequence AI450540
1423877_at	0.47545	0.23173	-0.32355	0.05825	-2.10647	2.17968e-09	BC013532	Chaf1b	chromatin assembly factor 1, subunit B (p60)
1423835_at	0.19719	0.11702	-0.23807	0.04518	-1.7301	1.10983e-07	BB447914	Zfp503	zinc finger protein 503
1423841_at	0.11234	0.03012	-0.58315	0.14364	-3.82955	4.574e-06	BC014832	Bxdc2	brix domain containing 2
1423847_at	0.28052	0.16878	-0.23207	0.10718	-1.70635	0.02933	BC025460	Ncapd2	non-SMC condensin I complex, subunit D2
1451127_at	0.4024	0.7351	0.25026	0.02691	1.77935	5.26341e-22	BC024822	AW146242	expressed sequence AW146242
1423812_s_at	0.76056	1.37983	0.24727	0.03177	1.76712	5.50148e-15	BC024822	AW146242	expressed sequence AW146242
1423813_at	0.29268	0.16166	-0.26922	0.10796	-1.85874	0.00871	BC003427	Kif22	kinesin family member 22
1423822_a_at	2.16298	1.2873	-0.2368	0.01805	-1.72505	5.99826e-41	BC007160	Tmem168	transmembrane protein 168
1451135_at	2.55818	1.40269	-0.2724	0.03014	-1.8724	1.42812e-19	BC016637	Gtf2b	general transcription factor IIB
1423805_at	0.86579	0.47662	-0.27067	0.05817	-1.86497	1.30665e-06	BC006588	Dab2	disabled homolog 2 (Drosophila)
1423808_at	0.11594	0.0511	-0.36722	0.17203	-2.32925	0.02476	BC021790	Wdr79	WD repeat domain 79
1423765_at	0.24345	0.45236	0.25764	0.05278	1.80985	3.50768e-07	BC023151	Athl1	ATH1, acid trehalase-like 1 (yeast)
1426049_a_at	0.16034	0.07575	-0.33709	0.08868	-2.17315	0.00011	BC017641	Terf2ip	-
1423740_a_at	2.56484	1.32706	-0.2976	0.03767	-1.98426	3.98984e-15	BE553944	Rbm10	RNA binding motif protein 10
1423741_at	0.58038	0.24711	-0.38225	0.05717	-2.4113	1.94363e-11	BE553944	Rbm10	RNA binding motif protein 10
1423742_at	0.08435	0.05078	-0.23179	0.11491	-1.70526	0.03581	BE553944	Rbm10	RNA binding motif protein 10
1423758_at	6.73022	3.53454	-0.29113	0.02492	-1.95491	3.89665e-32	BG069656	G3bp2	GTPase activating protein (SH3 domain) binding protein 2
1427329_a_at	0.10587	0.05675	-0.2822	0.07839	-1.91512	0.00021	AI326478	Igh-6	immunoglobulin heavy chain 6 (heavy chain of IgM)
1423703_at	0.75053	0.41539	-0.26834	0.04479	-1.85499	2.04548e-09	BC014688	Ppan	peter pan homolog (Drosophila)
1423714_at	2.81342	1.30267	-0.34583	0.04095	-2.21732	1.93999e-18	BC003428	Asf1b	ASF1 anti-silencing function 1 homolog B (S. cerevisiae)
1423675_at	0.23175	0.08738	-0.43503	0.10231	-2.72289	2e-05	BC018179	Usp1	ubiquitin specific peptdiase 1
1423683_at	0.96526	0.46635	-0.32737	0.10453	-2.12504	0.00184	AF322238	Cdca4	cell division cycle associated 4
1423688_at	0.20048	0.38108	0.26752	0.08054	1.85149	0.00065	BC016253	Man2c1	mannosidase, alpha, class 2C, member 1
1451073_at	1.60203	0.78095	-0.32348	0.08933	-2.10609	0.00014	BC023131	Sppl3	signal peptide peptidase 3
1423660_at	0.02236	0.07351	0.50544	0.16622	3.20214	0.00113	BB294133	Ctdsp2,LOC100043719,LOC100046500	CTD (carboxy-terminal domain, RNA polymerase II, polypeptide A) small phosphatase 2
1423661_s_at	0.16596	0.37335	0.34067	0.08797	2.19113	3e-05	BB294133	Ctdsp2,LOC100043719,LOC100046500	CTD (carboxy-terminal domain, RNA polymerase II, polypeptide A) small phosphatase 2
1426017_a_at	0.28758	0.10588	-0.44535	0.09795	-2.78838	3.45425e-07	BC020112	0610011L14Rik	RIKEN cDNA 0610011L14 gene
1423642_at	0.85108	0.39318	-0.34681	0.03501	-2.22234	4.71623e-26	BC005547	Tubb2c	tubulin, beta 2c
1423583_at	0.93245	0.43612	-0.34145	0.03752	-2.19507	3.66462e-22	AK005041	Fem1a	feminization 1 homolog a (C. elegans)
1423586_at	0.06165	0.01438	-0.6437	0.22496	-4.40249	0.00062	AA500897	Axl	AXL receptor tyrosine kinase
1451039_at	1.26639	0.67432	-0.28513	0.06073	-1.92811	9.62648e-07	AK015585	2610027L16Rik	RIKEN cDNA 2610027L16 gene
1423612_at	0.55098	0.25304	-0.34937	0.05187	-2.2355	3.37064e-13	BB736632	Clp1	CLP1, cleavage and polyadenylation factor I subunit, homolog (S. cerevisiae)
1423489_at	0.97829	0.56037	-0.25342	0.0394	-1.79233	1.36895e-10	BC021914	LOC100047565,Mmd	monocyte to macrophage differentiation-associated
1423490_at	0.23993	0.14058	-0.24359	0.06594	-1.75221	0.00011	BG867006	Fbxo3	F-box protein 3
1423508_at	0.36923	0.1478	-0.40906	0.11419	-2.56481	9e-05	BB527816	Myst4	MYST histone acetyltransferase monocytic leukemia 4
1423512_at	0.38145	0.18986	-0.31442	0.04897	-2.06263	1.69069e-11	BF715189	AW209491	expressed sequence AW209491
1423518_at	0.28837	0.17209	-0.23563	0.08537	-1.72039	0.00425	BG094076	Csk	c-src tyrosine kinase
1423521_at	2.07078	1.1065	-0.28361	0.01622	-1.92137	0	AA270173	Lmnb1	lamin B1
1423535_at	3.24737	1.6875	-0.29572	0.02058	-1.97568	0	BF148627	LOC100047794	similar to SG2NA beta
1419971_s_at	0.9601	0.42266	-0.36776	0.03221	-2.33215	1.9559e-33	C86506	Slc35a5	solute carrier family 35, member A5
1423458_at	0.05148	0.01834	-0.45963	0.23648	-2.88157	0.03348	BB778934	Slc35a5	solute carrier family 35, member A5
1423475_at	0.09575	0.18744	0.28026	0.09089	1.90662	0.00186	BB278418	Cnnm2	cyclin M2
1423481_at	0.52231	0.30918	-0.23915	0.05394	-1.73441	5.96514e-06	BM213666	Riok2	RIO kinase 2 (yeast)
1423440_at	1.42962	0.72262	-0.30774	0.04972	-2.03116	8.17128e-11	AK003196	1110001A07Rik	RIKEN cDNA 1110001A07 gene
1423390_at	0.20139	0.11467	-0.25602	0.05435	-1.8031	8.89689e-07	AV008871	Siah1a	seven in absentia 1A
1423357_at	0.1316	0.06439	-0.32183	0.14139	-2.0981	0.01386	AK013127	2610209A20Rik	RIKEN cDNA 2610209A20 gene
1450958_at	0.04906	0.42713	0.92839	0.11127	8.47984	5.94819e-32	BQ177170	Tm4sf1	transmembrane 4 superfamily member 1
1423304_a_at	5.8344	2.8039	-0.32966	0.02036	-2.1363	0	BB366842	Rnf111	ring finger 111
1423319_at	1.23446	0.55361	-0.3597	0.04671	-2.28931	3.04714e-15	AK014111	Hhex	hematopoietically expressed homeobox
1423336_at	0.41538	0.21183	-0.30389	0.05816	-2.01321	3.76332e-08	BB775020	Orc4l	origin recognition complex, subunit 4-like (S. cerevisiae)
1450942_at	0.16835	0.08861	-0.29014	0.05986	-1.95049	3.05336e-07	AI530149	Ccdc16	coiled-coil domain containing 16
1423339_s_at	0.07676	0.02595	-0.48239	0.14838	-3.03658	0.00026	AI530149	Ccdc16	coiled-coil domain containing 16
1450931_at	0.05167	0.02295	-0.3638	0.16695	-2.31101	0.02268	BB795072	Dock9	dedicator of cytokinesis 9
1450932_s_at	0.04942	0.01705	-0.47362	0.25986	-2.97588	0.03434	BB795072	Dock9	dedicator of cytokinesis 9
1423298_at	0.37058	0.21474	-0.2484	0.03931	-1.77173	1.03521e-10	BM239842	Add3	adducin 3 (gamma)
1423302_a_at	0.04823	0.02283	-0.33631	0.12048	-2.16923	0.00389	AW742928	Paxip1	PAX interacting (with transcription-activation domain) protein 1
1460329_at	1.12829	0.5113	-0.35518	0.03197	-2.26556	2.35047e-31	BG066773	LOC675709	UDP-Gal:betaGlcNAc beta 1,4-galactosyltransferase, polypeptide 6
1450913_at	0.32693	0.08017	-0.62185	0.12811	-4.18651	7.40029e-09	BG066773	B4galt6,LOC675709	UDP-Gal:betaGlcNAc beta 1,4-galactosyltransferase, polypeptide 6
1423248_at	0.15891	0.07591	-0.33226	0.15759	-2.14914	0.02222	BB317504	Nktr	natural killer tumor recognition sequence
1423249_at	0.20948	0.0873	-0.39157	0.15159	-2.46358	0.00459	BB317504	Nktr	natural killer tumor recognition sequence
1450896_at	0.28448	0.11175	-0.41724	0.08262	-2.61363	4.28687e-08	BM248774	Arhgap5	Rho GTPase activating protein 5
1423157_at	1.73497	0.97006	-0.26392	0.02779	-1.83621	2.86026e-22	AK008566	Gnpnat1	glucosamine-phosphate N-acetyltransferase 1
1423160_at	7.8309	3.62163	-0.34634	0.02141	-2.21992	0	BQ044290	Spred1	sprouty protein with EVH-1 domain 1, related sequence
1423161_s_at	6.00854	1.95541	-0.49896	0.02025	-3.15472	0	BQ044290	Spred1	sprouty protein with EVH-1 domain 1, related sequence
1423162_s_at	3.12241	0.91689	-0.5436	0.04189	-3.49625	1.33123e-43	BQ044290	Spred1	sprouty protein with EVH-1 domain 1, related sequence
1423164_at	0.16455	0.0329	-0.71048	0.14905	-5.13428	1.09933e-09	AK010724	Gpr137b,Gpr137b-ps	G protein-coupled receptor 137B
1450881_s_at	0.81978	0.19889	-0.62651	0.06647	-4.2317	8.05162e-23	AK010724	Gpr137b	G protein-coupled receptor 137B
1423168_at	1.39782	0.78512	-0.26194	0.043	-1.82786	2.43359e-10	BM937050	Mobkl3	MOB1, Mps One Binder kinase activator-like 3 (yeast)
1423169_at	0.2653	0.10299	-0.42236	0.05786	-2.64459	1.55013e-14	AV213552	Taf7	TAF7 RNA polymerase II, TATA box binding protein (TBP)-associated factor
1450886_at	0.25577	0.07674	-0.53426	0.09401	-3.42185	4.6627e-10	BE457839	Gsg2	germ cell-specific gene 2
1423172_at	0.52908	0.95377	0.24449	0.02968	1.75587	1.34248e-17	BB147418	Napb	N-ethylmaleimide sensitive fusion protein attachment protein beta
1423174_a_at	0.39294	0.18473	-0.33921	0.05396	-2.18378	1.46876e-11	BE953582	Pard6b	par-6 (partitioning defective 6) homolog beta (C. elegans)
1423175_s_at	0.23506	0.09366	-0.41107	0.11644	-2.57673	9e-05	BE953582	Pard6b	par-6 (partitioning defective 6) homolog beta (C. elegans)
1423130_a_at	2.0054	0.97449	-0.32486	0.03887	-2.11279	1.59485e-16	AW212917	Sfrs5	splicing factor, arginine/serine-rich 5 (SRp40, HRS)
1460326_at	1.75493	0.75045	-0.38037	0.03824	-2.40088	5.73212e-26	AI528567	Pik3ca	phosphatidylinositol 3-kinase, catalytic, alpha polypeptide
1423144_at	1.17884	0.53879	-0.35146	0.02748	-2.24629	9.24519e-38	AI528567	Pik3ca	phosphatidylinositol 3-kinase, catalytic, alpha polypeptide
1423083_at	3.00861	1.52184	-0.30743	0.01593	-2.02968	0	AK004974	Rab33b	RAB33B, member of RAS oncogene family
1423103_at	1.5414	0.80539	-0.29334	0.02503	-1.9649	1.38813e-31	BB392192	Rfx5	regulatory factor X, 5 (influences HLA class II expression)
1423112_at	0.07428	0.0259	-0.4691	0.14812	-2.94508	0.00048	AK009276	Ube2d3	ubiquitin-conjugating enzyme E2D 3 (UBC4/5 homolog, yeast)
1423118_at	0.67	0.28025	-0.38996	0.07166	-2.45448	7.23238e-09	AK011450	1200014J11Rik	RIKEN cDNA 1200014J11 gene
1456098_a_at	0.24484	0.14562	-0.23707	0.08685	-1.72613	0.00587	BG076364	Elmo2	engulfment and cell motility 2, ced-12 homolog (C. elegans)
1450853_at	2.99149	1.23464	-0.39578	0.02656	-2.48759	0	AU045006	Tle4	transducin-like enhancer of split 4, homolog of Drosophila E(spl)
1423063_at	3.20211	1.90502	-0.23697	0.01657	-1.72571	0	BB795491	Dnmt3a	DNA methyltransferase 3A
1460324_at	0.71949	0.40984	-0.25584	0.04238	-1.80234	4.41248e-10	BB795491	Dnmt3a	DNA methyltransferase 3A
1423065_at	0.80505	0.45188	-0.26223	0.03942	-1.82905	5.89183e-12	BB795491	Dnmt3a	DNA methyltransferase 3A
1423069_at	1.97804	0.58802	-0.53827	0.05655	-3.45361	2.85175e-23	AK004270	Adnp	activity-dependent neuroprotective protein
1423076_at	0.55227	0.30739	-0.26589	0.05276	-1.84455	1.00121e-07	BB703513	LOC100039155,Snx9	sorting nexin 9
1450838_x_at	0.39153	0.76258	0.27809	0.10919	1.8971	0.00746	AV110626	LOC100040532,LOC100043481,LOC100047378,Rpl37	ribosomal protein L37
1423036_at	0.05485	0.02111	-0.42603	0.15249	-2.66707	0.00197	AK004219	Txnl5	thioredoxin domain containing 17
1422963_at	0.06147	0.29231	0.66572	0.12251	4.63151	6.07534e-10	NM_011475	Sprr2i	small proline-rich protein 2I
1422968_at	0.28619	0.59656	0.30758	0.0408	2.03039	1.61606e-14	NM_013785	Ihpk1	inositol hexaphosphate kinase 1
1422937_at	0.03094	0.09549	0.47798	0.13746	3.00593	0.00019	NM_022721	Fzd5	frizzled homolog 5 (Drosophila)
1422947_at	0.03372	0.19804	0.75739	0.13659	5.71989	1.20381e-10	NM_013550	Hist1h4a	histone cluster 1, H4a
1422948_s_at	0.87171	2.76003	0.48911	0.02645	3.08399	0	NM_013550	Hist1h4a,Hist1h4b,Hist1h4c,Hist1h4h,Hist1h4i,Hist1h4j,Hist1h4k,Hist1h4m,LOC100041230	histone cluster 1, H4a
1422953_at	0.05479	0.13369	0.37596	0.13847	2.37662	0.00533	NM_008039	Fpr-rs2	formyl peptide receptor, related sequence 2
1422901_at	0.05758	0.01571	-0.57557	0.23464	-3.7633	0.00758	NM_023799	Mgea5	meningioma expressed antigen 5 (hyaluronidase)
1422917_at	0.03825	0.0839	0.32974	0.13892	2.13668	0.01341	NM_023580	Epha1	Eph receptor A1
1422864_at	0.09728	0.0359	-0.4444	0.17743	-2.78229	0.00451	NM_009821	Runx1	runt related transcription factor 1
1422865_at	0.06417	0.0295	-0.349	0.1706	-2.23357	0.0267	NM_009821	Runx1	runt related transcription factor 1
1450787_at	0.11613	0.2358	0.29618	0.14138	1.97781	0.02574	NM_016691	Clcn5,LOC100045272	chloride channel 5
1422885_at	0.13379	0.05787	-0.37541	0.15868	-2.37364	0.00879	NM_026095	Snrpd3	small nuclear ribonucleoprotein D3
1422837_at	0.11865	0.06328	-0.28446	0.14806	-1.92515	0.04202	NM_022886	Scel	sciellin
1422851_at	4.94987	1.38022	-0.56608	0.0411	-3.68194	1.5134e-43	X58380	Hmga2	high mobility group AT-hook 2
1450780_s_at	4.93941	1.57782	-0.50705	0.03765	-3.21401	4.14574e-41	X58380	Hmga2	high mobility group AT-hook 2
1450781_at	3.99806	1.974	-0.31793	0.03356	-2.07937	4.3615e-21	X58380	Hmga2	high mobility group AT-hook 2
1450762_s_at	0.11889	0.06137	-0.29864	0.11418	-1.98901	0.00561	BF780333	Zfp191	zinc finger protein 191
1422814_at	0.50196	0.26674	-0.28601	0.04976	-1.93202	1.0474e-09	NM_009791	Aspm	asp (abnormal spindle)-like, microcephaly associated (Drosophila)
1422818_at	0.0854	0.03884	-0.35362	0.1117	-2.25744	0.00104	NM_017464	Nedd9	neural precursor cell expressed, developmentally down-regulated gene 9
1422823_at	3.34478	1.76911	-0.28804	0.01687	-1.94108	0	NM_007945	Eps8,LOC632638	epidermal growth factor receptor pathway substrate 8
1422824_s_at	5.74304	2.07591	-0.45336	0.03108	-2.84028	0	NM_007945	Eps8	epidermal growth factor receptor pathway substrate 8
1422786_at	0.30911	0.12736	-0.39653	0.10337	-2.49187	3e-05	NM_009579	Slc30a1	solute carrier family 30 (zinc transporter), member 1
1422789_at	0.0411	0.01254	-0.52681	0.25401	-3.36366	0.01655	NM_009022	Aldh1a2	aldehyde dehydrogenase family 1, subfamily A2
1450755_at	4.97485	2.95603	-0.2375	0.02517	-1.72783	2.47252e-21	BB539054	Pafah1b2	platelet-activating factor acetylhydrolase, isoform 1b, alpha2 subunit
1422795_at	0.12722	0.0287	-0.65815	0.22263	-4.55145	0.00036	AV273804	Cul3	cullin 3
1450756_s_at	0.26121	0.10061	-0.42578	0.07708	-2.66553	3.87043e-09	AV273804	Cul3	cullin 3
1450730_at	0.57212	0.2247	-0.41732	0.08899	-2.61409	1.98872e-07	AV346600	Hs2st1	Heparan sulfate 2-O-sulfotransferase 1
1422739_at	0.36022	0.18485	-0.30119	0.07603	-2.00074	4e-05	AV346600	Hs2st1	Heparan sulfate 2-O-sulfotransferase 1
1422747_at	0.54956	0.32283	-0.24248	0.04396	-1.74774	1.86202e-08	NM_016681	Chek2	CHK2 checkpoint homolog (S. pombe)
1422719_s_at	0.2987	0.15641	-0.2924	0.05858	-1.96065	1.02678e-07	NM_016714	Nup50	nucleoporin 50
1450724_at	1.22829	0.67803	-0.26948	0.01472	-1.85987	0	NM_053090	Drctnnb1a	down-regulated by Ctnnb1, a
1422736_at	0.41106	0.19485	-0.33563	0.03705	-2.16585	1.13024e-20	NM_019930	LOC100045146,Ranbp9	RAN binding protein 9
1422678_at	0.07382	0.03459	-0.34065	0.17683	-2.19103	0.04532	AK002443	Dgat2	diacylglycerol O-acyltransferase 2
1422683_at	0.13137	0.05174	-0.41606	0.15354	-2.60652	0.00239	NM_022986	Irak1bp1	interleukin-1 receptor-associated kinase 1 binding protein 1
1422697_s_at	0.8902	0.37207	-0.39029	0.04615	-2.45635	4.65258e-18	NM_021878	Jarid2	jumonji, AT rich interactive domain 2
1450714_at	1.89166	0.89659	-0.33568	0.03069	-2.16611	3.46881e-28	BE626090	Azin1	antizyme inhibitor 1
1422705_at	0.14299	0.25616	0.24177	0.11904	1.74491	0.04353	AV370981	Tmepai	transmembrane, prostate androgen induced RNA
1422648_at	0.06876	0.14083	0.29994	0.15129	1.99497	0.03337	BF533509	Slc7a2	solute carrier family 7 (cationic amino acid transporter, y+ system), member 2
1422610_s_at	0.05317	0.02352	-0.36569	0.17115	-2.32105	0.02453	NM_023670	Igf2bp3	insulin-like growth factor 2 mRNA binding protein 3
1422612_at	6.66819	3.67518	-0.27016	0.02802	-1.86277	5.00549e-22	NM_013820	Hk2,LOC100043412,LOC100047934	hexokinase 2
1450690_at	0.7607	0.42522	-0.26403	0.0546	-1.83664	1.26289e-06	BM507707	Ranbp2	RAN binding protein 2
1450692_at	0.16234	0.09548	-0.24192	0.07659	-1.7455	0.00112	NM_008446	Kif4	kinesin family member 4
1422624_at	0.23706	0.09718	-0.39871	0.0647	-2.50441	1.02625e-10	NM_019570	Rev1	REV1 homolog (S. cerevisiae)
1422628_at	3.70364	2.00576	-0.27778	0.02653	-1.89574	2.41485e-25	NM_026640	4632417K18Rik	RIKEN cDNA 4632417K18 gene
1450676_at	1.17497	0.34336	-0.5457	0.04091	-3.51319	0	BI965936	Tceb3	transcription elongation factor B (SIII), polypeptide 3
1422594_at	0.8658	0.44857	-0.29701	0.06434	-1.98159	1.10967e-06	BC004090	5730470L24Rik	RIKEN cDNA 5730470L24 gene
1422595_s_at	1.58372	0.68358	-0.37632	0.05459	-2.37857	4.86095e-13	BC004090	5730470L24Rik	RIKEN cDNA 5730470L24 gene
1450655_at	1.79983	0.82978	-0.3477	0.02535	-2.22689	0	AA214868	Pten	phosphatase and tensin homolog
1422554_at	0.23985	0.13577	-0.25858	0.06137	-1.81376	1e-05	NM_023239	Ndnl2	necdin-like 2
1422573_at	1.71634	0.97656	-0.25633	0.03188	-1.80441	2.47633e-16	D85596	Ampd3	AMP deaminase 3
1450664_at	0.99954	0.51155	-0.30234	0.02629	-2.00604	2.91299e-31	NM_008065	Gabpa	GA repeat binding protein, alpha
1450639_at	0.2399	0.47584	0.286	0.05392	1.93196	5.72777e-08	NM_021520	RP23-357I14.1,Slc28a2	solute carrier family 28 (sodium-coupled nucleoside transporter), member 2
1422535_at	0.3161	0.13048	-0.39572	0.0664	-2.48725	1.13245e-10	AF091432	Ccne2	cyclin E2
1422538_at	2.10986	0.86931	-0.39651	0.02753	-2.49178	0	BM203810	Extl2	exotoses (multiple)-like 2
1422539_at	2.90643	1.31955	-0.35436	0.03093	-2.26133	4.67292e-30	BM203810	Extl2	exotoses (multiple)-like 2
1422544_at	0.62858	0.33877	-0.27989	0.04137	-1.90497	1.06416e-12	AV297945	Myo10	myosin X
1422513_at	0.41452	0.09905	-0.6331	0.09435	-4.29633	2.18775e-16	NM_007634	Ccnf	cyclin F
1422472_at	0.06673	0.01991	-0.5367	0.1863	-3.44114	0.00123	BB045429	Pex13	peroxisomal biogenesis factor 13
1422473_at	0.05636	0.13983	0.38317	0.13468	2.41639	0.00218	BM246564	Pde4b	phosphodiesterase 4B, cAMP specific
1460314_s_at	0.33615	0.95322	0.44123	0.05714	2.76204	2.69108e-17	NM_019469	Hist1h3a,Hist1h3b,Hist1h3c,Hist1h3d,Hist1h3e,Hist1h3f,Hist1h3g,Hist1h3h,Hist1h3i,Hist2h2aa1,Hist2h3b,Hist2h3c1,Hist2h3c2	histone cluster 2, H3c1
1422425_at	0.01488	0.04334	0.45283	0.22587	2.83679	0.03379	NM_011477	Sprr2k	small proline-rich protein 2K
1422430_at	1.05087	0.32982	-0.5147	0.06017	-3.27117	4.19835e-18	NM_021891	Fignl1	fidgetin-like 1
1422399_a_at	0.0353	0.01653	-0.34096	0.15989	-2.19262	0.02631	NM_008999	Rab23	RAB23, member RAS oncogene family
1422352_at	0.00556	0.6813	2	0.17955	100	0	NM_008570	Mcpt1	mast cell protease 1
1422320_x_at	0.32334	0.63062	0.27867	0.07278	1.89965	5e-05	NM_008836	Phxr5	per-hexamer repeat gene 5
1422247_a_at	0.07025	0.0405	-0.25061	0.09445	-1.7808	0.00698	NM_009484	Uty	ubiquitously transcribed tetratricopeptide repeat gene, Y chromosome
1422249_s_at	0.053	0.02643	-0.31366	0.15776	-2.05901	0.03386	NM_009540	Zfa,Zfx	zinc finger protein, autosomal
1436763_a_at	0.44465	0.78144	0.23345	0.04261	1.71178	1.6822e-08	AI267126	2310051E17Rik,Klf9	Kruppel-like factor 9
1422274_at	0.03091	0.06286	0.29677	0.13981	1.98049	0.03013	NM_008123	Gja8	gap junction protein, alpha 8
1426469_a_at	1.21369	0.56847	-0.34083	0.02921	-2.19193	3.57939e-35	BG069472	Tbp	TATA box binding protein
1450546_at	0.07963	0.04255	-0.28358	0.12957	-1.92125	0.01978	NM_019496	Ammecr1	Alport syndrome, mental retardation, midface hypoplasia and elliptocytosis chromosomal region gene 1 homolog (human)
1422240_s_at	0.04998	0.14213	0.44249	0.14369	2.77008	0.00177	NM_011474	Sprr2h	small proline-rich protein 2H
1424986_s_at	0.50057	0.12508	-0.6137	0.07597	-4.10866	8.0908e-20	AV338062	Fbxw7	F-box and WD-40 domain protein 7, archipelago homolog (Drosophila)
1450513_at	0.43383	0.89473	0.30295	0.02986	2.00884	2.7783e-25	NM_021293	Cd33	CD33 antigen
1422190_at	0.18598	0.11102	-0.2355	0.07097	-1.71988	0.00067	NM_007577	C5ar1	complement component 5a receptor 1
1422138_at	0.32961	0.14856	-0.35754	0.10984	-2.27791	0.00098	NM_008873	Plau	plasminogen activator, urokinase
1422155_at	0.35767	1.97877	0.73149	0.02946	5.38872	0	BC015270	Hist2h3c2	histone cluster 2, H3c2
1422122_at	0.04942	0.0223	-0.35701	0.18126	-2.27513	0.03781	M99371	Fcer2a	Fc receptor, IgE, low affinity II, alpha polypeptide
1422135_at	0.10992	0.04965	-0.35662	0.12784	-2.27311	0.0028	NM_011980	LOC677248	similar to zinc finger protein 146
1422092_at	0.0567	0.00861	-0.83025	0.41294	-6.76476	0.01457	BC018418	Pfkfb2	6-phosphofructo-2-kinase/fructose-2,6-biphosphatase 2
1450481_at	0.04414	0.01462	-0.49142	0.15529	-3.10038	0.00062	L35261	Mybl1	myeloblastosis oncogene-like 1
1422053_at	0.01234	0.13912	1.04073	0.30055	10.9832	4.68464e-07	NM_008380	Inhba	inhibin beta-A
1422054_a_at	0.06631	0.16431	0.38269	0.07869	2.41372	7.95285e-07	U36203	Skil	SKI-like
1422036_at	0.13322	0.05533	-0.39299	0.11119	-2.47168	9e-05	NM_011500	Strn	striatin, calmodulin binding protein
1422041_at	0.02236	0.12918	0.75021	0.21368	5.62609	3.31218e-06	NM_133209	Pilrb1	paired immunoglobin-like type 2 receptor beta 1
1460305_at	0.02653	0.04966	0.26089	0.13364	1.82344	0.04709	NM_013565	Itga3	integrin alpha 3
1450459_at	0.36476	0.66327	0.24826	0.03396	1.77116	1.7041e-13	NM_023220	2010106G01Rik	RIKEN cDNA 2010106G01 gene
1422010_at	0.77412	0.38183	-0.31837	0.05366	-2.08148	5.54887e-10	AY035889	Tlr7	toll-like receptor 7
1450436_s_at	0.09349	0.05405	-0.24939	0.10852	-1.77578	0.01581	AI664344	Dnajb5	DnaJ (Hsp40) homolog, subfamily B, member 5
1421963_a_at	3.62398	2.05774	-0.25722	0.02891	-1.80811	5.03476e-19	NM_023117	Cdc25b	cell division cycle 25 homolog B (S. pombe)
1432287_a_at	0.01984	0.05614	0.44043	0.20101	2.75694	0.02426	AK016927	Sntg1	syntrophin, gamma 1
1421972_s_at	0.21348	0.12747	-0.23538	0.0484	-1.7194	1.17382e-06	NM_008224	Hcfc1	host cell factor C1
1421974_at	0.14713	0.06885	-0.34124	0.12009	-2.19401	0.00346	AK006656	Lrrc50	leucine rich repeat containing 50
1421977_at	2.38636	1.34606	-0.2601	0.02508	-1.82013	4.36918e-26	AF153199	Mmp19	matrix metallopeptidase 19
1453097_a_at	1.25399	0.67076	-0.28316	0.03306	-1.91937	4.76733e-19	AK004961	Ubtf	upstream binding transcription factor, RNA polymerase I
1450414_at	0.25691	0.13095	-0.30409	0.09494	-2.01415	0.00074	BC023427	Pdgfb	platelet derived growth factor, B polypeptide
1421935_at	0.10123	0.04187	-0.39483	0.19493	-2.48218	0.03053	BG070206	Rps20	ribosomal protein S20
1421892_at	0.21872	0.11865	-0.27705	0.08777	-1.89257	0.00092	BB750118	St3gal2	ST3 beta-galactoside alpha-2,3-sialyltransferase 2
1450400_at	0.17211	0.08425	-0.32167	0.07009	-2.09735	7.21369e-07	BM233196	Tgs1	trimethylguanosine synthase homolog (S. cerevisiae)
1421904_at	4.03277	1.57623	-0.41941	0.03227	-2.62672	1.08922e-40	BM233196	Tgs1	trimethylguanosine synthase homolog (S. cerevisiae)
1421905_at	0.65369	0.36267	-0.26729	0.06028	-1.85051	3.01814e-06	BM233196	Tgs1	trimethylguanosine synthase homolog (S. cerevisiae)
1421839_at	0.0752	0.20148	0.41659	0.12041	2.60972	0.00037	BB144704	Abca1	ATP-binding cassette, sub-family A (ABC1), member 1
1421840_at	0.33119	0.99691	0.46715	0.03336	2.9319	0	BB144704	Abca1	ATP-binding cassette, sub-family A (ABC1), member 1
1450392_at	0.0319	0.08996	0.43886	0.18714	2.74702	0.01646	BB144704	Abca1	ATP-binding cassette, sub-family A (ABC1), member 1
1421842_a_at	0.07784	0.03934	-0.30787	0.15342	-2.03173	0.0328	AF295102	Scamp4	secretory carrier membrane protein 4
1430777_a_at	0.194	0.3524	0.24779	0.08695	1.76925	0.0042	AK014644	Golph3	golgi phosphoprotein 3
1421866_at	0.07913	0.17907	0.34325	0.0839	2.20421	4e-05	NM_008173	Nr3c1	nuclear receptor subfamily 3, group C, member 1
1421809_at	0.24006	0.12762	-0.28583	0.13682	-1.93121	0.02728	NM_010048	Dgcr2	DiGeorge syndrome critical region gene 2
1421811_at	0.60589	1.35744	0.3389	0.04599	2.18222	4.3132e-15	AI385532	LOC640441,Thbs1	thrombospondin 1
1460302_at	0.12092	0.39806	0.50602	0.05759	3.20641	2.19212e-19	AI385532	LOC640441,Thbs1	thrombospondin 1
1450381_a_at	0.11893	0.34995	0.45729	0.09121	2.8661	4.73053e-08	U41465	Bcl6	B-cell leukemia/lymphoma 6
1421731_a_at	1.11206	0.46567	-0.38948	0.0287	-2.45177	4.2039e-45	NM_007999	Fen1	flap structure specific endonuclease 1
1450290_at	0.07782	0.02426	-0.51761	0.22093	-3.29313	0.00574	NM_021396	Pdcd1lg2	programmed cell death 1 ligand 2
1450297_at	0.16882	0.70125	0.60701	0.04391	4.04582	0	NM_031168	Il6	interleukin 6
1421545_a_at	0.3719	0.22074	-0.23798	0.0678	-1.72972	0.00024	NM_022027	Syne1	synaptic nuclear envelope 1
1421547_at	1.24515	0.5851	-0.33942	0.04268	-2.18484	1.0881e-15	NM_008533	Cd180	CD180 antigen
1421534_at	0.6839	0.34441	-0.30935	0.04306	-2.03869	1.13078e-13	NM_008016	Dfna5h	deafness, autosomal dominant 5 homolog (human)
1421473_at	1.0056	2.7152	0.41995	0.02924	2.62994	0	BC003727	Il1a	interleukin 1 alpha
1451416_a_at	0.09015	0.17138	0.26757	0.07784	1.85171	0.00041	BC026422	Tgm1	transglutaminase 1, K polypeptide
1421450_a_at	0.26639	0.14177	-0.28537	0.11985	-1.92916	0.01154	U11548	Map3k4	mitogen activated protein kinase kinase kinase 4
1450253_a_at	0.12814	0.05093	-0.41215	0.11408	-2.58313	0.00016	U11548	Map3k4	mitogen activated protein kinase kinase kinase 4
1450259_a_at	0.01135	0.05125	0.64308	0.21106	4.39621	0.00039	U36502	Stat5a	signal transducer and activator of transcription 5A
1421417_s_at	0.25819	0.10189	-0.41523	0.06864	-2.60156	1.04575e-10	NM_053255	Elac1	elaC homolog 1 (E. coli)
1421433_at	0.40998	0.24758	-0.23047	0.06693	-1.7001	0.0004	NM_030708	Zfhx4	zinc finger homeodomain 4
1421394_a_at	0.22241	0.43044	0.27534	0.06684	1.88512	3e-05	BF137345	Birc4	baculoviral IAP repeat-containing 4
1421408_at	0.79843	1.5591	0.27921	0.03713	1.902	1.43441e-14	NM_030691	Igsf6	immunoglobulin superfamily, member 6
1421352_at	0.30044	0.15299	-0.30453	0.05773	-2.01617	5.9651e-08	NM_011604	Tlr6	toll-like receptor 6
1421376_at	0.15197	0.08478	-0.26491	0.10469	-1.84038	0.00936	BG916928	Traf6	Tnf receptor-associated factor 6
1421377_at	0.2224	0.12153	-0.27388	0.08357	-1.8788	0.001	BG916928	Traf6	Tnf receptor-associated factor 6
1421380_at	0.12053	0.21327	0.2364	0.07816	1.72346	0.00171	NM_010568	Insr	insulin receptor
1450200_s_at	0.01496	0.06221	0.60757	0.29866	4.05111	0.01176	NM_007780	Csf2rb,Csf2rb2	colony stimulating factor 2 receptor, beta, low-affinity (granulocyte-macrophage)
1421338_at	0.22169	0.10683	-0.32848	0.08772	-2.13048	0.0001	BF578163	Elf4,LOC100047149,LOC676319	E74-like factor 4 (ets domain transcription factor)
1421344_a_at	0.12493	0.04123	-0.49283	0.09092	-3.1105	8.31326e-10	NM_010590	Jub	ajuba
1421301_at	0.40624	0.15079	-0.44182	0.06659	-2.76582	3.2318e-12	NM_009574	Zic2	Zic finger protein of the cerebellum 2
1426023_a_at	0.21986	0.1142	-0.29589	0.07178	-1.97646	1e-05	AF248489	Rabep1	rabaptin, RAB GTPase binding effector protein 1
1421321_a_at	0.21391	0.08363	-0.41932	0.06415	-2.62616	1.70171e-12	NM_019671	Net1	neuroepithelial cell transforming gene 1
1421265_a_at	0.08203	0.01868	-0.65391	0.21596	-4.50728	0.0002	NM_019547	Rbm38	RNA binding motif protein 38
1421273_at	0.20347	0.68348	0.5148	0.07957	3.27192	2.05408e-12	AK014988	Socs4	suppressor of cytokine signaling 4
1421276_a_at	0.11216	0.21065	0.26228	0.12481	1.8293	0.03463	NM_134448	Dst	dystonin
1450157_a_at	0.13824	0.03738	-0.57938	0.17082	-3.7965	8e-05	AF079222	Hmmr	hyaluronan mediated motility receptor (RHAMM)
1450160_at	0.04836	0.14921	0.47791	0.13451	3.00544	0.00012	AF065917	Lif	leukemia inhibitory factor
1421207_at	1.19686	4.18516	0.53224	0.05574	3.40595	5.56873e-25	AF065917	Lif	leukemia inhibitory factor
1450165_at	7.11636	4.28055	-0.23219	0.02434	-1.70682	6.2961e-22	NM_011408	Slfn2	schlafen 2
1421173_at	0.24858	0.08431	-0.48098	0.13156	-3.0268	3e-05	U34307	Irf4	interferon regulatory factor 4
1421180_at	0.20602	0.65716	0.49233	0.08748	3.10689	1.72513e-09	NM_025681	Lix1	limb expression 1 homolog (chicken)
1421186_at	0.03491	0.07195	0.30271	0.1273	2.00777	0.01527	BB148128	Ccr2	chemokine (C-C motif) receptor 2
1421194_at	1.57798	0.85653	-0.27679	0.02677	-1.89141	1.75557e-24	NM_010576	Itga4	integrin alpha 4
1421198_at	0.2596	0.51322	0.28457	0.05361	1.92563	1.78793e-07	NM_008402	Itgav	integrin alpha V
1425231_a_at	0.73791	0.36319	-0.3193	0.05761	-2.08595	3.14636e-09	BC006587	Zfp46	zinc finger protein 46
1421070_at	0.05527	0.02062	-0.43957	0.1707	-2.7515	0.00441	NM_019995	D3Ertd300e	DNA segment, Chr 3, ERATO Doi 300, expressed
1421087_at	0.08914	0.04634	-0.29548	0.1455	-1.97462	0.03536	NM_011067	Per3	period homolog 3 (Drosophila)
1421103_at	0.31033	0.13718	-0.36597	0.14447	-2.32257	0.00667	NM_080708	Bmp2k	BMP2 inducible kinase
1421110_at	0.07761	0.24829	0.49361	0.08419	3.1161	1.15464e-10	NM_026002	Mtdh	Metadherin
1421111_at	0.21057	0.38346	0.2489	0.08493	1.77379	0.00306	NM_019743	Rybp	RING1 and YY1 binding protein
1421040_a_at	0.08927	0.76118	0.91934	0.2103	8.30509	6.56452e-10	NM_008182	Gsta2	glutathione S-transferase, alpha 2 (Yc2)
1421041_s_at	0.0363	0.11709	0.49716	0.15841	3.14165	0.00042	NM_008182	Gsta1,Gsta2,LOC100042295	glutathione S-transferase, alpha 2 (Yc2)
1421047_at	0.28903	0.14185	-0.32053	0.06649	-2.09187	1.43283e-06	U77638	LOC100046891,Smad5	MAD homolog 5 (Drosophila)
1450090_at	0.09933	0.03775	-0.4316	0.09693	-2.70148	1.17218e-06	NM_009542	Zfp101	zinc finger protein 101
1421023_at	2.42632	0.99957	-0.39657	0.0353	-2.4921	2.94601e-31	NM_011083	Pik3c2a	phosphatidylinositol 3-kinase, C2 domain containing, alpha polypeptide
1450072_at	0.58556	0.22375	-0.42924	0.03476	-2.68684	8.08514e-38	BG694892	Ash1l	ash1 (absent, small, or homeotic)-like (Drosophila)
1450075_at	0.25898	0.10026	-0.42358	0.17824	-2.65207	0.0081	NM_030715	Polh	polymerase (DNA directed), eta (RAD 30 related)
1420990_at	0.42781	0.23975	-0.26292	0.08718	-1.83197	0.00156	NM_007690	Chd1	chromodomain helicase DNA binding protein 1
1421001_a_at	0.35113	0.63731	0.24746	0.04403	1.7679	2.01555e-08	NM_009802	Car6	carbonic anhydrase 6
1421008_at	1.23539	3.30263	0.41563	0.02091	2.60392	0	BB741897	Rsad2	radical S-adenosyl methionine domain containing 2
1420965_a_at	0.65626	0.37822	-0.25076	0.05425	-1.78139	2.21854e-06	BM120053	Enc1	ectodermal-neural cortex 1
1450061_at	0.28015	0.14549	-0.29598	0.06791	-1.97686	3.67943e-06	BM120053	Enc1	ectodermal-neural cortex 1
1420967_at	0.56198	0.29575	-0.29023	0.03343	-1.95089	2.70946e-18	AW541300	Slc25a15	solute carrier family 25 (mitochondrial carrier ornithine transporter), member 15
1450066_at	1.95922	1.07545	-0.27192	0.03315	-1.87035	5.26496e-17	BQ173927	Ubr1	ubiquitin protein ligase E3 component n-recognin 1
1450037_at	0.06684	0.03688	-0.26965	0.08972	-1.86061	0.00171	AW107303	Usp9x	ubiquitin specific peptidase 9, X chromosome
1460287_at	0.6543	0.38682	-0.2397	0.05452	-1.7366	1e-05	M93954	Timp2	tissue inhibitor of metalloproteinase 2
1420928_at	0.85101	0.47338	-0.26615	0.05568	-1.84566	1.53006e-06	BG075800	St6gal1	beta galactoside alpha 2,6 sialyltransferase 1
1450044_at	0.804	0.46738	-0.24702	0.03844	-1.76611	3.10403e-11	NM_008057	Fzd7	frizzled homolog 7 (Drosophila)
1420932_at	1.40055	0.76885	-0.27189	0.02673	-1.87019	3.17308e-24	BM940281	Mapk8	mitogen activated protein kinase 8
1420950_at	0.18516	0.34809	0.2627	0.04266	1.83106	3.95532e-10	BB026596	Znrf1	zinc and ring finger 1
1450052_at	0.97137	0.5164	-0.28583	0.04832	-1.9312	4.26317e-09	NM_008442	Kif2a	kinesin family member 2A
1450053_at	0.87866	0.28025	-0.50771	0.0557	-3.2189	6.48748e-25	NM_008442	Kif2a	kinesin family member 2A
1420886_a_at	1.77148	0.87087	-0.31981	0.02992	-2.0884	7.46779e-29	NM_013842	Xbp1	X-box binding protein 1
1420011_s_at	1.78233	0.9701	-0.2756	0.01667	-1.88626	0	C77390	Xbp1	X-box binding protein 1
1420894_at	0.15431	0.03436	-0.66378	0.13808	-4.61088	8.69905e-10	BM248342	Tgfbr1	transforming growth factor, beta receptor I
1420895_at	0.99214	0.57792	-0.24613	0.0378	-1.76252	1.35414e-11	BM248342	Tgfbr1	transforming growth factor, beta receptor I
1420905_at	0.34247	0.17417	-0.30508	0.09482	-2.01873	0.00085	AK010040	Il17ra	interleukin 17 receptor A
1420909_at	1.04208	0.62745	-0.23175	0.03359	-1.70512	7.97066e-12	NM_009505	Vegfa	vascular endothelial growth factor A
1450031_at	1.29499	0.55209	-0.38168	0.03782	-2.40815	9.24911e-25	BM230280	Aff4	AF4/FMR2 family, member 4
1420919_at	0.63558	0.15735	-0.61772	0.0866	-4.14688	2.78277e-16	BB768208	Sgk3	serum/glucocorticoid regulated kinase 3
1450024_at	0.26631	0.10668	-0.40872	0.10676	-2.56281	3e-05	AJ308624	Sufu	suppressor of fused homolog (Drosophila)
1450030_at	0.1495	0.08025	-0.28166	0.1127	-1.91277	0.01176	NM_026302	Dctn4	dynactin 4
1420865_at	1.03398	0.45896	-0.36416	0.03397	-2.31293	2.13538e-29	NM_009547	Zfp161	zinc finger protein 161
1420866_at	0.4283	0.18357	-0.37937	0.04466	-2.39537	3.97122e-20	NM_009547	Zfp161	zinc finger protein 161
1420870_at	0.23935	0.13365	-0.26451	0.058	-1.83868	2.14392e-06	BB353133	Mllt10	myeloid/lymphoid or mixed lineage-leukemia translocation to 10 homolog (Drosophila)
1420874_at	0.70473	0.37946	-0.28029	0.03311	-1.90672	4.76892e-18	BI662615	Twf1	twinfilin, actin-binding protein, homolog 1 (Drosophila)
1420875_at	3.94914	1.65133	-0.3901	0.03286	-2.45526	1.42305e-35	BI662615	Twf1	twinfilin, actin-binding protein, homolog 1 (Drosophila)
1460286_at	0.03566	0.01129	-0.51092	0.24201	-3.24277	0.0122	NM_019942	2006-09-01	septin 6
1450015_x_at	0.402	0.23161	-0.25089	0.04497	-1.78195	1.83561e-08	NM_030750	Sgpp1	sphingosine-1-phosphate phosphatase 1
1420785_at	0.12724	0.37095	0.45326	0.0599	2.8396	4.89116e-16	NM_010248	Gab2	growth factor receptor bound protein 2-associated protein 2
1449982_at	0.03966	0.08697	0.32964	0.17314	2.1362	0.03985	NM_008350	Il11	interleukin 11
1420766_at	0.20297	0.40401	0.28753	0.07697	1.93878	0.00019	NM_138657	Socs7	suppressor of cytokine signaling 7
1420769_at	0.06799	0.1678	0.3809	0.16276	2.40382	0.01908	NM_030150	Dhx58	DEXH (Asp-Glu-X-His) box polypeptide 58
1420771_at	0.35939	0.93049	0.40172	0.07902	2.52183	1.99672e-07	NM_011470	Sprr2d	small proline-rich protein 2D
1420773_at	0.07155	0.32589	0.64703	0.24129	4.43635	0.00301	NM_007887	Dub1	deubiquitinating enzyme 1
1420774_a_at	0.0303	0.12023	0.5872	0.17138	3.86547	0.00019	NM_026358	4930583H14Rik	RIKEN cDNA 4930583H14 gene
1420750_at	0.19489	0.39856	0.29927	0.07377	1.9919	6e-05	NM_021417	1110006O24Rik	RIKEN cDNA 1110006O24 gene
1420707_a_at	0.06408	0.01911	-0.53683	0.23981	-3.44218	0.01073	AK012948	Traip	TRAF-interacting protein
1449964_a_at	0.18161	0.04535	-0.61403	0.14875	-4.11181	5.27062e-06	NM_019966	Mlycd	malonyl-CoA decarboxylase
1450291_s_at	0.71831	0.33468	-0.34311	0.03665	-2.20349	3.76424e-23	NM_029499	Ms4a4c	membrane-spanning 4-domains, subfamily A, member 4C
1420671_x_at	0.76822	0.33158	-0.37632	0.04643	-2.3786	6.587e-18	NM_029499	Ms4a4c	membrane-spanning 4-domains, subfamily A, member 4C
1420643_at	0.8596	0.30639	-0.45946	0.08239	-2.88043	4.69159e-10	NM_008494	Lfng	LFNG O-fucosylpeptide 3-beta-N-acetylglucosaminyltransferase
1420663_at	1.03021	1.80517	0.23216	0.02007	1.70671	5.67329e-32	NM_009565	LOC100046682,Zbtb7b	zinc finger and BTB domain containing 7B
1420664_s_at	5.00919	9.47835	0.26554	0.02277	1.84305	4.45756e-32	NM_011171	Procr	protein C receptor, endothelial
1449932_at	0.4144	0.21802	-0.29035	0.08496	-1.95143	0.00054	NM_027874	Csnk1d	casein kinase 1, delta
1420627_a_at	0.01137	0.05992	0.71024	0.23425	5.13141	0.00019	NM_007784	Csn1s1	casein alpha s1
1420640_at	0.65263	0.34143	-0.29279	0.04353	-1.9624	2.92859e-11	BF227962	Jmy	junction-mediating and regulatory protein
1420594_at	0.09979	0.05374	-0.2802	0.10431	-1.90633	0.00602	NM_007525	Bard1	BRCA1 associated RING domain 1
1449925_at	0.08832	0.18786	0.31634	0.12682	2.07177	0.01086	NM_009910	Cxcr3	chemokine (C-X-C motif) receptor 3
1420565_at	0.15617	0.0658	-0.38682	0.1614	-2.43681	0.01609	NM_010449	Hoxa1	homeo box A1
1449915_at	0.09866	0.03124	-0.51085	0.15872	-3.24227	0.00022	NM_030713	Zfp202	zinc finger protein 202
1420532_at	0.34329	0.61198	0.23964	0.04621	1.73637	1.44029e-07	XM_001000876	Magi2	gb:NM_015823.1 /DB_XREF=gi:7656905 /GEN=Acvrip1-pending /FEA=FLmRNA /CNT=25 /TID=Mm.193027.1 /TIER=FL /STK=4 /UG=Mm.193027 /LL=50791 /DEF=Mus musculus activin receptor interacting protein 1 (Acvrip1-pending), mRNA. /PROD=activin receptor interacting protein 1 /FL=gb:NM_015823.1 gb:AB029485.1
1420537_at	0.05096	0.11372	0.33713	0.15523	2.17335	0.0261	NM_026214	Kctd4	potassium channel tetramerisation domain containing 4
1449901_a_at	0.03464	0.00882	-0.60551	0.32131	-4.0319	0.02349	NM_016693	Map3k6	mitogen-activated protein kinase kinase kinase 6
1420549_at	0.27082	0.60853	0.34017	0.05482	2.18861	6.98242e-11	NM_010259	Gbp1	guanylate nucleotide binding protein 1
1420517_at	0.01793	0.05411	0.46818	0.21413	2.93887	0.02023	BI695131	Chmp4c,LOC100044854	chromatin modifying protein 4C
1449891_a_at	0.08864	0.20783	0.35863	0.12391	2.28364	0.00315	NM_028523	Dcbld2	discoidin, CUB and LCCL domain containing 2
1420481_at	0.97307	0.5788	-0.23705	0.04894	-1.72602	7.17986e-07	NM_053186	Cnnm3	cyclin M3
1420483_at	0.17408	0.05231	-0.53357	0.11873	-3.4164	4.01431e-07	NM_053186	Cnnm3	cyclin M3
1420487_at	4.20728	2.40989	-0.25343	0.01423	-1.7924	0	AW060738	Nol7	nucleolar protein 7
1420491_at	0.18738	0.10481	-0.26374	0.07813	-1.83544	0.00056	BC016497	Eif2s1	eukaryotic translation initiation factor 2, subunit 1 alpha
1449877_s_at	0.41834	0.13362	-0.5071	0.07857	-3.21441	5.67419e-12	NM_016761	Kifc1,LOC100042970,LOC100044006,LOC100044746	kinesin family member C1
1449856_at	0.32048	0.16938	-0.28836	0.04409	-1.94249	4.44287e-12	BB139986	Rgs18	regulator of G-protein signaling 18
1420404_at	0.21712	0.47177	0.32559	0.09929	2.11637	0.00116	NM_019388	Cd86	CD86 antigen
1420406_at	0.07827	0.03295	-0.38722	0.1425	-2.43902	0.00374	NM_013788	Peg12	paternally expressed 12
1420384_at	0.27797	0.12339	-0.36413	0.07595	-2.31275	2.25863e-07	BC016197	Col4a3bp	collagen, type IV, alpha 3 (Goodpasture antigen) binding protein
1420393_at	0.17724	0.3289	0.25708	0.0902	1.80751	0.00346	AF065921	Nos2	nitric oxide synthase 2, inducible, macrophage
1449833_at	0.18425	0.72562	0.58388	0.0845	3.83597	8.92954e-13	NM_011472	Sprr2f	small proline-rich protein 2F
1449813_at	0.06035	0.01158	-0.72837	0.28901	-5.35015	0.00142	NM_013705	Zfp30	zinc finger protein 30
1420342_at	0.13118	0.23095	0.23423	0.08213	1.71485	0.0048	Y17860	Gdap10	ganglioside-induced differentiation-associated-protein 10
1419676_at	0.11422	0.24411	0.31842	0.13727	2.08172	0.01423	BC007127	Mx2	myxovirus (influenza virus) resistance 2
1419702_at	0.11578	0.05317	-0.34941	0.1848	-2.23571	0.04231	NM_021466	Taf1a	TATA box binding protein (Tbp)-associated factor, RNA polymerase I, A
1419703_at	0.00957	0.07928	0.90695	0.31756	8.07143	4e-05	NM_016919	Col5a3	collagen, type V, alpha 3
1419706_a_at	1.0262	2.34844	0.34812	0.04805	2.22903	2.37547e-14	NM_031185	Akap12	A kinase (PRKA) anchor protein (gravin) 12
1419709_at	2.62049	6.21979	0.36396	0.03419	2.31187	2.94739e-27	NM_025288	Stfa3	stefin A3
1452387_a_at	0.09112	0.03778	-0.39376	0.12118	-2.47607	0.00074	AI156725	Amotl2	angiomotin like 2
1449538_a_at	0.24804	0.45454	0.25163	0.08749	1.78497	0.00411	NM_010265	Gcnt1,LOC635918	glucosaminyl (N-acetyl) transferase 1, core 2
1419609_at	1.17008	0.51018	-0.37192	0.04447	-2.35463	1.83651e-18	AV231648	Ccr1	chemokine (C-C motif) receptor 1
1425972_a_at	0.57441	0.20892	-0.45067	0.05703	-2.82276	7.85409e-19	M32308	Zfx	zinc finger protein X-linked
1419565_a_at	0.71665	0.3255	-0.35418	0.03351	-2.26037	5.7803e-29	BB283590	Zfx	zinc finger protein X-linked
1419574_at	0.527	0.24137	-0.35055	0.04716	-2.24154	3.40728e-14	XM_620009	Zfp292	gb:BI686420 /DB_XREF=gi:15649035 /DB_XREF=603315565F1 /CLONE=IMAGE:5355184 /FEA=FLmRNA /CNT=74 /TID=Mm.38193.1 /TIER=ConsEnd /STK=0 /UG=Mm.38193 /LL=30046 /UG_GENE=Zfp292 /UG_TITLE=zinc finger protein 292 /FL=gb:NM_013889.1 gb:AF017806.1
1419575_s_at	0.7128	0.36052	-0.30746	0.07052	-2.02984	4.24818e-06	XM_620009	Zfp292	gb:BI686420 /DB_XREF=gi:15649035 /DB_XREF=603315565F1 /CLONE=IMAGE:5355184 /FEA=FLmRNA /CNT=74 /TID=Mm.38193.1 /TIER=ConsEnd /STK=0 /UG=Mm.38193 /LL=30046 /UG_GENE=Zfp292 /UG_TITLE=zinc finger protein 292 /FL=gb:NM_013889.1 gb:AF017806.1
1419529_at	0.03734	0.17323	0.65499	0.18072	4.51847	0.0001	NM_031252	Il23a	interleukin 23, alpha subunit p19
1449482_at	0.02419	0.09616	0.58793	0.1599	3.87198	6e-05	NM_030082	Hist3h2ba	histone cluster 3, H2ba
1419499_at	0.66402	0.19119	-0.55215	0.03883	-3.56572	0	NM_008149	Gpam	glycerol-3-phosphate acyltransferase, mitochondrial
1419508_at	0.13351	0.05913	-0.36515	0.1193	-2.31819	0.00117	AA186144	Ripk1	receptor (TNFRSF)-interacting serine-threonine kinase 1
1419513_a_at	1.73992	0.90697	-0.29437	0.02835	-1.96954	6.69865e-27	NM_007900	Ect2	ect2 oncogene
1419477_at	0.18078	0.05521	-0.52658	0.11431	-3.36187	4.93755e-07	NM_053109	Clec2d	C-type lectin domain family 2, member d
1419485_at	0.1134	0.03989	-0.46517	0.09818	-2.91856	9.56674e-08	BB759833	Foxc1	forkhead box C1
1419488_at	0.12028	0.04581	-0.4306	0.22096	-2.69529	0.02975	NM_139064	Tnip2	TNFAIP3 interacting protein 2
1449480_at	0.19167	0.08768	-0.35109	0.1448	-2.24435	0.00873	NM_009119	Sap18	Sin3-associated polypeptide 18
1419394_s_at	2.78868	6.98757	0.3875	0.02111	2.4406	0	NM_013650	S100a8	S100 calcium binding protein A8 (calgranulin A)
1419396_at	0.2309	0.10053	-0.37258	0.12912	-2.35819	0.0041	NM_007880	Arid3a	AT rich interactive domain 3A (Bright like)
1419401_at	0.07637	0.03236	-0.38438	0.13366	-2.42312	0.00316	AF403041	Asb13	ankyrin repeat and SOCS box-containing protein 13
1449459_s_at	0.15759	0.05629	-0.4585	0.13015	-2.87407	0.0004	AF403041	Asb13	ankyrin repeat and SOCS box-containing protein 13
1419404_s_at	0.21968	0.09143	-0.39214	0.05597	-2.46683	5.35804e-14	NM_009173	Siah1a,Siah1b	seven in absentia 1A
1419413_at	0.10263	0.41436	0.59468	0.11928	3.93256	3.66955e-08	NM_011332	Ccl17	chemokine (C-C motif) ligand 17
1419417_at	0.21105	0.477	0.3427	0.0517	2.20139	8.6935e-13	NM_009506	Vegfc	vascular endothelial growth factor C
1419369_at	0.39687	0.11073	-0.5658	0.07333	-3.67962	3.87353e-17	NM_019706	Rnf138	ring finger protein 138
1454064_a_at	0.65245	0.27957	-0.37948	0.04245	-2.39598	7.88057e-22	AK013419	Rnf138	ring finger protein 138
1419375_at	0.1083	0.05915	-0.27409	0.13581	-1.87971	0.04284	BI453048	Wbp4	WW domain binding protein 4
1419381_at	0.11064	0.03778	-0.47804	0.12165	-3.00633	1e-05	NM_020584	Terf2ip	telomeric repeat binding factor 2, interacting protein
1449449_at	0.19315	0.41787	0.32371	0.11245	2.10723	0.00321	NM_022415	Ptges	prostaglandin E synthase
1449450_at	0.48634	1.03071	0.31477	0.04864	2.06427	3.39397e-11	NM_022415	Ptges	prostaglandin E synthase
1419342_at	0.05772	0.02824	-0.32193	0.15855	-2.09858	0.03047	NM_133252	Tram2	translocating chain-associating membrane protein 2
1449442_at	0.19551	0.10317	-0.28903	0.07395	-1.94548	5e-05	NM_011068	Pex11a	peroxisomal biogenesis factor 11a
1419365_at	0.39477	0.21308	-0.27924	0.07886	-1.90212	0.00021	NM_011068	Pex11a	peroxisomal biogenesis factor 11a
1419339_at	0.22579	0.10487	-0.34449	0.1053	-2.21049	0.00054	NM_016720	Neu3	neuraminidase 3
1449414_at	0.3958	0.22837	-0.25027	0.06609	-1.77937	8e-05	NM_013843	LOC100044273,Zfp53	zinc finger protein 53
1419308_at	0.14667	0.04596	-0.51535	0.10085	-3.27605	7.55442e-08	NM_010569	Invs	inversin
1419239_at	0.27917	0.16219	-0.24726	0.05608	-1.76708	5.88266e-06	NM_011760	LOC100044271,Zfp54	zinc finger protein 54
1419267_at	1.18031	0.37681	-0.50731	0.07128	-3.21592	5.35225e-13	AV250496	Nfyb	nuclear transcription factor-Y beta
1419269_at	0.07058	0.04033	-0.2545	0.12788	-1.79678	0.04705	AF091101	Dut	deoxyuridine triphosphatase
1449399_a_at	8.22347	15.9372	0.27593	0.0145	1.88767	0	BC011437	Il1b	interleukin 1 beta
1419228_at	0.86562	0.40283	-0.34363	0.05967	-2.20613	5.81947e-10	NM_028983	Elac1	elaC homolog 1 (E. coli)
1419234_at	0.59434	0.16457	-0.56911	0.08691	-3.70776	5.31109e-14	BG070273	Helb	helicase (DNA) B
1419235_s_at	2.49554	1.00154	-0.40793	0.03773	-2.55815	9.10709e-30	BG070273	Helb	helicase (DNA) B
1419196_at	0.40586	2.96473	0.85218	0.05717	7.11508	0	NM_032541	Hamp1	hepcidin antimicrobial peptide
1419197_x_at	0.35323	2.28509	0.79942	0.0815	6.30112	2.06955e-33	NM_032541	Hamp1	hepcidin antimicrobial peptide
1419203_at	0.28593	0.59457	0.3065	0.06878	2.02537	2.51352e-06	NM_025293	Gtlf3a	gene trap locus F3a
1449390_at	0.30832	0.16189	-0.29121	0.06694	-1.95529	4.40648e-06	NM_025663	Gpatch4	G patch domain containing 4
1449366_at	0.01658	0.0594	0.54273	0.27554	3.48924	0.03515	NM_008611	Mmp8	matrix metallopeptidase 8
1419158_a_at	0.16566	0.07383	-0.36241	0.09603	-2.30362	7e-05	NM_080636	Hars2	histidyl-tRNA synthetase 2, mitochondrial (putative)
1419163_s_at	0.41016	0.17762	-0.37489	0.11337	-2.37078	0.00029	BE624323	Dnajc3a	DnaJ (Hsp40) homolog, subfamily C, member 3A
1449353_at	3.44262	1.18108	-0.47604	0.02381	-2.99252	0	NM_009517	Zmat3	zinc finger matrin type 3
1419128_at	0.22048	0.62194	0.43896	0.06421	2.74761	1.00667e-13	NM_021334	Itgax	integrin alpha X
1419104_at	0.11428	0.05549	-0.32515	0.10764	-2.1142	0.00187	NM_025341	Abhd6	abhydrolase domain containing 6
1419106_at	0.04149	0.07952	0.2711	0.11309	1.86679	0.01346	NM_028218	2210409E12Rik,LOC100046049	RIKEN cDNA 2210409E12 gene
1419068_at	4.32011	2.55755	-0.2391	0.01998	-1.73421	1.00651e-33	BB280137	Rabgef1	RAB guanine nucleotide exchange factor (GEF) 1
1419076_a_at	0.18967	0.07749	-0.40019	0.15112	-2.51299	0.0044	NM_009765	Brca2	breast cancer 2
1449329_at	0.08679	0.01302	-0.83511	0.32229	-6.84087	0.00082	NM_019941	Zfp235	zinc finger protein 235
1419082_at	0.42106	1.10214	0.40646	0.03623	2.54954	1.50574e-34	NM_011111	Serpinb2	serine (or cysteine) peptidase inhibitor, clade B, member 2
1419087_s_at	0.19449	0.08834	-0.35416	0.07207	-2.26026	3.33894e-07	BB031756	Sf3a1	splicing factor 3a, subunit 1
1425977_a_at	0.97109	0.39238	-0.40499	0.03778	-2.5409	1.39119e-30	AF112855	Slk	STE20-like kinase (yeast)
1449339_at	0.13046	0.24572	0.26354	0.09213	1.83459	0.00388	BE692118	D10Ertd641e	DNA segment, Chr 10, ERATO Doi 641, expressed
1460249_at	1.92302	0.81267	-0.3855	0.03826	-2.4294	1.41345e-26	NM_080795	Lnx2	ligand of numb-protein X 2
1449317_at	0.28799	0.54433	0.26505	0.03723	1.84096	2.2649e-13	NM_009805	Cflar,LOC100040853,LOC100046787	CASP8 and FADD-like apoptosis regulator
1419024_at	0.46167	0.22959	-0.3148	0.02968	-2.06443	6.05307e-28	BC003761	Ptp4a1	protein tyrosine phosphatase 4a1
1449295_at	0.77941	0.38143	-0.32178	0.07755	-2.09787	4e-05	NM_020483	Sap30bp	SAP30 binding protein
1418985_at	0.14168	0.05512	-0.42143	0.14687	-2.63895	0.0012	NM_030249	Cttnbp2nl	CTTNBP2 N-terminal like
1418997_at	0.59855	0.36117	-0.23081	0.04461	-1.70143	1.41251e-07	BC021522	Lyrm5	LYR motif containing 5
1426449_a_at	0.25115	0.1497	-0.23614	0.12207	-1.72244	0.04498	BM199789	Pja1	praja1, RING-H2 motif containing
1418949_at	1.40251	0.755	-0.28039	0.03108	-1.90717	2.32109e-19	NM_011819	Gdf15	growth differentiation factor 15
1418968_at	0.18381	0.01833	-1.0126	0.19574	-10.2945	3.02195e-12	BE570980	Rb1cc1	RB1-inducible coiled-coil 1
1460247_a_at	0.61708	0.33178	-0.28092	0.04976	-1.90951	2.55162e-09	AV259620	Skp2	S-phase kinase-associated protein 2 (p45)
1418969_at	0.30764	0.13994	-0.35353	0.08343	-2.25701	3.80948e-06	AV259620	Skp2	S-phase kinase-associated protein 2 (p45)
1418924_at	0.35401	0.20616	-0.24625	0.06863	-1.763	0.00022	NM_025886	Rassf7	Ras association (RalGDS/AF-6) domain family 7
1449274_at	0.7129	0.40004	-0.26235	0.04873	-1.82956	2.28689e-08	AK009675	2310038H17Rik	RIKEN cDNA 2310038H17 gene
1449278_at	0.51344	0.26453	-0.29945	0.08772	-1.99276	0.00032	NM_010121	Eif2ak3,LOC100047634	eukaryotic translation initiation factor 2 alpha kinase 3
1418937_at	0.15353	0.03882	-0.60858	0.12122	-4.06048	9.4137e-09	AF177196	Dio2	deiodinase, iodothyronine, type II
1418939_at	0.04755	0.00668	-0.86402	0.40383	-7.31178	0.00181	NM_008250	Hlx	H2.0-like homeobox
1449282_at	0.17314	0.08808	-0.30496	0.09057	-2.01818	0.00054	BC027102	Cysltr1	cysteinyl leukotriene receptor 1
1449261_at	0.39832	0.23281	-0.24466	0.09153	-1.75655	0.00548	NM_017463	Pbx2	pre B-cell leukemia transcription factor 2
1418850_at	2.27291	0.85639	-0.43534	0.04353	-2.72482	4.41426e-27	NM_007935	Epc1	enhancer of polycomb homolog 1 (Drosophila)
1433733_a_at	0.40534	0.21721	-0.28238	0.06576	-1.91593	7.70099e-06	BG069864	Cry1	cryptochrome 1 (photolyase-like)
1449231_at	0.07432	0.02284	-0.52382	0.24283	-3.34055	0.01292	NM_022409	Zfp296	zinc finger protein 296
1418801_at	0.26333	0.11955	-0.35438	0.08518	-2.26142	2e-05	NM_133906	Zkscan1	zinc finger with KRAB and SCAN domains 1
1449217_at	0.70022	0.37593	-0.28156	0.04356	-1.91233	2.37607e-11	NM_011997	Casp8ap2	caspase 8 associated protein 2
1418772_at	0.19163	0.11166	-0.246	0.0497	-1.76198	5.88857e-07	XM_622100	BC016423	gb:NM_134063.1 /DB_XREF=gi:19527277 /GEN=AI645998 /FEA=FLmRNA /CNT=41 /TID=Mm.201409.1 /TIER=FL+Stack /STK=18 /UG=Mm.201409 /LL=105203 /DEF=Mus musculus expressed sequence AI645998 (AI645998), mRNA. /PROD=expressed sequence AI645998 /FL=gb:NM_134063.1 gb:BC016423.1
1418786_at	0.02315	0.05578	0.37042	0.14268	2.34651	0.007	AF220195	Mapk8ip2	mitogen-activated protein kinase 8 interacting protein 2
1418731_at	0.09704	0.05229	-0.27997	0.14011	-1.90532	0.04555	BE572852	Rnf12	ring finger protein 12
1449207_a_at	0.11011	0.04059	-0.44478	0.17428	-2.78472	0.00857	NM_009004	Kif20a	kinesin family member 20A
1418707_at	0.06004	0.00686	-0.9537	0.27799	-8.98867	7.97277e-07	NM_026121	Bag4	BCL2-associated athanogene 4
1418718_at	0.493	0.88438	0.24236	0.04313	1.74727	7.52935e-09	BC019961	Cxcl16	chemokine (C-X-C motif) ligand 16
1449195_s_at	0.62519	1.21963	0.27879	0.03684	1.90014	1.5031e-14	BC019961	Cxcl16	chemokine (C-X-C motif) ligand 16
1449200_at	1.02207	0.39591	-0.42331	0.04308	-2.65041	1.29351e-24	BG073833	Nup155	nucleoporin 155
1449171_at	0.28601	0.16885	-0.2403	0.07705	-1.739	0.00136	NM_009445	Ttk	Ttk protein kinase
1418687_at	0.07389	0.15682	0.31542	0.09895	2.06736	0.00104	NM_018790	Arc	activity regulated cytoskeletal-associated protein
1449181_at	0.27335	0.13633	-0.31357	0.03155	-2.05861	1.26299e-24	NM_007998	Fech	ferrochelatase
1418659_at	1.03383	0.35945	-0.47024	0.05473	-2.95281	1.83436e-19	BB203106	Clock	circadian locomoter output cycles kaput
1418661_at	0.08115	0.15928	0.28146	0.10329	1.91186	0.00587	NM_018811	Abhd2	abhydrolase domain containing 2
1449163_at	0.07527	0.03409	-0.35546	0.16414	-2.26705	0.02338	NM_023059	Sigirr	single immunoglobulin and toll-interleukin 1 receptor (TIR) domain
1449167_at	0.06372	0.02031	-0.5079	0.19838	-3.2203	0.00534	NM_013512	Epb4.1l4a	erythrocyte protein band 4.1-like 4a
1418609_at	0.31283	1.0817	0.52737	0.03715	3.36798	0	AF206697	Il1f6	interleukin 1 family, member 6
1418635_at	1.25427	0.60602	-0.32733	0.03846	-2.12487	1.05967e-18	BI456953	Etv3,LOC100045950	ets variant gene 3
1418640_at	0.70999	0.39575	-0.26526	0.02965	-1.84189	1.13187e-20	NM_019812	Sirt1	sirtuin 1 (silent mating type information regulation 2, homolog) 1 (S. cerevisiae)
1418585_at	0.0712	0.03676	-0.29854	0.11747	-1.98855	0.00808	NM_023243	Ccnh	cyclin H
1418587_at	1.00474	0.46436	-0.34663	0.03865	-2.22141	6.65473e-22	U21050	Traf3	Tnf receptor-associated factor 3
1418598_at	0.27211	0.09849	-0.45276	0.18068	-2.83636	0.00423	NM_080562	Ubox5	U box domain containing 5
1449153_at	0.14432	1.23884	0.92227	0.06728	8.3612	0	BC019135	Mmp12	matrix metallopeptidase 12
1425706_a_at	0.16958	0.10232	-0.23084	0.08393	-1.70152	0.00443	AY027937	Ddb2	damage specific DNA binding protein 2
1449155_at	0.33568	0.19775	-0.24125	0.05719	-1.74282	2e-05	XM_283153	Polr3g	gb:NM_026190.1 /DB_XREF=gi:13385703 /GEN=2310047G20Rik /FEA=FLmRNA /CNT=39 /TID=Mm.32661.1 /TIER=FL+Stack /STK=21 /UG=Mm.32661 /LL=67486 /DEF=Mus musculus RIKEN cDNA 2310047G20 gene (2310047G20Rik), mRNA. /PROD=RIKEN cDNA 2310047G20 /FL=gb:NM_026190.1
1449157_at	0.05608	0.02253	-0.40741	0.18616	-2.55513	0.0233	NM_011629	Nr2c1	nuclear receptor subfamily 2, group C, member 1
1418607_at	0.32561	0.071	-0.67287	0.12121	-4.70839	8.27321e-12	NM_023322	Zkscan14	zinc finger with KRAB and SCAN domains 14
1449158_at	0.17166	0.0967	-0.26067	0.10966	-1.82251	0.01361	NM_010607	Kcnk2	potassium channel, subfamily K, member 2
1418561_at	0.12557	0.04669	-0.44112	0.14525	-2.76134	0.00061	BE951504	Sf3b1	splicing factor 3b, subunit 1
1418565_at	0.29417	0.16491	-0.26279	0.08423	-1.83143	0.00166	BC006030	Serbp1	Serpine1 mRNA binding protein 1
1418570_at	0.57889	1.02791	0.23793	0.04995	1.72953	1.14696e-06	BC019998	Ncstn	nicastrin
1452060_a_at	0.09793	0.04019	-0.39822	0.10826	-2.50163	0.0001	BB705335	Limk2	LIM motif-containing protein kinase 2
1449122_at	0.32549	0.68942	0.31452	0.04327	2.06309	2.31203e-14	NM_026534	3110003A22Rik	RIKEN cDNA 3110003A22 gene
1449126_at	0.09718	0.04435	-0.35207	0.17046	-2.24944	0.02595	NM_011764	Zfp90	zinc finger protein 90
1418540_a_at	0.53711	0.15971	-0.53817	0.05996	-3.45277	7.22278e-23	U35368	Ptpre	protein tyrosine phosphatase, receptor type, E
1449106_at	0.01278	0.03513	0.42752	0.20198	2.6762	0.02145	NM_008161	Gpx3	glutathione peroxidase 3
1418505_at	1.10048	0.3706	-0.48411	0.02876	-3.04863	0	NM_027722	LOC100048122,Nudt4	nudix (nucleoside diphosphate linked moiety X)-type motif 4
1418507_s_at	0.49866	0.27929	-0.26319	0.03418	-1.83311	2.25182e-15	NM_007706	Socs2	suppressor of cytokine signaling 2
1418515_at	1.12069	0.66464	-0.23833	0.04074	-1.73114	1.60363e-09	BG066919	Mtf2	metal response element binding transcription factor 2
1449115_at	0.12423	0.03267	-0.59146	0.2331	-3.90354	0.00181	BG066919	Mtf2	metal response element binding transcription factor 2
1449087_at	0.73548	1.29292	0.23357	0.05365	1.71227	2e-05	AF353167	Rnf141	ring finger protein 141
1449089_at	0.26972	0.1422	-0.28945	0.13986	-1.94738	0.02693	NM_008735	Nrip1	nuclear receptor interacting protein 1
1418469_at	0.2878	0.06391	-0.66495	0.12238	-4.62326	4.25932e-09	NM_008735	Nrip1	nuclear receptor interacting protein 1
1418471_at	0.26868	0.54245	0.29369	0.03493	1.96649	1.62507e-17	NM_008827	Pgf	placental growth factor
1449095_at	0.78859	0.36476	-0.34628	0.04519	-2.21962	3.10684e-14	NM_139061	Vps54	vacuolar protein sorting 54 (yeast)
1460234_at	0.25796	0.14346	-0.26625	0.07667	-1.84609	0.00036	XM_001002633	Wdr81	gb:NM_138950.1 /DB_XREF=gi:20336731 /GEN=MGC32441 /FEA=FLmRNA /CNT=43 /TID=Mm.122494.1 /TIER=FL+Stack /STK=23 /UG=Mm.122494 /LL=192652 /DEF=Mus musculus hypothetical protein MGC32441 (MGC32441), mRNA. /PROD=hypothetical protein MGC32441 /FL=gb:NM_138950.1 gb:BC025229.1
1418456_a_at	0.10617	0.03767	-0.4614	0.17757	-2.89335	0.00685	AF252873	Cxcl14	chemokine (C-X-C motif) ligand 14
1418463_at	0.30909	0.16609	-0.28117	0.07404	-1.9106	0.00014	NM_008841	Pik3r2	phosphatidylinositol 3-kinase, regulatory subunit, polypeptide 2 (p85 beta)
1418399_at	2.44805	1.32106	-0.27933	0.03534	-1.90251	3.03572e-15	NM_134073	Kctd9	potassium channel tetramerisation domain containing 9
1418419_at	0.12974	0.05406	-0.39164	0.14458	-2.46398	0.00443	NM_134030	Fbxl20	F-box and leucine-rich repeat protein 20
1418421_at	0.53658	0.14469	-0.58062	0.06516	-3.8073	1.63528e-24	NM_007528	Bcl6b	B-cell CLL/lymphoma 6, member B
1418389_at	0.45295	0.9611	0.31529	0.05814	2.06674	1.69358e-08	NM_133703	2810453I06Rik	RIKEN cDNA 2810453I06 gene
1449052_a_at	0.13819	0.04081	-0.54109	0.18489	-3.47611	0.00175	NM_010068	Dnmt3b	DNA methyltransferase 3B
1449060_at	0.18205	0.10329	-0.25756	0.07794	-1.80952	0.0006	NM_134471	Kif2c,LOC631653	kinesin family member 2C
1418316_a_at	1.50628	0.79728	-0.28772	0.05025	-1.93965	2.61142e-09	BC026445	LOC100047588,Mark3	MAP/microtubule affinity-regulating kinase 3
1418322_at	0.1768	0.06579	-0.44077	0.05532	-2.7591	2.30441e-17	AI467599	Crem	cAMP responsive element modulator
1418286_a_at	0.19321	0.10615	-0.27155	0.11857	-1.86874	0.01479	NM_010110	Efnb1	ephrin B1
1418291_at	0.25802	0.0579	-0.66042	0.1383	-4.57527	2.88377e-09	NM_133228	Zfp87	zinc finger protein 87
1449027_at	0.56089	0.26457	-0.33777	0.07266	-2.17653	1.18134e-06	AF378088	Rhou	ras homolog gene family, member U
1449028_at	0.13316	0.07137	-0.28231	0.11177	-1.91564	0.00953	AF378088	Rhou	ras homolog gene family, member U
1418308_at	0.26201	0.08917	-0.47952	0.12117	-3.01662	8.01891e-06	NM_008316	Hus1	Hus1 homolog (S. pombe)
1418255_s_at	0.18018	0.06434	-0.45864	0.07761	-2.87505	6.32815e-11	BI662291	Srf	serum response factor
1418275_a_at	0.17829	0.08945	-0.311	0.09845	-2.04644	0.00081	NM_023502	Elf2	E74-like factor 2
1449019_at	0.12095	0.07193	-0.23714	0.11395	-1.72639	0.03174	BG067335	Akap1	A kinase (PRKA) anchor protein 1
1418280_at	3.0705	1.81572	-0.23959	0.02845	-1.73616	8.2295e-17	NM_011803	Klf6	Kruppel-like factor 6
1418222_at	2.45022	1.46119	-0.23593	0.01456	-1.72157	0	NM_019836	2610024G14Rik	RIKEN cDNA 2610024G14 gene
1418245_a_at	0.02826	0.10843	0.57252	0.21354	3.73694	0.00257	BG277926	Rbm9	RNA binding motif protein 9
1460227_at	0.09295	0.35308	0.5682	0.10407	3.70001	1.11343e-09	BC008107	Timp1	tissue inhibitor of metalloproteinase 1
1418162_at	4.18082	0.99302	-0.63573	0.02784	-4.32247	0	AF185285	Tlr4	toll-like receptor 4
1418163_at	0.48648	0.14847	-0.52686	0.10235	-3.36404	4.04323e-09	AF185285	Tlr4	toll-like receptor 4
1448984_at	0.47136	0.1804	-0.42855	0.11503	-2.68254	4e-05	NM_015769	Ercc4	excision repair cross-complementing rodent repair deficiency, complementation group 4
1418168_at	0.44699	0.23305	-0.29427	0.07734	-1.96911	8e-05	BB223737	Zcchc14	zinc finger, CCHC domain containing 14
1418169_at	0.05953	0.01996	-0.48604	0.26407	-3.06223	0.03894	BB223737	Zcchc14	zinc finger, CCHC domain containing 14
1418170_a_at	0.21451	0.11145	-0.2958	0.06548	-1.97607	3.99369e-06	BB223737	Zcchc14	zinc finger, CCHC domain containing 14
1448994_at	0.22861	0.11899	-0.29503	0.09238	-1.97257	0.00067	BG916549	Sp1	trans-acting transcription factor 1
1418181_at	1.9647	0.97463	-0.31589	0.03901	-2.0696	5.58403e-17	AK014601	Ptp4a3	protein tyrosine phosphatase 4a3
1448969_at	0.17608	0.06405	-0.45062	0.09316	-2.82241	7.49102e-08	NM_026510	Ftsj2	FtsJ homolog 2 (E. coli)
1418146_a_at	0.05069	0.01981	-0.41953	0.18187	-2.62744	0.01293	NM_011250	LOC635075,Rbl2	retinoblastoma-like 2
1418150_at	0.7307	0.35655	-0.32305	0.06545	-2.10402	1.45872e-07	BQ032797	Mtmr4	myotubularin related protein 4
1418154_at	0.2101	0.10028	-0.33265	0.09869	-2.15103	0.00033	XM_894155	BC004022	gb:NM_030563.1 /DB_XREF=gi:13385463 /GEN=BC004022 /FEA=FLmRNA /CNT=68 /TID=Mm.25117.1 /TIER=FL+Stack /STK=29 /UG=Mm.25117 /LL=80750 /DEF=Mus musculus hypothetical protein, MGC:7607 (BC004022), mRNA. /PROD=hypothetical protein MGC7607 /FL=gb:NM_030563.1 gb:BC004022.1
1425559_a_at	0.47702	0.27924	-0.24399	0.05569	-1.75386	7.21896e-06	AB022340	Acsm3	acyl-CoA synthetase medium-chain family member 3
1448949_at	1.33805	3.12322	0.3567	0.03365	2.27353	1.74883e-26	NM_007607	Car4	carbonic anhydrase 4
1418094_s_at	1.56696	3.85009	0.37898	0.02331	2.39322	0	NM_007607	Car4	carbonic anhydrase 4
1418099_at	2.93856	5.79952	0.28383	0.01552	1.92233	0	M60469	Tnfrsf1b	tumor necrosis factor receptor superfamily, member 1b
1418100_at	0.22751	0.09307	-0.3996	0.07848	-2.50958	3.63109e-08	AK002962	A030009H04Rik	RIKEN cDNA A030009H04 gene
1448930_at	0.42696	0.22033	-0.29874	0.0478	-1.98948	8.72623e-11	NM_026543	3010026O09Rik	RIKEN cDNA 3010026O09 gene
1418070_at	0.69851	0.40829	-0.24463	0.02967	-1.75644	6.88918e-18	AF081260	Cdyl	chromodomain protein, Y chromosome-like
1418071_s_at	1.18483	0.68173	-0.25147	0.02012	-1.78433	3.54758e-36	AF081260	Cdyl	chromodomain protein, Y chromosome-like
1452540_a_at	6.31064	11.691	0.25635	0.02448	1.80446	8.27591e-26	M25487	Hist1h2bc,Hist1h2be,Hist1h2bl,Hist1h2bm,Hist1h2bp,Hist2h2bb,LOC100046213,LOC665622,RP23-38E20.1	histone cluster 1, H2bp
1448940_at	0.64638	0.35235	-0.27494	0.03501	-1.8834	6.95518e-15	BC010580	Trim21	tripartite motif protein 21
1418026_at	0.21736	0.05223	-0.63068	0.12722	-4.27249	7.56974e-09	BE986864	Exo1	exonuclease 1
1418040_at	0.26523	0.13551	-0.30309	0.11009	-2.00949	0.00384	AW488762	Tmem186	transmembrane protein 186
1418041_at	0.05421	0.00824	-0.8296	0.32456	-6.75466	0.00035	AW488762	Tmem186	transmembrane protein 186
1418043_at	0.97528	1.90308	0.2789	0.02952	1.90064	2.89549e-22	BB436535	Abcc5	ATP-binding cassette, sub-family C (CFTR/MRP), member 5
1417984_at	0.26244	0.12163	-0.34543	0.08632	-2.21528	2e-05	AV241588	Ube2v2	ubiquitin-conjugating enzyme E2 variant 2
1418006_at	0.30895	0.16453	-0.28508	0.10791	-1.92788	0.00513	NM_001029993	5830416A07Rik	gb:NM_024268.1 /DB_XREF=gi:13195687 /GEN=5830416A07Rik /FEA=FLmRNA /CNT=113 /TID=Mm.41054.1 /TIER=FL+Stack /STK=31 /UG=Mm.41054 /LL=76014 /DEF=Mus musculus RIKEN cDNA 5830416A07 gene (5830416A07Rik), mRNA. /PROD=RIKEN cDNA 5830416A07 /FL=gb:NM_024268.1 gb:BC003319.1
1418011_a_at	0.40385	0.21572	-0.28376	0.06105	-1.92204	2.2005e-06	BB221842	Sh3glb1	SH3-domain GRB2-like B1 (endophilin)
1418016_at	2.85254	0.88585	-0.5193	0.02968	-3.30599	0	BI689507	Pum2	pumilio 2 (Drosophila)
1418017_at	2.33623	1.2185	-0.29412	0.03003	-1.96844	5.86519e-24	BI689507	Pum2	pumilio 2 (Drosophila)
1418018_at	0.438	0.92087	0.3113	0.04632	2.04786	9.12186e-12	NM_007754	Cpd,LOC100046781	carboxypeptidase D
1448904_at	3.12188	1.76069	-0.26016	0.01624	-1.82038	0	AK016470	D6Wsu176e	DNA segment, Chr 6, Wayne State University 176, expressed
1417959_at	0.37656	0.89389	0.36402	0.04473	2.31218	2.14766e-17	NM_026131	Pdlim7	PDZ and LIM domain 7
1448908_at	0.39576	0.81392	0.30172	0.03154	2.00318	3.38274e-23	NM_080555	Ppap2b	phosphatidic acid phosphatase type 2B
1417965_at	2.91932	1.67149	-0.25361	0.03017	-1.79311	5.27354e-18	NM_133942	Plekha1	pleckstrin homology domain containing, family A (phosphoinositide binding specific) member 1
1417969_at	0.17591	0.09369	-0.28504	0.07084	-1.9277	2e-05	NM_133765	Fbxo31	F-box protein 31
1460220_a_at	0.07258	0.02176	-0.53466	0.27459	-3.42501	0.03026	BM233698	Csf1	colony stimulating factor 1 (macrophage)
1448890_at	0.33152	0.1866	-0.26102	0.06253	-1.82398	3e-05	NM_008452	Klf2	Kruppel-like factor 2 (lung)
1417925_at	0.02515	0.07361	0.45491	0.15534	2.85046	0.00216	BC012658	Ccl22	chemokine (C-C motif) ligand 22
1417931_at	0.64199	0.34993	-0.27498	0.03679	-1.88355	8.92009e-15	NM_010811	Ndst2	N-deacetylase/N-sulfotransferase (heparan glucosaminyl) 2
1417941_at	0.583	0.0433	-1.14059	0.15951	-13.8226	7.37395e-24	NM_026086	Nanp	N-acetylneuraminic acid phosphatase
1430297_a_at	0.09236	0.05457	-0.23993	0.11326	-1.73751	0.0319	AK008513	2010301N04Rik	RIKEN cDNA 2010301N04 gene
1417910_at	2.66374	1.59272	-0.23478	0.02268	-1.71705	4.1213e-25	X75483	Ccna2	cyclin A2
1417915_at	0.11768	0.05712	-0.32536	0.08333	-2.11523	6e-05	BB645629	Rap2b	RAP2B, member of RAS oncogene family
1448864_at	0.67026	0.33844	-0.30819	0.0915	-2.03325	0.00032	NM_133741	Snrk	SNF related kinase
1448875_at	0.44955	0.16273	-0.45274	0.13004	-2.83622	8e-05	NM_009572	Zhx1	zinc fingers and homeoboxes protein 1
1417846_at	0.05343	0.00573	-0.98106	0.19544	-9.57322	7.11205e-07	NM_013881	Ulk2	Unc-51 like kinase 2 (C. elegans)
1417833_at	0.42745	0.20966	-0.32079	0.08533	-2.09312	6e-05	NM_134003	Zc3h10	zinc finger CCCH type containing 10
1448843_at	0.28166	0.15841	-0.26138	0.04384	-1.82547	1.25525e-09	BG077348	LOC636537	signal sequence receptor, alpha
1417778_at	1.81965	1.0555	-0.24796	0.04494	-1.76995	1.19776e-08	NM_011755	Zfp35	zinc finger protein 35
1417783_at	0.28276	0.10388	-0.44632	0.1096	-2.79462	5.49239e-06	AB053307	Als2	amyotrophic lateral sclerosis 2 (juvenile) homolog (human)
1417793_at	0.29623	0.10219	-0.47365	0.06278	-2.97614	1.16929e-16	NM_019440	Iigp2	interferon inducible GTPase 2
1453107_s_at	0.61218	0.33613	-0.2718	0.0548	-1.86981	1.88121e-07	AK008037	4933413G19Rik,Foxm1,Pebp1	forkhead box M1
1448837_at	0.06654	0.02395	-0.45521	0.18159	-2.85237	0.00481	NM_009509	Vil1	villin 1
1451924_a_at	0.12135	0.31503	0.40288	0.08541	2.52861	2.43205e-06	D43775	Edn1	endothelin 1
1417682_a_at	0.01507	0.03841	0.39497	0.19086	2.48298	0.02164	NM_009430	Prss2	protease, serine, 2
1417688_at	4.46941	2.03559	-0.35299	0.03386	-2.25419	4.28175e-27	NM_030565	BC004044	cDNA sequence BC004044
1448810_at	0.35847	0.1588	-0.36503	0.14344	-2.31756	0.0061	BC015277	Gne	glucosamine
1431822_a_at	0.48148	0.2488	-0.29816	0.02972	-1.98682	3.03761e-24	AK004992	Azi2	5-azacytidine induced gene 2
1417662_at	0.12481	0.0731	-0.24378	0.10323	-1.753	0.01488	BC005686	Elk3	ELK3, member of ETS oncogene family
1453833_a_at	0.37567	0.21276	-0.25835	0.04866	-1.8128	4.85938e-08	AK011680	Rnaseh1	ribonuclease H1
1448782_at	0.44128	0.15114	-0.47677	0.10255	-2.99757	7.47051e-07	NM_134105	Txndc11	thioredoxin domain containing 11
1417632_at	0.95333	1.79933	0.26444	0.03004	1.83839	1.89278e-19	U13836	Atp6v0a1	ATPase, H+ transporting, lysosomal V0 subunit A1
1448788_at	0.11266	0.40788	0.54734	0.05271	3.52643	5.67916e-33	AF004023	Cd200	Cd200 antigen
1417602_at	0.05438	0.00891	-0.7968	0.29504	-6.26331	0.00019	AF035830	Per2	period homolog 2 (Drosophila)
1417617_at	0.44488	1.20397	0.42095	0.04536	2.63602	1.22951e-23	BC010208	St6galnac2	ST6 (alpha-N-acetyl-neuraminyl-2,3-beta-galactosyl-1,3)-N-acetylgalactosaminide alpha-2,6-sialyltransferase 2
1425761_a_at	0.09736	0.05429	-0.26512	0.11466	-1.84128	0.01657	AF239169	Nfatc1	nuclear factor of activated T-cells, cytoplasmic, calcineurin-dependent 1
1417621_at	3.31317	1.87382	-0.25895	0.02298	-1.81529	1.6712e-30	NM_016791	Nfatc1	nuclear factor of activated T-cells, cytoplasmic, calcineurin-dependent 1
1417540_at	1.65769	0.86347	-0.29469	0.03219	-1.97099	1.95213e-20	NM_007920	Elf1	E74-like factor 1
1453851_a_at	0.27104	0.84681	0.48332	0.04686	3.04314	8.58485e-26	AK007410	Gadd45g	growth arrest and DNA-damage-inducible 45 gamma
1417555_at	0.17219	0.10204	-0.23867	0.08539	-1.73249	0.00398	NM_026487	Atad1	ATPase family, AAA domain containing 1
1448765_at	0.24371	0.12939	-0.2864	0.09844	-1.93375	0.00322	NM_008054	Fyn	Fyn proto-oncogene
1417512_at	5.04255	2.71001	-0.28111	0.01544	-1.91034	0	AI255184	Evi5	ecotropic viral integration site 5
1448743_at	0.54624	0.22242	-0.40165	0.05624	-2.52143	4.23757e-13	NM_138744	Ssx2ip	synovial sarcoma, X breakpoint 2 interacting protein
1417517_at	2.07529	0.99068	-0.33257	0.02426	-2.15067	2.64845e-43	NM_018807	Plagl2	pleiomorphic adenoma gene-like 2
1448747_at	0.04623	0.01723	-0.44006	0.21865	-2.75462	0.02978	AF441120	Fbxo32	F-box protein 32
1417535_at	0.24545	0.07488	-0.52705	0.15939	-3.36553	0.00014	NM_025785	Fbxo25	F-box protein 25
1417487_at	1.16662	0.43143	-0.44345	0.07125	-2.77621	1.83523e-11	U34245	Fosl1	fos-like antigen 1
1417473_a_at	0.06692	0.01084	-0.802	0.27409	-6.33865	0.00048	NM_026494	LOC634682,LOC667114,Ppcs	phosphopantothenoylcysteine synthetase
1448722_s_at	0.42783	0.16009	-0.43832	0.07514	-2.74362	1.98819e-10	NM_026494	Ppcs	phosphopantothenoylcysteine synthetase
1448724_at	0.47242	0.84955	0.24343	0.05142	1.75157	2.13091e-06	NM_009895	Cish	cytokine inducible SH2-containing protein
1448701_a_at	0.30633	0.1788	-0.24525	0.08184	-1.75892	0.00208	AF310134	Krit1	KRIT1, ankyrin repeat containing
1417438_at	0.25906	0.14224	-0.27181	0.10972	-1.86987	0.00844	NM_023697	Rdh14	retinol dehydrogenase 14 (all-trans and 9-cis)
1448714_at	0.06576	0.02775	-0.38616	0.18815	-2.43311	0.02345	NM_011884	Rngtt	RNA guanylyltransferase and 5'-phosphatase
1417407_at	5.97119	3.06221	-0.30146	0.01488	-2.00196	0	NM_133940	Fbxl14	F-box and leucine-rich repeat protein 14
1417410_s_at	2.88708	1.65121	-0.25408	0.0222	-1.79508	4.72722e-31	NM_008857	Prkci	protein kinase C, iota
1448698_at	8.78532	5.06452	-0.25065	0.01841	-1.78094	2.28552e-42	NM_007631	Ccnd1	cyclin D1
1417363_at	0.17618	0.06614	-0.4369	0.12856	-2.73462	0.00028	NM_009561	Zfp61	zinc finger protein 61
1417373_a_at	11.1849	6.05379	-0.27804	0.02592	-1.89686	3.18459e-27	AW491660	Tuba4a	tubulin, alpha 4A
1417374_at	3.52742	2.05039	-0.24705	0.01763	-1.76624	0	AW491660	Tuba4a	tubulin, alpha 4A
1417378_at	3.22954	1.66635	-0.2988	0.02827	-1.98978	6.60104e-27	NM_018770	Cadm1	cell adhesion molecule 1
1417381_at	0.01524	0.03929	0.40004	0.22359	2.5121	0.04444	NM_007572	C1qa	complement component 1, q subcomponent, alpha polypeptide
1448686_at	0.18615	0.11208	-0.23177	0.09758	-1.70517	0.01315	BC026894	Il16	interleukin 16
1448674_at	0.32724	0.18316	-0.26345	0.07397	-1.83422	0.00032	NM_021313	Rnf25	ring finger protein 25
1417328_at	1.68766	3.48719	0.30376	0.01487	2.01262	0	NM_007948	Ercc1	excision repair cross-complementing rodent repair deficiency, complementation group 1
1417342_at	0.21367	0.10694	-0.31204	0.10825	-2.05134	0.00395	NM_025800	Ppp1r2	protein phosphatase 1, regulatory (inhibitor) subunit 2
1448666_s_at	4.42908	2.17382	-0.32052	0.02186	-2.0918	0	AV174616	Tob2	transducer of ERBB2, 2
1448667_x_at	6.34286	3.76353	-0.23812	0.01729	-1.73029	2.52234e-44	AV174616	Tob2	transducer of ERBB2, 2
1417310_at	1.29681	0.55979	-0.37628	0.07425	-2.37839	5.53312e-07	AV174616	Tob2	transducer of ERBB2, 2
1417314_at	0.2935	0.16209	-0.26927	0.08456	-1.85896	0.0008	NM_008198	Cfb	complement factor B
1448671_at	0.06213	0.00826	-0.88787	0.31704	-7.72449	0.00036	AW120830	LOC100047012	ubiquitin-conjugating enzyme E2E 3, UBC4/5 homolog (yeast)
1417277_at	0.28466	0.50553	0.23798	0.0748	1.72975	0.00158	NM_024442	Cyp4f16	cytochrome P450, family 4, subfamily f, polypeptide 16
1448652_at	0.07663	0.15438	0.29279	0.10816	1.96241	0.00398	NM_009376	Ift88	intraflagellar transport 88 homolog (Chlamydomonas)
1448655_at	2.38899	4.71723	0.28404	0.03213	1.92328	1.04716e-19	NM_008512	Lrp1	low density lipoprotein receptor-related protein 1
1417293_at	1.97984	0.98569	-0.31432	0.02833	-2.06214	1.03032e-28	NM_015818	Hs6st1,LOC100047260	heparan sulfate 6-O-sulfotransferase 1
1448635_at	2.46715	1.43573	-0.24655	0.02746	-1.76422	1.3955e-19	NM_008017	Smc2	structural maintenance of chromosomes 2
1417250_at	6.40062	3.63801	-0.25679	0.0232	-1.80629	1.89643e-28	NM_013916	Rnf12	ring finger protein 12
1417256_at	0.03653	0.26007	0.84102	0.1096	6.9345	8.82438e-22	NM_008607	Mmp13	matrix metallopeptidase 13
1417261_at	0.13179	0.07685	-0.24569	0.1022	-1.7607	0.01299	NM_134012	Mbtd1	mbt domain containing 1
1417263_at	8.0684	15.4848	0.27169	0.01372	1.86934	0	M94967	Ptgs2	prostaglandin-endoperoxide synthase 2
1420196_s_at	1.20665	0.67462	-0.26395	0.05043	-1.83633	4.17152e-08	C77429	Tbc1d14	TBC1 domain family, member 14
1448647_at	1.33994	0.59955	-0.36069	0.03903	-2.29449	7.80399e-23	NM_008549	Man2a1	mannosidase 2, alpha 1
1417272_at	0.20414	0.08402	-0.39698	0.129	-2.49451	0.00079	NM_026667	9130005N14Rik	RIKEN cDNA 9130005N14 gene
1448629_at	1.12209	0.67377	-0.23294	0.05025	-1.70979	2.04007e-06	NM_138646	Hps4	Hermansky-Pudlak syndrome 4 homolog (human)
1452466_a_at	0.12051	0.06824	-0.25842	0.06182	-1.81307	2e-05	BC026130	Rbm6	RNA binding motif protein 6
1417213_a_at	0.16969	0.07777	-0.35029	0.09725	-2.24021	0.00012	BB706030	Rbm6	RNA binding motif protein 6
1417216_at	0.48429	1.02316	0.3134	0.06003	2.05781	9.9742e-08	NM_138606	Pim2	proviral integration site 2
1417160_s_at	0.73865	2.14203	0.45096	0.03645	2.82461	2.93068e-36	NM_007969	Expi	extracellular proteinase inhibitor
1417168_a_at	0.14176	0.06602	-0.34332	0.18125	-2.20456	0.04008	AI553394	Usp2	ubiquitin specific peptidase 2
1417169_at	0.66919	0.23506	-0.4658	0.14675	-2.92283	0.00033	AI553394	Usp2	ubiquitin specific peptidase 2
1417170_at	0.69264	1.52682	0.33185	0.0227	2.14709	0	NM_033322	Lztfl1	leucine zipper transcription factor-like 1
1426002_a_at	0.63741	0.35109	-0.27043	0.04832	-1.86392	1.16108e-08	AB018574	Cdc7	cell division cycle 7 (S. cerevisiae)
1417182_at	0.65129	0.3203	-0.31964	0.05787	-2.08757	2.73139e-09	C77509	Dnaja2	DnaJ (Hsp40) homolog, subfamily A, member 2
1417188_s_at	0.06244	0.03126	-0.31192	0.10408	-2.05077	0.00227	AI551201	Hip2	ubiquitin-conjugating enzyme E2K (UBC1 homolog, yeast)
1417130_s_at	0.0959	0.04433	-0.34655	0.17432	-2.22101	0.04067	NM_020581	Angptl4	angiopoietin-like 4
1417132_at	1.33009	0.67642	-0.30509	0.06414	-2.0188	2.13926e-06	C76119	Cdc25a	cell division cycle 25 homolog A (S. pombe)
1417134_at	2.3814	1.40663	-0.24008	0.02009	-1.73812	3.09316e-33	NM_009274	Srpk2	serine/arginine-rich protein specific kinase 2
1417142_at	0.36375	0.21266	-0.24454	0.04733	-1.75608	1.12526e-07	NM_024203	4932442K08Rik	RIKEN cDNA 4932442K08 gene
1417145_at	1.04793	0.47402	-0.35596	0.06522	-2.26966	6.72178e-09	XM_001052091	Nfxl1	gb:NM_133921.1 /DB_XREF=gi:19527133 /GEN=AW538212 /FEA=FLmRNA /CNT=87 /TID=Mm.27827.1 /TIER=FL+Stack /STK=55 /UG=Mm.27827 /LL=100978 /DEF=Mus musculus expressed sequence AW538212 (AW538212), mRNA. /PROD=expressed sequence AW538212 /FL=gb:BC022652.1 gb:NM_133921.1
1425902_a_at	0.77464	1.82618	0.36101	0.03472	2.29621	6.25264e-28	AF155372	Nfkb2	nuclear factor of kappa light polypeptide gene enhancer in B-cells 2, p49/p100
1417112_at	1.84857	0.83571	-0.35621	0.0339	-2.27097	4.04751e-26	NM_024191	Arl2bp	ADP-ribosylation factor-like 2 binding protein
1417065_at	6.76709	1.39823	-0.69625	0.0314	-4.96883	0	NM_007913	Egr1	early growth response 1
1448573_a_at	0.16567	0.09109	-0.2712	0.12655	-1.86723	0.03345	NM_007675	Ceacam10	CEA-related cell adhesion molecule 10
1448575_at	5.53197	3.29709	-0.23618	0.02794	-1.72258	2.54063e-17	AI573431	Il7r	interleukin 7 receptor
1448578_at	0.34576	0.182	-0.29012	0.0632	-1.9504	1.11748e-06	BE688382	LOC100046589,Pafah1b1	platelet-activating factor acetylhydrolase, isoform 1b, beta1 subunit
1417061_at	1.56697	0.39328	-0.61178	0.03415	-4.09058	0	AF226613	Slc40a1	solute carrier family 40 (iron-regulated transporter), member 1
1448566_at	0.4195	0.11559	-0.57126	0.10031	-3.72611	4.95092e-09	AF226613	Slc40a1	solute carrier family 40 (iron-regulated transporter), member 1
1417019_a_at	0.74505	0.39542	-0.28655	0.05812	-1.93442	1.17658e-06	NM_011799	Cdc6	cell division cycle 6 homolog (S. cerevisiae)
1417027_at	0.18117	0.05977	-0.49304	0.10042	-3.11197	1.24029e-07	BB283676	Trim2	tripartite motif protein 2
1448553_at	0.04762	0.00593	-0.91626	0.22678	-8.24635	0.00228	NM_080728	LOC674761,Myh7	myosin, heavy polypeptide 7, cardiac muscle, beta
1417035_at	0.15674	0.06911	-0.36709	0.15869	-2.32858	0.01219	BI134670	Sac3d1	SAC3 domain containing 1
1416982_at	0.25282	0.10544	-0.39124	0.11992	-2.46174	0.00039	AI462296	Foxo1	forkhead box O1
1416983_s_at	0.36259	0.0751	-0.69521	0.0795	-4.95687	1.26604e-21	AI462296	Foxo1	forkhead box O1
1416987_at	0.07626	0.01628	-0.68201	0.23396	-4.80846	0.0002	NM_023876	Elp4	elongation protein 4 homolog (S. cerevisiae)
1417001_a_at	0.68337	1.50254	0.33074	0.02488	2.14162	1.05137e-39	BE447520	D4Wsu53e	DNA segment, Chr 4, Wayne State University 53, expressed
1448541_at	0.09676	0.03732	-0.42514	0.21462	-2.66158	0.02547	AU079968	Klc1	kinesin light chain 1
1416958_at	2.2668	0.92493	-0.40073	0.03229	-2.51614	5.54358e-40	NM_011584	Nr1d2	nuclear receptor subfamily 1, group D, member 2
1416969_at	0.22014	0.07506	-0.47874	0.10774	-3.0112	7.2241e-07	NM_013882	Gtse1	G two S phase expressed protein 1
1416974_at	0.77025	0.23286	-0.53096	0.05862	-3.39596	4.8729e-21	BB125321	Stam2	signal transducing adaptor molecule (SH3 domain and ITAM motif) 2
1416976_at	0.25307	0.02529	-1.01173	0.13819	-10.2738	2.54663e-25	BB125321	Stam2	signal transducing adaptor molecule (SH3 domain and ITAM motif) 2
1448520_at	1.39686	0.48255	-0.47304	0.04809	-2.97192	2.71546e-23	NM_133865	Dclre1b	DNA cross-link repair 1B, PSO2 homolog (S. cerevisiae)
1416918_at	0.1979	0.06722	-0.48034	0.16288	-3.02229	0.00065	NM_016747	Dlg3	discs, large homolog 3 (Drosophila)
1416926_at	1.57323	0.76624	-0.32386	0.03506	-2.10795	2.36979e-22	AW495711	Trp53inp1	transformation related protein 53 inducible nuclear protein 1
1416928_at	0.7171	0.31666	-0.36641	0.05652	-2.32493	3.02297e-11	NM_029397	Rbm12	RNA binding motif protein 12
1416929_at	0.06486	0.0269	-0.39371	0.17803	-2.47577	0.01522	NM_029397	Rbm12	RNA binding motif protein 12
1448529_at	0.7528	0.4417	-0.24298	0.09268	-1.74975	0.00967	NM_009378	Thbd	thrombomodulin
1416888_at	0.28366	0.10351	-0.44926	0.11447	-2.81356	3e-05	BC021400	Fadd	Fas (TNFRSF6)-associated via death domain
1425601_a_at	0.05996	0.12698	0.31447	0.11644	2.06287	0.00496	BC013820	Rtkn	rhotekin
1416852_a_at	3.78063	1.80235	-0.33315	0.03883	-2.15355	1.70838e-17	BC017126	Ncdn	neurochondrin
1416853_at	1.3645	0.81695	-0.23421	0.02578	-1.71477	6.75303e-20	BC017126	Ncdn	neurochondrin
1448477_at	0.48729	0.24358	-0.31258	0.06261	-2.0539	1.73066e-07	NM_021528	Chst12	carbohydrate sulfotransferase 12
1416793_at	2.62842	1.00014	-0.43106	0.03102	-2.69813	0	NM_019717	Arl6ip2	ADP-ribosylation factor-like 6 interacting protein 2
1460191_at	0.61753	1.16868	0.26561	0.02806	1.84334	4.92616e-21	NM_019661	Ykt6	YKT6 homolog (S. Cerevisiae)
1416796_at	0.15373	0.03931	-0.60372	0.16777	-4.0153	4e-05	NM_010879	LOC100044475,Nck2	non-catalytic region of tyrosine kinase adaptor protein 2
1416799_at	0.32738	0.11451	-0.46762	0.06938	-2.9351	2.12924e-14	AV320241	Trpm7	transient receptor potential cation channel, subfamily M, member 7
1416801_at	0.125	0.06388	-0.30295	0.09145	-2.00888	0.00039	AV320241	Trpm7	transient receptor potential cation channel, subfamily M, member 7
1416802_a_at	1.97921	1.02168	-0.29861	0.03058	-1.98888	5.35039e-22	NM_026410	Cdca5	cell division cycle associated 5
1448466_at	0.37839	0.21497	-0.25699	0.04497	-1.80712	2.93537e-09	NM_026410	Cdca5	cell division cycle associated 5
1416755_at	0.62279	0.29474	-0.33633	0.06757	-2.16935	1.86568e-07	AK002290	Dnajb1	DnaJ (Hsp40) homolog, subfamily B, member 1
1416773_at	1.33413	0.55057	-0.39582	0.0404	-2.48782	2.28177e-25	NM_009516	Wee1	wee 1 homolog (S. pombe)
1448446_at	0.14551	0.04682	-0.50391	0.20747	-3.19088	0.00907	NM_016874	Deaf1	deformed epidermal autoregulatory factor 1 (Drosophila)
1416682_at	1.69326	0.92722	-0.27297	0.03391	-1.87486	5.36443e-17	AK018443	Ube3a	ubiquitin protein ligase E3A
1416689_at	1.05024	0.43166	-0.39757	0.049	-2.49788	2.86243e-18	NM_011656	Tuft1	tuftelin 1
1416692_at	0.3212	0.09992	-0.51854	0.07496	-3.30017	1.10809e-14	NM_016706	Coil	coilin
1416651_at	0.6099	0.34993	-0.2527	0.05041	-1.78938	1.38387e-07	NM_013859	Znhit2	zinc finger, HIT domain containing 2
1416653_at	2.14946	1.06698	-0.3156	0.02943	-2.06824	9.88714e-28	NM_011504	LOC100047484,Stxbp3a	syntaxin binding protein 3A
1416664_at	0.25639	0.14627	-0.25517	0.11796	-1.79959	0.02898	NM_023223	Cdc20	cell division cycle 20 homolog (S. cerevisiae)
1451833_a_at	0.61997	0.32756	-0.28851	0.05163	-1.94316	8.07212e-09	BC007176	Setdb1	SET domain, bifurcated 1
1416670_at	0.29329	0.09578	-0.49747	0.09595	-3.1439	7.30551e-09	AY091600	Setdb1	SET domain, bifurcated 1
1448413_at	2.67816	1.15145	-0.37802	0.03512	-2.38794	1.06486e-27	NM_023633	2410016O06Rik	RIKEN cDNA 2410016O06 gene
1416600_a_at	1.21019	0.70868	-0.24384	0.0264	-1.75322	1.03871e-21	AF282255	Rcan1	regulator of calcineurin 1
1416601_a_at	0.20817	0.11298	-0.27687	0.09872	-1.89176	0.00303	AF282255	Rcan1	regulator of calcineurin 1
1416568_a_at	0.13559	0.06788	-0.31188	0.09939	-2.05061	0.00108	AW228855	Acin1	apoptotic chromatin condensation inducer 1
1416558_at	0.48185	0.27844	-0.2496	0.08086	-1.77664	0.00145	NM_010790	Melk	maternal embryonic leucine zipper kinase
1427705_a_at	1.07718	2.04591	0.26717	0.05127	1.84998	2.05235e-07	L28118	Nfkb1	nuclear factor of kappa light chain gene enhancer in B-cells 1, p105
1416505_at	0.15854	0.4	0.3905	0.06042	2.45756	1.76444e-11	NM_010444	Nr4a1	nuclear receptor subfamily 4, group A, member 1
1416512_at	1.1089	0.55623	-0.31107	0.03135	-2.04675	8.29908e-24	NM_011956	Nubp2	nucleotide binding protein 2
1448362_at	0.70887	1.26376	0.23967	0.04898	1.73648	3.92607e-07	NM_019795	Dnajc7	DnaJ (Hsp40) homolog, subfamily C, member 7
1427661_a_at	0.25903	0.10788	-0.39183	0.11446	-2.46507	0.00024	AJ279797	Tssc4	tumor-suppressing subchromosomal transferable fragment 4
1416451_s_at	0.15322	0.08464	-0.26914	0.12587	-1.8584	0.02492	NM_022015	Taf8	TAF8 RNA polymerase II, TATA box binding protein (TBP)-associated factorq
1416432_at	1.49232	2.71273	0.24812	0.01855	1.77058	8.99634e-43	NM_133232	Pfkfb3	6-phosphofructo-2-kinase/fructose-2,6-biphosphatase 3
1416442_at	0.10562	0.05877	-0.26599	0.08348	-1.84495	0.00102	NM_010499	Ier2	immediate early response 2
1416371_at	0.34016	0.08333	-0.62233	0.11971	-4.19111	2.12676e-10	NM_007470	Apod	apolipoprotein D
1416377_at	1.18024	0.52364	-0.36437	0.04591	-2.31404	2.867e-17	NM_016688	LOC100048384,Pdcd7	programmed cell death protein 7
1425099_a_at	0.74267	0.44558	-0.2333	0.02722	-1.71118	7.40738e-19	BC011080	Arntl	aryl hydrocarbon receptor nuclear translocator-like
1416320_at	0.51308	0.18607	-0.45194	0.09008	-2.83098	6.34754e-08	NM_133704	Sec22a	SEC22 vesicle trafficking protein-like A (S. cerevisiae)
1427760_s_at	0.10676	0.45958	0.62253	0.07252	4.19304	4.78104e-22	X75557	Prl2c2,Prl2c3,Prl2c4	prolactin family 2, subfamily c, member 2
1416353_at	0.34605	0.1871	-0.27849	0.09843	-1.89884	0.00478	NM_009473	Nr1h2	nuclear receptor subfamily 1, group H, member 2
1416298_at	1.28284	4.54354	0.53779	0.0265	3.44978	0	NM_013599	Mmp9	matrix metallopeptidase 9
1448291_at	0.9436	3.58638	0.56844	0.02578	3.70201	0	NM_013599	Mmp9	matrix metallopeptidase 9
1416275_at	0.10855	0.05068	-0.34226	0.17103	-2.19916	0.03862	NM_134420	Slc26a6	solute carrier family 26, member 6
1460179_at	0.49041	0.22031	-0.35895	0.05781	-2.28534	1.36079e-10	BF141076	Dnaja1	DnaJ (Hsp40) homolog, subfamily A, member 1
1448272_at	0.09645	0.01594	-0.79328	0.43703	-6.2127	0.01223	NM_007570	Btg2	B-cell translocation gene 2, anti-proliferative
1416250_at	0.28734	0.54625	0.26757	0.03968	1.8517	2.80593e-12	NM_007570	Btg2	B-cell translocation gene 2, anti-proliferative
1425742_a_at	1.19191	0.71588	-0.23284	0.03705	-1.70937	2.83285e-10	AF201285	Tsc22d1	TSC22 domain family, member 1
1416259_at	0.14486	0.06355	-0.36926	0.05237	-2.34023	1.50543e-13	NM_134025	Pex12	peroxisomal biogenesis factor 12
1416223_at	0.49428	0.19231	-0.4214	0.06785	-2.63878	2.18312e-10	NM_024480	Sh3bp5l	SH3 binding domain protein 5 like
1416200_at	0.0285	0.44275	1.17987	0.15131	15.1311	6.25056e-38	NM_133775	Il33	interleukin 33
1416201_at	0.281	0.14274	-0.30559	0.09361	-2.02112	0.0006	BF020879	Crk	v-crk sarcoma virus CT10 oncogene homolog (avian)
1460176_at	0.14348	0.07946	-0.26808	0.08475	-1.85386	0.0013	BF020879	Crk	v-crk sarcoma virus CT10 oncogene homolog (avian)
1416151_at	0.21445	0.12229	-0.25537	0.06948	-1.80041	0.00025	NM_013663	Sfrs3	splicing factor, arginine/serine-rich 3 (SRp20)
1416154_at	0.06015	0.02723	-0.35558	0.16605	-2.26769	0.021	NM_011899	Srp54a,Srp54b	signal recognition particle 54a
1448229_s_at	0.07372	0.04223	-0.25343	0.11284	-1.79237	0.01942	NM_009829	Ccnd2	cyclin D2
1416124_at	0.22195	0.13015	-0.24324	0.07817	-1.75082	0.00119	NM_009829	Ccnd2	cyclin D2
1448230_at	1.65389	0.72587	-0.36908	0.01981	-2.33926	0	NM_009462	Usp10	ubiquitin specific peptidase 10
1416083_at	1.75443	0.62042	-0.46288	0.0333	-2.90321	0	AA124553	LOC100047896,Zfand5	zinc finger, AN1-type domain 5
1448205_at	0.91102	0.25167	-0.57013	0.05726	-3.71645	1.44276e-31	NM_007629	Ccnb1,Ccnb1-rs1	cyclin B1, related sequence 1
1416076_at	1.26538	0.7537	-0.23645	0.02727	-1.72366	6.17002e-18	NM_007629	Ccnb1,Ccnb1-rs1,EG434175,LOC667005	cyclin B1, related sequence 1
1416077_at	0.15001	0.60844	0.59666	0.09249	3.95057	4.43492e-12	NM_009627	Adm	adrenomedullin
1416078_s_at	0.40319	0.24115	-0.23465	0.07114	-1.71654	0.00084	NM_029780	Raf1	v-raf-leukemia viral oncogene 1
1448207_at	0.35146	0.63696	0.24681	0.03263	1.76526	3.13244e-14	BC010840	Lasp1	LIM and SH3 protein 1
1416035_at	4.92267	2.73861	-0.2661	0.02558	-1.84544	7.89757e-26	BB269715	Hif1a	hypoxia inducible factor 1, alpha subunit
1448185_at	1.53529	0.86603	-0.26009	0.0449	-1.82006	1.15725e-08	NM_022331	Herpud1	homocysteine-inducible, endoplasmic reticulum stress-inducible, ubiquitin-like domain member 1
1416042_s_at	2.80325	1.33125	-0.33483	0.07152	-2.16189	8.81564e-07	BB493242	LOC100043974,Nasp	nuclear autoantigenic sperm protein (histone-binding)
1448191_at	0.32346	0.12331	-0.43026	0.08056	-2.69313	1.05706e-08	NM_011121	Plk1	polo-like kinase 1 (Drosophila)
1448193_at	0.12673	0.23889	0.26389	0.10124	1.83607	0.00991	NM_025670	5730403B10Rik	RIKEN cDNA 5730403B10 gene
1416012_at	0.55306	0.28254	-0.30312	0.10664	-2.00966	0.00261	NM_010119	Ehd1	EH-domain containing 1
1416019_at	0.45862	0.89803	0.28041	0.02826	1.90725	1.50666e-23	NM_026106	Dr1	down-regulator of transcription 1
1416023_at	2.30588	1.31194	-0.25635	0.01493	-1.80448	0	NM_010174	Fabp3	fatty acid binding protein 3, muscle and heart
1416029_at	6.90886	3.35386	-0.32529	0.01956	-2.1149	0	NM_013692	Klf10	Kruppel-like factor 10
1415997_at	2.28993	6.43028	0.43698	0.03916	2.73513	3.07593e-31	AF173681	Txnip	thioredoxin interacting protein
1448170_at	0.29923	0.11478	-0.42755	0.05706	-2.67636	1.27622e-15	AA414485	Siah2	seven in absentia 2
1415936_at	1.62056	0.63395	-0.41904	0.02734	-2.62447	0	NM_013867	Bcar3	breast cancer anti-estrogen resistance 3
1415944_at	1.75324	0.94202	-0.28121	0.0293	-1.91077	2.95642e-23	BI788645	Sdc1	syndecan 1
1415965_at	0.81607	1.60777	0.28307	0.0422	1.91898	3.01812e-12	NM_009127	Scd1	stearoyl-Coenzyme A desaturase 1
1415971_at	0.012	0.10039	0.91096	0.17216	8.1463	6.94808e-12	AW546141	Marcks	myristoylated alanine rich protein kinase C substrate
1415972_at	0.0306	0.08075	0.41	0.15777	2.57039	0.00582	AW546141	Marcks	myristoylated alanine rich protein kinase C substrate
1415911_at	1.03589	0.43111	-0.39216	0.06873	-2.46694	1.67639e-09	NM_008378	Impact	imprinted and ancient
1415920_at	1.69724	0.71402	-0.38746	0.04115	-2.44041	1.83375e-21	NM_031249	Cstf2t	cleavage stimulation factor, 3' pre-RNA subunit 2, tau
1448150_at	0.09682	0.0374	-0.42447	0.21686	-2.65746	0.02863	NM_053074	Nup62	nucleoporin 62
1415893_at	0.19725	0.35657	0.2457	0.06747	1.76077	0.00022	NM_009163	Sgpl1	sphingosine phosphate lyase 1
1415855_at	0.57714	0.34105	-0.23989	0.0407	-1.73737	4.01042e-09	BB815530	Kitl	kit ligand
1448117_at	0.2654	0.10215	-0.42608	0.10883	-2.66735	2e-05	BB815530	Kitl	kit ligand
1415868_at	0.08682	0.03295	-0.43222	0.21527	-2.7053	0.02493	NM_009837	Cct4	chaperonin subunit 4 (delta)
1448127_at	0.22736	0.11073	-0.3239	0.06889	-2.10816	5.4766e-07	BB758819	Rrm1	ribonucleotide reductase M1
1415834_at	2.6113	1.37248	-0.29078	0.02394	-1.95336	1.2418e-33	NM_026268	Dusp6	dual specificity phosphatase 6
1415794_a_at	2.35054	1.23743	-0.29008	0.02616	-1.95019	2.35957e-30	BM228780	Spin1	spindlin 1
1448104_at	0.47041	0.83451	0.23753	0.04519	1.72795	6.5174e-08	NM_134042	Aldh6a1	aldehyde dehydrogenase family 6, subfamily A1
1460710_at	0.47804	0.93496	0.2799	0.0392	1.90503	4.83245e-13	BB748999	Adora2a	adenosine A2a receptor
1460679_at	2.76463	1.22293	-0.36566	0.03593	-2.32094	1.51898e-26	AK005101	Exosc4	exosome component 4
1460695_a_at	2.60789	1.39717	-0.28247	0.03127	-1.91632	7.86997e-20	BC027288	2010111I01Rik	RIKEN cDNA 2010111I01 gene
1460728_s_at	0.23965	0.12488	-0.2945	0.11078	-1.97015	0.00485	BB042583	Ing4	inhibitor of growth family, member 4
1460650_at	0.05727	0.1183	0.30361	0.12461	2.01191	0.01534	U13836	Atp6v0a1	ATPase, H+ transporting, lysosomal V0 subunit A1
1460722_at	0.08607	0.17169	0.28845	0.11994	1.94292	0.01568	BC025931	Soat2	sterol O-acyltransferase 2
1428565_at	0.21146	0.09194	-0.37313	0.09798	-2.3612	0.0001	AK004898	Unkl	unkempt-like (Drosophila)
1428579_at	0.0693	0.03147	-0.35431	0.15759	-2.26103	0.02228	AK017338	Fmnl2	formin-like 2
1428600_at	0.75935	0.3042	-0.40871	0.06738	-2.56275	7.42375e-11	AK014241	Nin	ninein
1428615_at	0.60312	0.3333	-0.269	0.07538	-1.85782	0.00019	AK008952	P2ry5	purinergic receptor P2Y, G-protein coupled, 5
1428618_at	0.31636	0.14487	-0.35063	0.12416	-2.24196	0.0027	AK018461	Hcfc2	host cell factor C2
1428518_at	0.18449	0.10336	-0.26305	0.07819	-1.83251	0.00074	BB667813	Mlf1ip	myeloid leukemia factor 1 interacting protein
1428546_at	0.84865	0.1885	-0.66484	0.08445	-4.62207	5.02875e-20	AK019500	Syncrip	synaptotagmin binding, cytoplasmic RNA interacting protein
1428559_at	4.55611	2.19021	-0.32954	0.02683	-2.13568	4.67662e-37	AK018155	Fvt1	follicular lymphoma variant translocation 1
1428561_at	0.63684	0.26839	-0.3867	0.02973	-2.43611	6.44597e-44	AK011292	2610002J23Rik	RIKEN cDNA 2610002J23 gene
1428479_at	0.27617	0.0809	-0.54467	0.1491	-3.50489	2e-05	BB356861	Nfatc1	nuclear factor of activated T-cells, cytoplasmic, calcineurin-dependent 1
1428482_at	0.66377	0.39538	-0.23644	0.06279	-1.7236	0.0002	AK005325	Akap10	A kinase (PRKA) anchor protein 10
1428490_at	0.34958	0.20045	-0.25297	0.03711	-1.79048	2.16516e-12	AK008884	C1galt1	core 1 synthase, glycoprotein-N-acetylgalactosamine 3-beta-galactosyltransferase, 1
1428498_at	1.70102	0.82865	-0.32377	0.04098	-2.10749	2.91059e-15	AK011896	2610206B13Rik	RIKEN cDNA 2610206B13 gene
1428508_at	1.87903	1.08404	-0.25032	0.02464	-1.77959	9.86225e-26	AK004526	Tbc1d2b	TBC1 domain family, member 2B
1428416_at	0.46908	0.21993	-0.34039	0.06806	-2.18972	5.42265e-08	BE198251	3110050N22Rik	RIKEN cDNA 3110050N22 gene
1428423_at	0.94057	0.23578	-0.61231	0.09621	-4.09552	5.13705e-14	AI931488	Pcgf3	polycomb group ring finger 3
1428425_at	0.06841	0.03329	-0.32424	0.11205	-2.10981	0.00294	AK014063	Tgfbrap1	transforming growth factor, beta receptor associated protein 1
1428426_s_at	0.3793	0.20137	-0.28641	0.10151	-1.93381	0.00267	AK014063	Tgfbrap1	transforming growth factor, beta receptor associated protein 1
1428430_at	0.13549	0.03248	-0.6317	0.10182	-4.28248	1.29512e-11	AK004310	Rgmb	RGM domain family, member B
1428342_at	1.46705	0.65976	-0.35849	0.02869	-2.28292	6.67022e-38	BB667699	Rcor3	REST corepressor 3
1428343_at	0.15419	0.08616	-0.26416	0.07921	-1.83721	0.00044	BB667699	Rcor3	REST corepressor 3
1428348_at	0.79464	0.41062	-0.29816	0.0414	-1.98682	2.08056e-13	AV231413	Gzf1	GDNF-inducible zinc finger protein 1
1428371_at	0.12811	0.04554	-0.46058	0.08928	-2.88791	4.16494e-08	AK012069	Ttbk2	tau tubulin kinase 2
1428373_at	0.55644	1.35308	0.37448	0.02676	2.36852	0	AK005166	Ihpk2	inositol hexaphosphate kinase 2
1428375_at	0.08057	0.15457	0.2715	0.1263	1.86855	0.03266	AK015136	4932415G12Rik	RIKEN cDNA 4932415G12 gene
1428391_at	1.01914	0.53993	-0.28733	0.06928	-1.93788	1e-05	AK004767	Rab3il1	RAB3A interacting protein (rabin3)-like 1
1428403_at	0.10134	0.05352	-0.28868	0.10283	-1.94394	0.00494	AV330483	2410025L10Rik	RIKEN cDNA 2410025L10 gene
1428407_at	5.53157	2.80722	-0.306	0.01799	-2.02303	0	BG073366	Hnrpa0	heterogeneous nuclear ribonucleoprotein A0
1428410_at	1.08128	0.55644	-0.29995	0.03024	-1.99504	1.4703e-25	AK013287	Nat13	N-acetyltransferase 13
1428412_at	0.46962	0.21482	-0.35111	0.04855	-2.24447	1.03894e-14	AK004283	Tm9sf3	transmembrane 9 superfamily member 3
1428273_at	0.93591	0.42103	-0.35835	0.04384	-2.2822	1.36347e-18	BE573480	Abhd13	abhydrolase domain containing 13
1428274_s_at	0.94806	0.3132	-0.49245	0.05992	-3.10775	3.23938e-19	BE573480	Abhd13	abhydrolase domain containing 13
1428281_at	0.10561	0.04942	-0.34123	0.13952	-2.19399	0.00902	AK011362	Trub1	TruB pseudouridine (psi) synthase homolog 1 (E. coli)
1428284_at	0.47369	0.22909	-0.32691	0.05589	-2.12281	2.71148e-09	AK018446	8430427H17Rik	RIKEN cDNA 8430427H17 gene
1428287_at	0.53355	0.23225	-0.37264	0.03709	-2.35854	1.16416e-24	BB702110	Cul5	cullin 5
1428304_at	0.45372	0.13834	-0.52728	0.06938	-3.36727	9.80801e-16	AK010391	Esco2	establishment of cohesion 1 homolog 2 (S. cerevisiae)
1428332_at	0.08493	0.04006	-0.33782	0.1312	-2.17682	0.00673	AW556858	Pik3ip1	phosphoinositide-3-kinase interacting protein 1
1428341_at	2.56355	1.03196	-0.40661	0.02418	-2.55041	0	BM230200	Zfp655	zinc finger protein 655
1428207_at	0.13791	0.07838	-0.25683	0.10387	-1.80646	0.00973	AK014498	Bcl7a	B-cell CLL/lymphoma 7A
1428219_at	2.67205	1.44491	-0.27843	0.03888	-1.89859	1.10784e-12	AK010548	EG628746,Rybp	RING1 and YY1 binding protein
1428227_at	3.64972	1.99029	-0.27477	0.02147	-1.88266	2.80951e-39	AK011349	Rest	RE1-silencing transcription factor
1428231_at	4.71466	1.83115	-0.42216	0.0274	-2.64336	0	BB425379	Cpsf6	cleavage and polyadenylation specific factor 6
1428243_at	0.15189	0.07221	-0.33435	0.09136	-2.15947	0.00017	AK006217	1700021K19Rik	RIKEN cDNA 1700021K19 gene
1428254_at	2.3229	0.82323	-0.46194	0.03728	-2.89692	1.50533e-37	BC019459	Purb	purine rich element binding protein B
1428124_at	0.93058	0.31322	-0.48434	0.03799	-3.05026	4.06377e-44	AK011543	Gtf2e1	general transcription factor II E, polypeptide 1 (alpha subunit)
1428139_at	0.87442	1.68466	0.27336	0.03548	1.87656	1.24807e-14	AK015988	Tmem180	transmembrane protein 180
1428154_s_at	0.73446	1.40843	0.27134	0.03313	1.86784	1.0151e-17	AK007542	Ppapdc1	phosphatidic acid phosphatase type 2 domain containing 1
1428190_at	1.01337	1.7825	0.23383	0.03522	1.7133	3.06768e-11	AK005070	Slc25a1	solute carrier family 25 (mitochondrial carrier, citrate transporter), member 1
1428192_at	0.11695	0.02156	-0.74571	0.15236	-5.56819	7.47537e-10	AK003597	Kbtbd7	kelch repeat and BTB (POZ) domain containing 7
1420098_s_at	0.1461	0.43658	0.46399	0.09647	2.91065	4.64596e-07	AU020421	D13Ertd787e	DNA segment, Chr 13, ERATO Doi 787, expressed
1420100_s_at	0.19543	0.52289	0.41599	0.08599	2.60609	3.7286e-07	AU020421	D13Ertd787e	DNA segment, Chr 13, ERATO Doi 787, expressed
1420135_at	0.07454	0.01669	-0.66129	0.28074	-4.58449	0.00561	AI174045	-	Transcribed locus
1420220_x_at	0.12049	0.21737	0.24483	0.08535	1.75725	0.00325	BB192718	4930461P20Rik	DnaJ (Hsp40) homolog, subfamily C, member 21
1420294_at	0.18033	0.08732	-0.32639	0.11406	-2.12028	0.00362	BB279752	Lpcat1	lysophosphatidylcholine acyltransferase 1
1419787_a_at	0.11358	0.06597	-0.2474	0.12257	-1.76766	0.04006	AI608468	Zfp628	zinc finger protein 628
1419828_at	0.12435	0.03313	-0.58579	0.12079	-3.85288	1.10597e-08	AI848649	Usp31	ubiquitin specific peptidase 31
1419844_a_at	1.0224	2.03254	0.28699	0.02915	1.93638	1.85196e-22	BE627741	LOC545086	hypothetical protein LOC545086
1419901_at	0.23816	0.42774	0.24288	0.06338	1.74937	9e-05	BB344838	-	NOD-derived CD11c +ve dendritic cells cDNA, RIKEN full-length enriched library, clone:F630006H17 product:hypothetical protein, full insert sequence
1419924_at	5.89372	3.32338	-0.26024	0.02074	-1.82071	1.67066e-37	AW557298	Fnip1	Folliculin interacting protein 1
1460536_at	0.14199	0.2887	0.29677	0.09603	1.98048	0.00184	AK010214	2310079F09Rik	RIKEN cDNA 2310079F09 gene
1460559_at	0.51162	0.21434	-0.38928	0.04333	-2.45063	8.98809e-22	BB038765	Ankrd25	ankyrin repeat domain 25
1460560_at	0.06118	0.01077	-0.76592	0.3223	-5.83339	0.00118	AI851982	Bahcc1	BAH domain and coiled-coil containing 1
1460564_at	0.67064	0.30223	-0.35758	0.02914	-2.27816	7.9227e-39	BB401995	Suhw2	zinc finger protein 280b
1460567_at	0.81653	0.45659	-0.26388	0.04518	-1.83604	3.67871e-09	BB148972	LOC100048616,Rfxdc2	regulatory factor X domain containing 2 homolog (human)
1460576_at	0.93005	0.54831	-0.24091	0.04021	-1.74146	1.99625e-09	AV248277	LOC100047539	similar to SEC15 homolog
1460577_at	1.11432	0.57224	-0.30086	0.02846	-1.99923	9.90001e-28	BQ031479	-	Transcribed locus
1460584_at	0.2285	0.12674	-0.26741	0.09903	-1.85104	0.00496	AV272180	Hisppd2a	histidine acid phosphatase domain containing 2A
1460588_at	0.23693	0.09204	-0.4221	0.09896	-2.643	2.8186e-06	BE457506	-	10 days lactation, adult female mammary gland cDNA, RIKEN full-length enriched library, clone:D730013G10 product:unclassifiable, full insert sequence
1460591_at	0.09529	0.03269	-0.47609	0.15174	-2.99287	0.00039	AI646838	Esr1	estrogen receptor 1 (alpha)
1460597_at	0.84895	0.51001	-0.23273	0.02815	-1.70895	2.44514e-16	AV312178	Asxl2	additional sex combs like 2 (Drosophila)
1460600_at	0.62222	0.33594	-0.27912	0.07034	-1.90158	4e-05	AW550321	LOC245350,LOC634012	similar to Ubiquitin-conjugating enzyme E2Q (putative) 2
1460601_at	0.01629	0.04583	0.43775	0.18492	2.73997	0.01013	BB429683	Myrip	myosin VIIA and Rab interacting protein
1460614_at	0.4598	0.24747	-0.28048	0.07219	-1.90755	5e-05	BB530158	LOC100045020	mesoderm induction early response 1, family member 3
1460619_at	0.31306	0.11725	-0.43795	0.09625	-2.74129	3.32632e-06	AU067683	Mfsd9	major facilitator superfamily domain containing 9
1460630_at	0.07716	0.01052	-0.87688	0.33442	-7.53144	0.0008	AV337193	Camk2d	calcium/calmodulin-dependent protein kinase II, delta
1460520_at	0.02147	0.06933	0.49763	0.2493	3.14509	0.03611	AK014178	Mocs1	molybdenum cofactor synthesis 1
1460435_at	0.18891	0.34962	0.25591	0.05615	1.80265	3.0004e-06	AK005126	1500002O20Rik	RIKEN cDNA 1500002O20 gene
1460443_at	0.22848	0.1269	-0.26681	0.0686	-1.84848	8e-05	AK003055	Brms1l	breast cancer metastasis-suppressor 1-like
1460446_at	1.87352	0.88013	-0.33954	0.03054	-2.18546	6.64341e-31	BM898575	Wrb	tryptophan rich basic protein
1460447_at	0.09979	0.04794	-0.32977	0.14557	-2.13684	0.01434	AK019372	Pus7l	pseudouridylate synthase 7 homolog (S. cerevisiae)-like
1460483_at	0.08864	0.25185	0.44209	0.10525	2.76751	2.31417e-06	AV115271	2610034E01Rik	RIKEN cDNA 2610034E01 gene
1460116_s_at	4.2692	1.62523	-0.43086	0.03281	-2.69687	5.04467e-44	AI450584	Spred1	sprouty protein with EVH-1 domain 1, related sequence
1460122_at	0.09445	0.051	-0.2791	0.08568	-1.90151	0.00065	BB734748	Tmem41b	transmembrane protein 41B
1460128_at	0.20016	0.54333	0.42225	0.0696	2.64394	1.09404e-09	BF719685	Tmed2	Transmembrane emp24 domain trafficking protein 2
1460431_at	1.04963	0.58385	-0.26616	0.02378	-1.84571	1.05716e-29	AK017462	Gcnt1	glucosaminyl (N-acetyl) transferase 1, core 2
1460026_s_at	0.0221	0.07547	0.52207	0.25457	3.32711	0.01785	BB780581	Zfyve27	zinc finger, FYVE domain containing 27
1460048_at	0.09046	0.04501	-0.31459	0.1185	-2.06344	0.00618	BB462453	Zdhhc13	Zinc finger, DHHC domain containing 13
1460055_at	0.10933	0.22772	0.30724	0.09939	2.02881	0.00099	BB202321	-	3 days neonate thymus cDNA, RIKEN full-length enriched library, clone:A630020N13 product:unclassifiable, full insert sequence
1460081_at	0.05336	0.24838	0.65645	0.15	4.53363	4.25467e-08	AI854420	Syt7	Synaptotagmin VII
1459907_a_at	0.1823	0.10164	-0.26517	0.13483	-1.84149	0.04615	BI658695	Whsc1l1	Wolf-Hirschhorn syndrome candidate 1-like 1 (human)
1459831_s_at	0.17021	0.40502	0.36506	0.03141	2.31771	1.36784e-33	BB267053	Tmco5	transmembrane and coiled-coil domains 5
1459835_s_at	0.61699	0.31619	-0.30177	0.09741	-2.00339	0.00099	BB414617	Dnaja1	DnaJ (Hsp40) homolog, subfamily A, member 1
1459844_at	0.08659	0.19662	0.34472	0.09412	2.21168	0.0003	BB309694	-	Transcribed locus
1459845_at	0.06732	0.02264	-0.48467	0.1945	-3.05262	0.01063	AW558581	-	-
1459862_at	0.04587	0.0084	-0.74881	0.39949	-5.60801	0.02517	BE955314	-	-
1459869_x_at	0.04585	0.01713	-0.43893	0.23989	-2.74748	0.03968	BB079116	4930402E16Rik	RIKEN cDNA 4930402E16 gene
1459872_x_at	0.03724	0.01298	-0.46905	0.24907	-2.94477	0.04764	BB425495	H2-DMa	histocompatibility 2, class II, locus DMa
1459874_s_at	3.16429	1.79162	-0.25846	0.02281	-1.81326	3.41248e-30	AV271428	Mtmr4	myotubularin related protein 4
1459879_at	0.12717	0.24733	0.27746	0.03291	1.89435	2.32585e-17	AW492820	4921513D23Rik	RIKEN cDNA 4921513D23 gene
1459901_at	0.11095	0.04549	-0.39862	0.1407	-2.5039	0.00184	BG077646	Zfp646	zinc finger protein 646
1459773_x_at	0.58795	0.32394	-0.27031	0.06452	-1.86342	3e-05	BB097174	Snip1	Smad nuclear interacting protein 1
1459793_s_at	0.94692	0.46742	-0.31803	0.05267	-2.07986	2.81636e-10	AV301944	Lyrm5	LYR motif containing 5
1459715_at	0.26066	0.46342	0.23847	0.04472	1.73168	1.0022e-07	BM246911	-	-
1459718_x_at	0.83412	0.49355	-0.23933	0.03345	-1.73512	5.80404e-13	C86813	Klf6	Kruppel-like factor 6
1459730_at	0.02559	0.10854	0.61603	0.13911	4.13073	3.85231e-07	AW121193	-	Transcribed locus
1459742_at	0.06572	0.12215	0.25779	0.06281	1.81045	2e-05	BB800744	-	-
1459609_at	0.07169	0.16431	0.34877	0.12385	2.23241	0.00375	AI875430	-	-
1459626_at	0.07902	0.04501	-0.25584	0.13109	-1.80237	0.04277	AW108268	-	Transcribed locus
1459667_at	0.12938	0.22592	0.23067	0.0624	1.70088	0.00025	BB749468	Arhgap17	Rho GTPase activating protein 17
1459543_at	0.04449	0.07921	0.23909	0.12787	1.73415	0.04798	BG063160	AA407787	expressed sequence AA407787
1459560_at	0.04138	0.07424	0.24246	0.11802	1.74766	0.04128	BM116703	4921517N04Rik	speckle-type POZ protein-like
1459587_at	0.06148	0.11747	0.26975	0.07797	1.86101	0.00031	BB767805	Tmco6	transmembrane and coiled-coil domains 6
1459602_at	0.03667	0.01135	-0.52055	0.29728	-3.31549	0.04918	AW488931	Ccni	Cyclin I
1459463_at	0.04544	0.10462	0.35072	0.12048	2.24242	0.00286	BB202278	-	Adult male spinal cord cDNA, RIKEN full-length enriched library, clone:A330073N09 product:unclassifiable, full insert sequence
1459469_at	0.04926	0.09563	0.27664	0.10747	1.89078	0.01023	C78516	C78516	expressed sequence C78516
1459529_at	0.01248	0.06329	0.69381	0.30337	4.9409	0.00359	BB549617	E230016K23Rik	RIKEN cDNA E230016K23 gene
1459530_at	0.18776	0.3384	0.2444	0.0799	1.75548	0.00203	BM208677	-	-
1459406_at	0.14405	0.26587	0.25473	0.07551	1.79773	0.00037	BB161804	-	-
1459415_at	0.12163	0.05026	-0.39525	0.11077	-2.48456	9e-05	BB204258	-	-
1459444_at	0.07402	0.30076	0.59743	0.11385	3.95756	1.87463e-09	BM239227	Zfp91	zinc finger protein 91
1459449_at	0.04301	0.07603	0.23604	0.09932	1.72204	0.01717	BB462664	-	-
1459331_at	0.07958	0.03687	-0.34559	0.17516	-2.21609	0.04252	BB530856	Surf6	surfeit gene 6
1459242_at	0.02989	0.05854	0.28047	0.13031	1.90751	0.02756	AW556311	-	-
1459256_at	0.29977	0.15746	-0.29104	0.06442	-1.95452	5.30036e-06	BB328920	-	Adult male cortex cDNA, RIKEN full-length enriched library, clone:B530004H16 product:unclassifiable, full insert sequence
1459272_at	0.0165	0.03337	0.29446	0.12844	1.96997	0.01698	BB207273	-	0 day neonate thymus cDNA, RIKEN full-length enriched library, clone:A430080N01 product:unclassifiable, full insert sequence
1459278_at	0.07762	0.17136	0.33251	0.10939	2.15038	0.00123	BG075786	-	-
1459185_at	0.145	0.25518	0.23405	0.08234	1.71415	0.00517	BG072840	-	-
1459133_at	0.10907	0.23085	0.3142	0.09192	2.06157	0.00037	BB549831	Edem3	ER degradation enhancer, mannosidase alpha-like 3
1459143_at	0.06539	0.12245	0.26104	0.09501	1.82407	0.00487	BB667403	Chchd3	coiled-coil-helix-coiled-coil-helix domain containing 3
1459069_at	0.0527	0.13399	0.39379	0.1184	2.47625	0.00061	BG080122	-	-
1459090_at	0.07314	0.02507	-0.4765	0.20511	-2.99571	0.013	BG072093	-	-
1458980_at	0.10757	0.01218	-0.95743	0.37646	-9.0664	7e-05	BG064153	-	Transcribed locus
1458996_at	0.09135	0.26402	0.44952	0.09739	2.81527	1.97831e-07	AI481717	Itga5	integrin alpha 5 (fibronectin receptor alpha)
1459005_at	0.0847	0.16137	0.26851	0.06643	1.85573	2e-05	BG798107	-	0 day neonate lung cDNA, RIKEN full-length enriched library, clone:E030017I03 product:unclassifiable, full insert sequence
1459010_at	0.04875	0.01823	-0.43858	0.18517	-2.74524	0.01236	BG062993	-	-
1458899_at	0.12977	0.31333	0.37138	0.10754	2.35171	0.00021	AV320152	Usp53	ubiquitin specific peptidase 53
1458917_at	0.09473	0.01865	-0.71714	0.20874	-5.2136	9e-05	AW556354	-	-
1458843_at	0.12248	0.04931	-0.40657	0.09404	-2.55019	4.15247e-06	BF467207	-	Adult male hypothalamus cDNA, RIKEN full-length enriched library, clone:A230083P18 product:unclassifiable, full insert sequence
1458847_at	0.19481	0.0957	-0.32013	0.15437	-2.08992	0.02455	BB476118	-	-
1458781_at	0.31494	0.58313	0.25611	0.08772	1.80346	0.00256	BG072485	-	-
1458793_at	0.12494	0.05553	-0.36357	0.1181	-2.30979	0.00113	BG076186	-	-
1458656_at	0.32654	0.84005	0.39894	0.08045	2.50578	1.10174e-07	BE987157	LOC100040174,LOC100047186	hypothetical protein LOC100040174
1458667_at	0.06289	0.01774	-0.56107	0.14453	-3.63974	7.23002e-06	AV266695	4930519N13Rik	RIKEN cDNA 4930519N13 gene
1458722_at	0.14929	0.08951	-0.23359	0.09959	-1.71233	0.01898	AW550819	-	Transcribed locus, moderately similar to XP_001097752.1 similar to family with sequence similarity 82, member C isoform 1 [Macaca mulatta]
1458582_at	0.38865	0.73829	0.26724	0.03699	1.85029	3.03512e-13	AV019870	Lin54	lin-54 homolog (C. elegans)
1458586_at	0.21288	0.41923	0.2829	0.07721	1.91823	0.00031	BB447484	-	-
1458618_at	0.09808	0.02537	-0.59863	0.11219	-3.96851	1.22845e-09	BM201500	-	-
1458639_at	0.03713	0.07043	0.26665	0.11866	1.84776	0.02031	AW049544	-	Transcribed locus
1458653_at	0.05208	0.01625	-0.51716	0.21068	-3.28976	0.00562	AI553556	-	-
1458518_at	0.12857	0.03735	-0.54822	0.15208	-3.53363	2e-05	BM935843	Cpeb2	cytoplasmic polyadenylation element binding protein 2
1458551_at	0.08699	0.1724	0.28566	0.1156	1.93046	0.00887	BM239547	ENSMUSG00000069163	predicted gene, ENSMUSG00000069163
1458563_at	0.03967	0.02075	-0.29291	0.13265	-1.96295	0.02513	BB203300	Zfp668	zinc finger protein 668
1458438_at	0.2771	0.5374	0.27623	0.0541	1.889	1.77574e-07	AW554226	Ccdc122	coiled-coil domain containing 122
1458447_at	0.05675	0.01168	-0.69778	0.27328	-4.98632	0.00091	BB667318	Cenpf	centromere protein F
1458449_at	0.12172	0.04432	-0.45017	0.09308	-2.81947	1.04413e-07	BB243897	Fbxl11	F-box and leucine-rich repeat protein 11
1458450_at	0.09388	0.22913	0.37606	0.10189	2.37719	9e-05	BB214490	Zfr	zinc finger RNA binding protein
1458486_at	0.08707	0.03459	-0.41233	0.15381	-2.5842	0.00496	BB203932	-	0 day neonate thymus cDNA, RIKEN full-length enriched library, clone:A430055G02 product:unclassifiable, full insert sequence
1458370_at	4.86586	2.26108	-0.34427	0.03358	-2.2094	3.91068e-26	BM234405	Bmp2k	BMP2 inducible kinase
1458373_at	0.07429	0.02408	-0.50078	0.1893	-3.16797	0.00527	BM218112	5830483C08Rik	Gen homolog 1, endonuclease (Drosophila)
1458374_at	0.74655	0.40776	-0.27409	0.03532	-1.87969	2.76279e-16	BB540053	C79407	expressed sequence C79407
1458427_at	0.37051	0.16667	-0.35837	0.08096	-2.28228	8.88707e-06	BG071758	Brip1	BRCA1 interacting protein C-terminal helicase 1
1458299_s_at	0.68499	1.21838	0.23867	0.02669	1.73249	3.73422e-20	BB820441	Nfkbie	nuclear factor of kappa light polypeptide gene enhancer in B-cells inhibitor, epsilon
1458304_at	0.11563	0.01478	-0.9049	0.22745	-8.03342	5.02451e-09	BE985725	-	-
1458305_at	0.06608	0.01969	-0.53726	0.28505	-3.44557	0.03814	BB749399	Tmtc3	Transmembrane and tetratricopeptide repeat containing 3
1458309_at	0.14848	0.2706	0.24922	0.06483	1.77509	0.00013	BM122422	-	Transcribed locus
1458330_x_at	0.13901	0.06992	-0.30989	0.09407	-2.04122	0.00068	BB236001	Cnnm3	Cyclin M3
1458338_x_at	0.12022	0.03509	-0.54622	0.16061	-3.51735	0.00027	AV118678	Nr2c1	nuclear receptor subfamily 2, group C, member 1
1458351_s_at	0.32506	0.14884	-0.35066	0.04668	-2.24213	6.05561e-14	BB428573	Klhl2	kelch-like 2, Mayven (Drosophila)
1458244_at	0.27914	0.63099	0.34277	0.05863	2.20174	8.88314e-10	BB306677	Tmco5	transmembrane and coiled-coil domains 5
1458263_at	0.03193	0.01575	-0.31843	0.16129	-2.08177	0.04311	BE979587	-	Transcribed locus
1458282_at	0.14375	0.30281	0.31213	0.09863	2.05176	0.00107	BB454099	-	-
1458159_at	0.10182	0.18787	0.2546	0.07246	1.79722	0.00041	BB486509	-	-
1458182_at	0.09613	0.05445	-0.25826	0.11394	-1.81242	0.02131	BB130668	Rbm18	RNA binding motif protein 18
1458183_at	0.02411	0.04682	0.27678	0.11623	1.89138	0.01659	BB416825	2810039B14Rik	RIKEN cDNA 2810039B14 gene
1458203_at	0.01062	0.05218	0.67979	0.36602	4.78401	0.02646	BB454126	Spire1	Spire homolog 1 (Drosophila)
1458217_s_at	0.2191	0.12014	-0.27238	0.12371	-1.87232	0.02021	AU021197	2210018M11Rik	RIKEN cDNA 2210018M11 gene
1458128_at	0.11162	0.04968	-0.36302	0.16148	-2.30684	0.02182	BB363084	1110028C15Rik	RIKEN cDNA 1110028C15 gene
1458038_at	0.06719	0.19337	0.44767	0.11628	2.8033	5e-05	BG063073	-	-
1458039_at	0.04851	0.10569	0.32677	0.10716	2.12212	0.00119	BM210032	-	Transcribed locus
1458051_at	0.06206	0.12883	0.30577	0.09431	2.02193	0.00068	BB242501	A230048O21Rik	RIKEN cDNA A230048O21 gene
1457942_at	0.03806	0.0125	-0.49505	0.27474	-3.12647	0.04077	BI467159	-	Transcribed locus
1457878_at	0.10925	0.24532	0.33986	0.1235	2.18707	0.00582	BB415623	C430042M11Rik	RIKEN cDNA C430042M11 gene
1457794_at	0.04447	0.1348	0.47024	0.08304	2.95283	1.34427e-09	BB154130	Whsc1l1	Wolf-Hirschhorn syndrome candidate 1-like 1 (human)
1457796_at	0.05953	0.01257	-0.68667	0.23744	-4.86041	0.0004	AV299235	Ubr1	Ubiquitin protein ligase E3 component n-recognin 1
1457832_at	0.21577	0.07574	-0.46607	0.10165	-2.9246	2.8412e-07	BE951554	-	7 days neonate cerebellum cDNA, RIKEN full-length enriched library, clone:A730031J22 product:unclassifiable, full insert sequence
1457836_at	0.10702	0.03212	-0.53407	0.1124	-3.42037	3.16303e-08	BB217745	Mfsd11	major facilitator superfamily domain containing 11
1457691_at	0.40718	0.15439	-0.43258	0.13848	-2.70758	0.00048	BB525541	Ebi2	Epstein-Barr virus induced gene 2
1457699_at	0.1447	0.30929	0.31847	0.06412	2.08196	3.81478e-07	BB834854	E330009J07Rik	RIKEN cDNA E330009J07 gene
1457705_at	0.10459	0.01112	-0.98487	0.20373	-9.65765	7.76029e-13	BE692115	5330421C15Rik	RIKEN cDNA 5330421C15 gene
1457708_at	0.12554	0.04986	-0.41245	0.13584	-2.58493	0.00076	BB753827	Mbd4	methyl-CpG binding domain protein 4
1457742_at	0.07134	0.13587	0.26836	0.12897	1.85508	0.03842	BB443857	D9Wsu74e	DNA segment, Chr 9, Wayne State University 74, expressed
1457748_at	0.05387	0.01428	-0.58806	0.24067	-3.87309	0.00394	BB102105	Pogz	pogo transposable element with ZNF domain
1457751_at	0.06674	0.03229	-0.3267	0.11636	-2.1218	0.00335	BB371102	4832420A03Rik	RIKEN cDNA 4832420A03 gene
1457753_at	0.33775	0.07693	-0.65392	0.1372	-4.5073	3.23958e-09	BI655907	Tlr13	toll-like receptor 13
1457627_x_at	0.14902	0.30785	0.30366	0.07549	2.01216	3e-05	AV210805	Ropn1l	ropporin 1-like
1457648_x_at	0.17703	0.09453	-0.2839	0.06293	-1.92267	5.42462e-06	BB084182	BC004044	cDNA sequence BC004044
1457653_at	0.04409	0.01811	-0.39799	0.1536	-2.50027	0.00403	BB292252	-	-
1457680_a_at	0.14956	0.05783	-0.42413	0.14399	-2.65542	0.00198	BB824992	Tmem69	transmembrane protein 69
1457689_at	0.0365	0.0805	0.33209	0.14353	2.14828	0.01952	BB327612	Sbf2	SET binding factor 2
1457565_at	0.109	0.22372	0.30083	0.08299	1.99909	0.00023	BB471485	Atad5	ATPase family, AAA domain containing 5
1457566_at	0.04881	0.01446	-0.53975	0.22361	-3.46538	0.00617	BB271764	Zfp677	zinc finger protein 677
1457578_at	0.06496	0.03477	-0.28284	0.09167	-1.91796	0.00143	BB241408	-	Transcribed locus
1457586_at	0.07429	0.14877	0.29013	0.11062	1.95044	0.00828	BM203324	-	-
1457470_at	0.18571	0.42404	0.34715	0.0399	2.22407	4.1492e-20	BG067509	D3Ertd452e	DNA segment, Chr 3, ERATO Doi 452, expressed
1457473_at	1.29063	0.68922	-0.28387	0.02782	-1.92253	1.33044e-26	AI851787	Chd1	chromodomain helicase DNA binding protein 1
1457477_at	0.19672	0.36855	0.26123	0.06003	1.82485	6.07965e-06	BM119376	-	Transcribed locus
1457480_at	0.09437	0.03105	-0.49413	0.14005	-3.11981	0.00026	BG075606	-	-
1457488_at	0.06805	0.16067	0.36168	0.08101	2.29974	3.20731e-06	BB667330	B230339M05Rik	RIKEN cDNA B230339M05 gene
1457489_at	0.10959	0.29738	0.4221	0.07904	2.64302	2.47019e-08	BB303825	-	Adult male corpora quadrigemina cDNA, RIKEN full-length enriched library, clone:B230107A03 product:unclassifiable, full insert sequence
1457515_at	0.25448	0.90217	0.5382	0.06001	3.453	1.17095e-20	BB205419	-	-
1457410_at	0.04437	0.08026	0.24599	0.11621	1.76193	0.02925	BB446316	Arhgap5	Rho GTPase activating protein 5
1457446_at	0.04998	0.01301	-0.59613	0.28676	-3.94571	0.02528	BB383296	Opcml	opioid binding protein/cell adhesion molecule-like
1457458_at	0.08855	0.02338	-0.58975	0.28253	-3.8882	0.01055	BG076273	BC057627	zinc finger CCCH-type containing 4
1457334_at	0.08577	0.16886	0.28275	0.05353	1.91756	6.91098e-08	BB371179	C130057M05Rik	RIKEN cDNA C130057M05 gene
1457336_at	0.13764	0.35034	0.39433	0.0711	2.4793	3.5415e-08	BB528672	R3hdm1	R3H domain 1 (binds single-stranded nucleic acids)
1457351_at	0.17016	0.09098	-0.28335	0.1163	-1.92021	0.01357	AI451461	Taf2	TAF2 RNA polymerase II, TATA box binding protein (TBP)-associated factor
1457355_at	0.09522	0.04331	-0.35355	0.13939	-2.25709	0.00642	BB076314	Pnpla8	patatin-like phospholipase domain containing 8
1457360_at	0.07118	0.03099	-0.37252	0.20769	-2.35788	0.04992	BG073418	-	Transcribed locus
1457367_at	0.04571	0.00962	-0.68835	0.25957	-4.87918	0.00115	BB667309	-	-
1457383_at	0.02199	0.08105	0.55512	0.17588	3.59024	0.00045	BM222431	-	-
1457260_at	0.10929	0.0214	-0.71961	0.19297	-5.24331	5.06672e-06	BI080487	5730409E04Rik	RIKEN cDNA 5730409E04Rik gene
1457267_at	0.28767	0.16394	-0.25563	0.05769	-1.80148	5.24124e-06	BB667685	-	-
1457286_at	0.05228	0.01337	-0.60378	0.24111	-4.01586	0.00463	BF464027	-	Transcribed locus
1457287_at	0.84843	0.31944	-0.43566	0.07286	-2.72685	3.081e-11	BQ031062	-	Transcribed locus
1457292_at	0.22341	0.0759	-0.48027	0.13474	-3.02186	5e-05	BE996326	-	-
1457294_at	0.04666	0.01457	-0.51693	0.20087	-3.288	0.00282	BM195021	Tmtc3	Transmembrane and tetratricopeptide repeat containing 3
1457304_at	0.09962	0.22821	0.34855	0.08344	2.23127	4e-05	BG070025	D13Ertd787e	DNA segment, Chr 13, ERATO Doi 787, expressed
1457195_at	0.59801	1.18975	0.28732	0.05258	1.93786	9.88478e-09	BB206527	Plekhm1	pleckstrin homology domain containing, family M (with RUN domain) member 1
1457199_at	0.11952	0.06282	-0.29073	0.12043	-1.95313	0.01474	BB477101	-	13 days embryo heart cDNA, RIKEN full-length enriched library, clone:D330022N12 product:unclassifiable, full insert sequence
1457214_at	0.09301	0.18294	0.28233	0.09201	1.9157	0.00183	BM293522	-	-
1457216_at	0.16626	0.41389	0.38468	0.08027	2.42482	2.66596e-07	BM237891	-	Transcribed locus
1457231_at	0.18799	0.48867	0.40346	0.0465	2.53199	8.81838e-20	BB409314	-	-
1457118_at	0.04298	0.00692	-0.80455	0.28316	-6.37607	0.00034	AV353605	Shc4	SHC (Src homology 2 domain containing) family, member 4
1457146_at	0.03005	0.07628	0.39322	0.13382	2.47298	0.00262	BB045510	Dock4	dedicator of cytokinesis 4
1457154_at	0.04472	0.01346	-0.5328	0.2214	-3.41039	0.00514	BG072079	-	-
1457028_at	0.16787	0.08457	-0.30917	0.13826	-2.03784	0.01947	BM226884	A430033K04Rik	RIKEN cDNA A430033K04 gene
1457033_at	0.03557	0.1733	0.67629	0.22034	4.74564	0.00013	BM198753	BQ559217,Gm397,LOC100043042,Zscan4-ps2,Zscan4-ps3,Zscan4d,Zscan4f	gene model 397, (NCBI)
1457055_at	0.03593	0.01753	-0.32324	0.15995	-2.10493	0.0389	BG141990	-	Transcribed locus
1457061_at	0.04643	0.09222	0.2866	0.1414	1.93463	0.0394	BB246045	LOC100036521	hypothetical gene LOC100036521
1457074_at	0.39473	0.17239	-0.37122	0.07217	-2.35082	5.62652e-08	BB257283	Kif24	kinesin family member 24
1457078_at	0.06258	0.01275	-0.70245	0.28212	-5.04021	0.00421	AV277242	Zfp473	zinc finger protein 473
1457089_at	0.14045	0.07293	-0.29603	0.09434	-1.97709	0.00125	BG070419	-	-
1457096_at	0.06968	0.02108	-0.53063	0.1628	-3.39332	0.00058	AV341352	6430520M22Rik	RIKEN cDNA 6430520M22 gene
1456951_at	0.32262	0.04581	-0.85919	0.15777	-7.23086	3.22088e-13	AV254764	-	Adult male testis cDNA, RIKEN full-length enriched library, clone:4921513I01 product:unclassifiable, full insert sequence
1456964_at	0.42544	0.1673	-0.41676	0.07011	-2.61072	8.75194e-10	BB104271	Rbm12	RNA binding motif protein 12
1456983_at	0.08562	0.04273	-0.31329	0.12815	-2.05728	0.00927	BB360644	-	Adult male corpus striatum cDNA, RIKEN full-length enriched library, clone:C030048M04 product:unclassifiable, full insert sequence
1456999_at	0.03449	0.08299	0.36985	0.14226	2.34344	0.00792	BB269619	Wipi2	WD repeat domain, phosphoinositide interacting 2
1457002_at	0.42626	0.23578	-0.2686	0.07356	-1.85609	0.0002	BB832349	Zfp408	zinc finger protein 408
1457017_at	0.0344	0.00623	-0.75312	0.35996	-5.66399	0.00747	BB379103	2410005O16Rik	RIKEN cDNA 2410005O16 gene
1457019_s_at	0.2573	0.08807	-0.47705	0.06469	-2.99952	6.53748e-17	BB241474	Rdh14	retinol dehydrogenase 14 (all-trans and 9-cis)
1456886_at	0.50072	0.2241	-0.36058	0.09383	-2.29392	3e-05	BF454116	-	Transcribed locus
1456891_at	0.24206	0.0909	-0.43678	0.08285	-2.73388	3.50534e-09	BB786084	Dennd2c	DENN/MADD domain containing 2C
1456898_at	1.75819	0.84239	-0.33098	0.0192	-2.1428	0	AI426862	LOC100045958	similar to hCG45299
1456914_at	0.10047	0.22034	0.32962	0.07446	2.13612	4.39539e-06	AV231970	Slc16a4	Solute carrier family 16 (monocarboxylic acid transporters), member 4
1456918_at	0.0816	0.02857	-0.46721	0.20017	-2.93231	0.01502	BB667412	Raph1	Ras association (RalGDS/AF-6) and pleckstrin homology domains 1
1456931_at	0.09528	0.18809	0.28395	0.07758	1.92286	0.00024	BB235388	C85363	expressed sequence C85363
1456940_at	0.04416	0.01325	-0.5342	0.26424	-3.42136	0.01734	BF146873	Slc43a2	solute carrier family 43, member 2
1456948_at	0.51245	0.28458	-0.26688	0.03876	-1.84875	1.10793e-12	BM115150	Ap4e1	adaptor-related protein complex AP-4, epsilon 1
1456805_a_at	0.36777	0.67448	0.25196	0.03862	1.78634	2.58981e-11	BE945978	C030010B13Rik	RIKEN cDNA C030010B13 gene
1456806_at	0.06476	0.12206	0.26383	0.13406	1.83582	0.04146	BB153010	A130010C12Rik	RIKEN cDNA A130010C12 gene
1456827_at	0.10826	0.03805	-0.46551	0.12992	-2.92088	8e-05	BB131790	AA987161	expressed sequence AA987161
1456830_at	0.12692	0.03983	-0.5148	0.15031	-3.27189	9e-05	BB542221	Ppp1r2	protein phosphatase 1, regulatory (inhibitor) subunit 2
1456846_at	0.29759	0.12248	-0.39697	0.09698	-2.49439	9.76597e-06	BG073393	EG382639	predicted gene, EG382639
1456862_at	0.04888	0.0132	-0.58003	0.15964	-3.80213	2e-05	AI893638	Six4	sine oculis-related homeobox 4 homolog (Drosophila)
1456868_at	0.10019	0.02387	-0.63443	0.212	-4.30958	0.00089	BB156724	-	-
1456712_at	0.17201	0.09054	-0.29014	0.11822	-1.95049	0.00968	AV231984	Lcorl	ligand dependent nuclear receptor corepressor-like
1456756_at	0.46054	0.1169	-0.60689	0.08969	-4.04471	7.51989e-14	BB295976	E430016P22Rik	RIKEN cDNA E430016P22 gene
1456773_at	0.15348	0.07076	-0.34768	0.11032	-2.22677	0.00143	BB396657	Nupl2	nucleoporin like 2
1456787_at	0.06745	0.03436	-0.30428	0.12041	-2.01501	0.00783	BM220188	-	-
1456789_at	1.79344	1.01372	-0.2592	0.02581	-1.81635	1.06758e-24	AW491540	Zfp462	zinc finger protein 462
1456790_at	0.28101	0.09167	-0.49792	0.06248	-3.14719	3.2785e-20	BB139169	Zfp800	zinc finger protein 800
1456799_at	0.09964	0.01435	-0.85307	0.30567	-7.12974	0.0001	BB540910	E130110O22Rik	RIKEN cDNA E130110O22 gene
1456607_at	1.29847	0.55997	-0.3767	0.03825	-2.38066	2.87923e-26	AV320529	Vcpip1	valosin containing protein (p97)/p47 complex interacting protein 1
1456625_at	0.22485	0.12547	-0.26477	0.06864	-1.83978	0.00013	BB752547	Aasdhppt	aminoadipate-semialdehyde dehydrogenase-phosphopantetheinyl transferase
1456639_at	0.14318	0.07536	-0.29021	0.14125	-1.95077	0.03216	BB199476	Zfp398	zinc finger protein 398
1456661_at	0.14071	0.31806	0.34274	0.06932	2.2016	4.41934e-07	BM293452	-	Transcribed locus
1456662_at	0.42077	0.2041	-0.32563	0.05041	-2.11656	2.63796e-11	BB500282	LOC546058	Hypothetical protein LOC546058
1456688_at	0.06096	0.12077	0.28547	0.05341	1.9296	2.40604e-08	BB465155	-	Transcribed locus
1456478_at	0.10394	0.04957	-0.33296	0.15858	-2.15257	0.02394	BB183423	Pgm2l1	phosphoglucomutase 2-like 1
1456480_at	0.11064	0.05227	-0.33709	0.09986	-2.17316	0.00026	BB527078	Fry	furry homolog (Drosophila)
1456483_at	0.16438	0.08809	-0.28237	0.10753	-1.91588	0.00516	BB008902	Zfp9	zinc finger protein 9
1456485_at	0.67845	0.33807	-0.31393	0.03134	-2.06032	7.66771e-26	BM207451	Npat	nuclear protein in the AT region
1456489_at	0.30764	0.16051	-0.29397	0.09101	-1.96776	0.00105	BB553937	Pcf11	cleavage and polyadenylation factor subunit homolog (S. cerevisiae)
1456514_at	0.48825	1.29275	0.41144	0.035	2.57896	5.93956e-37	BM121738	-	Adult male urinary bladder cDNA, RIKEN full-length enriched library, clone:9530048I18 product:similar to NEPRILYSIN-LIKE PEPTIDASE GAMMA [Mus musculus], full insert sequence
1456526_at	0.12726	0.24971	0.28131	0.05127	1.9112	5.3494e-08	BB366663	C130034I24Rik	RIKEN cDNA C130034I24 gene
1456544_at	7.91082	3.97342	-0.31049	0.016	-2.04403	0	AW540790	Tmem38b	transmembrane protein 38B
1456553_at	0.03073	0.07649	0.38456	0.15125	2.42414	0.00781	BB198687	-	-
1456574_at	0.16828	0.04203	-0.61389	0.17699	-4.11048	3e-05	BB224546	Zfp800	zinc finger protein 800
1456351_at	0.049	0.01108	-0.65696	0.26895	-4.53902	0.00538	AV341197	Brd8	bromodomain containing 8
1456358_at	0.311	0.17785	-0.25414	0.08891	-1.79529	0.00327	BM932547	Etv3	ets variant gene 3
1456382_at	0.08052	0.03403	-0.38553	0.15424	-2.42959	0.00599	AV017609	Atad1	ATPase family, AAA domain containing 1
1456389_at	0.72235	0.10192	-0.86193	0.05194	-7.27656	0	BB244754	Zeb2	zinc finger E-box binding homeobox 2
1456396_at	0.41878	0.10656	-0.60582	0.0715	-4.03478	4.71579e-22	BG064541	-	3 days neonate thymus cDNA, RIKEN full-length enriched library, clone:A630076K07 product:unclassifiable, full insert sequence
1456413_at	0.11389	0.06675	-0.24351	0.11355	-1.75189	0.02756	BB235927	Pde4dip	phosphodiesterase 4D interacting protein (myomegalin)
1456414_at	0.04221	0.11437	0.42147	0.14139	2.63919	0.0021	BB703378	-	In vitro fertilized eggs cDNA, RIKEN full-length enriched library, clone:7420414K24 product:unclassifiable, full insert sequence
1456415_at	0.34322	0.1038	-0.53081	0.07228	-3.3948	3.56565e-15	BI083675	Zfp451	zinc finger protein 451
1456420_at	0.225	0.12963	-0.25091	0.06918	-1.78203	0.00022	BB667227	Arid4a	AT rich interactive domain 4A (Rbp1 like)
1456425_at	0.25957	0.11953	-0.34822	0.06803	-2.22956	1.23061e-07	BG069615	9230115E21Rik	RIKEN cDNA 9230115E21 gene
1456429_at	1.04329	2.26817	0.32584	0.04361	2.11759	7.94086e-14	BB296321	Malt1	mucosa associated lymphoid tissue lymphoma translocation gene 1
1456232_at	0.09014	0.03994	-0.36497	0.20009	-2.31721	0.04866	BB039426	Gmeb1	glucocorticoid modulatory element binding protein 1
1456265_at	0.06902	0.02556	-0.44278	0.20839	-2.77189	0.02816	BB766925	EG624866	predicted gene, EG624866
1456280_at	0.44773	0.21249	-0.33511	0.06869	-2.16326	2.35496e-07	BG067086	Clspn	claspin homolog (Xenopus laevis)
1456286_at	0.11732	0.22252	0.26656	0.11284	1.8474	0.0136	BB523936	-	-
1456311_x_at	0.36257	0.15274	-0.38686	0.05771	-2.43703	6.41299e-12	AV215583	Esco2	establishment of cohesion 1 homolog 2 (S. cerevisiae)
1456324_at	0.13283	0.02316	-0.77	0.24463	-5.88843	5e-05	AV127111	Zfp748	zinc finger protein 748
1456338_at	0.06527	0.03114	-0.33278	0.14579	-2.15168	0.01606	BE647302	9130023D20Rik	RIKEN cDNA 9130023D20 gene
1456113_at	0.25385	0.13905	-0.27283	0.07882	-1.87426	0.00025	BB217983	Tbc1d25	TBC1 domain family, member 25
1456121_at	0.16211	0.07323	-0.35656	0.10917	-2.27278	0.00037	BM224149	Lrriq2	centrosomal protein 97
1456122_at	0.05702	0.11753	0.30274	0.12065	2.00788	0.0071	BM196783	-	Adult male urinary bladder cDNA, RIKEN full-length enriched library, clone:9530077K08 product:unclassifiable, full insert sequence
1456163_at	0.5164	0.2516	-0.3237	0.08253	-2.10719	3e-05	AV127670	2700049P18Rik	RIKEN cDNA 2700049P18 gene
1456164_at	0.07125	0.17145	0.36991	0.13016	2.34376	0.0017	BB132726	AW011738	expressed sequence AW011738
1456201_at	0.07594	0.03821	-0.30972	0.11755	-2.04043	0.0053	BB464034	4632427E13Rik	RIKEN cDNA 4632427E13 gene
1456211_at	0.1484	0.07028	-0.33604	0.10449	-2.16789	0.00058	BB003937	Nlrp10	NLR family, pyrin domain containing 10
1456215_at	0.56877	0.25734	-0.35585	0.0544	-2.26908	5.92308e-12	BB049700	Tfam	transcription factor A, mitochondrial
1456216_at	0.95036	1.84078	0.27568	0.03367	1.88662	3.47512e-16	BM239932	-	-
1455945_at	0.05415	0.01402	-0.5984	0.29557	-3.96641	0.02063	AV282347	Zfp817	zinc finger protein 817
1455964_at	0.81885	0.3659	-0.36127	0.02264	-2.2976	0	BB795494	Crkrs	Cdc2-related kinase, arginine/serine-rich
1455983_at	0.566	0.28167	-0.3145	0.05711	-2.06299	1.09894e-08	BG065056	Cdca2	cell division cycle associated 2
1455993_at	0.01574	0.0331	0.3115	0.15313	2.04882	0.03061	BG071076	Odz4	odd Oz/ten-m homolog 4 (Drosophila)
1456041_at	0.33191	0.1995	-0.23249	0.0531	-1.70801	1e-05	BB815008	Snx16	sorting nexin 16
1456058_at	1.99196	0.38072	-0.7301	0.05338	-5.37156	0	BB228600	Rbm27	RNA binding motif protein 27
1456060_at	0.0954	0.03731	-0.41913	0.12233	-2.62498	0.00022	AV284857	LOC100047419,Maf	avian musculoaponeurotic fibrosarcoma (v-maf) AS42 oncogene homolog
1456089_at	0.35478	0.15825	-0.36206	0.04403	-2.30175	6.85074e-18	AV276781	Trim23	tripartite motif protein 23
1455795_at	2.39957	1.34815	-0.26182	0.02198	-1.82736	5.20555e-34	BM207218	Dse	dermatan sulfate epimerase
1455818_at	0.19678	0.04191	-0.6831	0.13381	-4.82054	2.50143e-10	BE951637	4930427A07Rik	RIKEN cDNA 4930427A07 gene
1455842_x_at	0.07474	0.03276	-0.36967	0.13684	-2.34245	0.00424	AW536567	Usp15	ubiquitin specific peptidase 15
1455843_at	0.07378	0.00652	-1.06514	0.47191	-11.6183	0.00034	AV309809	Fut4	fucosyltransferase 4
1455852_at	0.57075	0.24694	-0.37528	0.06358	-2.3729	2.66803e-10	BM206988	Nsl1	NSL1, MIND kinetochore complex component, homolog (S. cerevisiae)
1455885_at	0.6851	0.33423	-0.32313	0.05374	-2.10442	1.18993e-10	AV238106	6530401C20Rik	RIKEN cDNA 6530401C20 gene
1455906_at	0.24421	0.49956	0.29941	0.09407	1.99253	0.00172	AV222909	6030446N20Rik	RIKEN cDNA 6030446N20 gene
1455933_at	0.10655	0.2623	0.37981	0.09213	2.39781	1e-05	AV256955	Tra2a	transformer 2 alpha homolog (Drosophila)
1455942_at	0.20211	0.10636	-0.29026	0.09007	-1.95099	0.00111	BB448023	Fbxl11	F-box and leucine-rich repeat protein 11
[truncated: 1,404 more rows]
