# Supplementary material for: Mycobacterium tuberculosis arrests host cycle at the G1/S transition to establish long term infection
Source: PLoS Pathog. 2017 May 22;13(5):e1006389. doi: 10.1371/journal.ppat.1006389 (PMC5456404; doi:10.1371/journal.ppat.1006389)
Supplement: S6 Table — (XLSX) [file ppat.1006389.s009.xlsx]

## Sheet: Sheet1
	S6 Table. List of host genes differentially expressed in RAW264.7 macrophages infected with Mtb or MtbDWhiB3 based on stringent criteria
Affy Probe IDs	Normalized RV Intensity	Normalized KO Intensity	Log(Ratio)	Log(Error)	Fold Change	P-value	Accession #	Sequence Name(s)	Sequence Description
1436234_at	0.86172	0.4123	-0.33158	0.0294	-2.14576	8.44598e-31	BB750674	4732471D19Rik	RIKEN cDNA 4732471D19 gene
1436235_x_at	1.21546	0.55483	-0.35201	0.02871	-2.24912	2.0819e-36	BB750674	4732471D19Rik	RIKEN cDNA 4732471D19 gene
1455539_at	0.12275	0.03228	-0.59157	0.18799	-3.90456	0.0005	AW553896	ENSMUSG00000055849	predicted gene, ENSMUSG00000055849
1436042_at	0.58528	1.39077	0.36446	0.03515	2.31453	8.57558e-26	BI648366	Tln1	talin 1
1436073_at	0.46667	0.09935	-0.68328	0.07058	-4.82262	4.19875e-29	BB370775	A630007B06Rik,LOC674488	RIKEN cDNA A630007B06 gene
1435834_at	0.56253	0.09696	-0.77499	0.07992	-5.95643	1.41762e-32	BB667193	LOC100040608,LOC100046423	similar to Fanconi anemia, complementation group F
1435865_at	0.66487	1.73731	0.40571	0.04296	2.54514	3.96239e-23	AV297651	Hist3h2a	histone cluster 3, H2a
1455486_at	0.19322	0.03494	-0.7542	0.18474	-5.67802	2.54265e-07	BM246045	Pias1	protein inhibitor of activated STAT 1
1455493_at	0.93885	0.30718	-0.49664	0.06936	-3.13789	7.55302e-16	BI734306	Syne1	synaptic nuclear envelope 1
1435684_at	0.32751	0.86561	0.41067	0.05055	2.57438	1.26778e-16	AV150520	Abcc5	ATP-binding cassette, sub-family C (CFTR/MRP), member 5
1435690_at	1.24703	0.62173	-0.3137	0.03325	-2.05923	1.33562e-21	BB476775	2310008H09Rik	RIKEN cDNA 2310008H09 gene
1435754_at	2.13254	0.92638	-0.37354	0.02474	-2.3634	0	BQ180736	Zyg11b	zyg-ll homolog B (C. elegans)
1435526_at	5.14146	2.42542	-0.33773	0.02636	-2.17635	1.05833e-39	BM248600	Tor1aip2	torsin A interacting protein 2
1455372_at	0.74553	0.22142	-0.53867	0.04694	-3.45679	7.76967e-37	BB770826	Cpeb3	cytoplasmic polyadenylation element binding protein 3
1435326_at	0.89476	0.44815	-0.31172	0.03732	-2.04983	9.39145e-18	BG071867	AW112037	expressed sequence AW112037
1455290_at	0.63755	0.24543	-0.42602	0.068	-2.66695	9.62133e-12	BG071922	Znrf2	zinc and ring finger 2
1435221_at	0.83704	0.38466	-0.3491	0.04571	-2.23408	3.73716e-16	BM220880	Foxp1	forkhead box P1
1435240_at	1.81799	0.90273	-0.31546	0.02463	-2.06758	3.41372e-38	AV377356	Baz2b	bromodomain adjacent to zinc finger domain, 2B
1435243_at	0.53532	0.21773	-0.40213	0.06024	-2.52421	3.66107e-13	BM508364	Zfp746	zinc finger protein 746
1455149_at	0.64074	0.18561	-0.54952	0.05878	-3.54417	1.58176e-24	BB072090	Sh3rf1	SH3 domain containing ring finger 1
1434691_at	0.62646	0.29685	-0.33578	0.05181	-2.16663	7.32911e-12	BB154529	Sfrs2ip	splicing factor, arginine/serine-rich 2, interacting protein
1434695_at	1.31075	0.40018	-0.52669	0.02838	-3.36272	0	AV270035	Dtl	denticleless homolog (Drosophila)
1455073_at	0.07859	0.03543	-0.35741	0.09718	-2.27727	9e-05	BB178837	Cdadc1	cytidine and dCMP deaminase domain containing 1
1434745_at	0.21929	0.10799	-0.31907	0.08681	-2.08485	7e-05	BQ175880	Ccnd2	cyclin D2
1434606_at	0.82942	0.33216	-0.40886	0.03044	-2.56363	0	BF140685	Erbb3	v-erb-b2 erythroblastic leukemia viral oncogene homolog 3 (avian)
1434633_at	0.24988	0.05826	-0.64379	0.11219	-4.40338	1.03433e-11	BG076163	Crebbp	CREB binding protein
1434659_at	2.022	0.86166	-0.38188	0.02824	-2.40921	2.02768e-42	BB514213	5830411G16Rik	RIKEN cDNA 5830411G16 gene
1434513_at	3.5146	1.73362	-0.31835	0.02283	-2.08138	1.82169e-44	BQ030867	Atp13a3	ATPase type 13A3
1434549_at	0.29312	0.12996	-0.36467	0.05503	-2.31566	4.9327e-12	BI083615	Rab11a	RAB11a, member RAS oncogene family
1434551_at	0.89296	0.40663	-0.35306	0.02799	-2.25457	3.23623e-40	BI080136	Hnrpul2,LOC100046594	heterogeneous nuclear ribonucleoprotein U-like 2
1434386_at	0.52253	0.22902	-0.36966	0.04524	-2.3424	2.33485e-18	BM225269	Atp2c1	ATPase, Ca++-sequestering
1434272_at	2.19842	0.6833	-0.51893	0.02095	-3.30317	0	AV231491	Cpeb2	cytoplasmic polyadenylation element binding protein 2
1434320_at	1.86629	0.61397	-0.49426	0.06239	-3.12075	2.30088e-18	AV221508	Gtf3c4	general transcription factor IIIC, polypeptide 4
1434335_at	3.57479	1.54741	-0.37508	0.02478	-2.37178	0	BB795504	Dip2b	DIP2 disco-interacting protein 2 homolog B (Drosophila)
1434162_at	3.21361	1.32084	-0.39757	0.01857	-2.49788	0	BB540653	2700078E11Rik	RIKEN cDNA 2700078E11 gene
1454872_at	1.35718	0.68411	-0.30894	0.03902	-2.03675	2.74363e-16	AW554529	B230308N11Rik	RIKEN cDNA B230308N11 gene
1433999_at	1.20446	0.43719	-0.45155	0.04208	-2.82847	1.6064e-30	BI111765	Slk	STE20-like kinase (yeast)
1454794_at	0.30761	0.09216	-0.53491	0.1257	-3.42698	4.47638e-06	AV298495	Spast	spastin
1434048_at	1.9073	0.51575	-0.57941	0.05523	-3.79671	3.59366e-31	BB408093	4930471M23Rik	RIKEN cDNA 4930471M23 gene
1433851_at	0.51778	0.10233	-0.71556	0.06605	-5.19471	9.97819e-35	BI735251	LOC627908,LOC673151,Ppp4r2	protein phosphatase 4, regulatory subunit 2
1433863_at	0.07809	0.19819	0.39307	0.07615	2.47212	2.61018e-08	AW556975	Btf3,LOC100041823,LOC100046341,LOC666196,LOC668700,LOC674863	basic transcription factor 3
1433903_at	1.07344	0.47066	-0.3695	0.03054	-2.34153	8.25174e-37	BM227771	AU021838	expressed sequence AU021838
1433946_at	0.46497	0.17821	-0.42793	0.04642	-2.67873	5.13275e-24	BE824681	Zik1	zinc finger protein interacting with K protein 1
1454722_at	2.46055	1.19298	-0.32583	0.03467	-2.11752	4.58128e-22	BG792618	Pten	phosphatase and tensin homolog
1433613_at	2.08132	0.81112	-0.42068	0.02889	-2.63441	0	BB795106	Pank3	pantothenate kinase 3
1433669_at	1.01944	0.27292	-0.58376	0.03995	-3.83497	0	BB037566	Akap8	A kinase (PRKA) anchor protein 8
1433685_a_at	1.76764	0.73443	-0.39287	0.03385	-2.47101	1.38712e-33	BM248225	6430706D22Rik	RIKEN cDNA A730008H23 gene
1454631_at	1.43595	0.7034	-0.32136	0.02284	-2.09587	0	BI689897	Gtf2a1	general transcription factor II A, 1
1454635_at	2.01679	0.7594	-0.43562	0.02859	-2.7266	0	BB321995	Fbxl3,LOC100044862	F-box and leucine-rich repeat protein 3
1453853_a_at	0.2108	0.65562	0.48135	0.03938	3.02932	2.75637e-37	AI481688	Arhgef12	Rho guanine nucleotide exchange factor (GEF) 12
1431385_a_at	0.29866	1.1922	0.58974	0.02312	3.88815	0	AK002809	Mbtps1	membrane-bound transcription factor peptidase, site 1
1431386_s_at	0.1164	1.05873	0.9474	0.08897	8.85927	5.80138e-43	AK002809	Mbtps1	membrane-bound transcription factor peptidase, site 1
1453864_at	0.27194	0.1165	-0.37955	0.0634	-2.39637	1.61511e-10	AK014097	Rdh14	retinol dehydrogenase 14 (all-trans and 9-cis)
1431182_at	0.4787	2.60516	0.72434	0.04715	5.30081	0	AK004608	Hspa8,LOC624853,LOC641192,LOC666031	heat shock protein 8
1431231_at	0.14437	1.1244	0.88	0.06282	7.58584	0	AK010121	Hist1h3b,Hist1h3d,Hist1h3e,Hist1h3f,Hist2h3b,Hist2h3c1,Hist2h3c2	histone cluster 2, H3c1
1429758_at	1.2334	0.60461	-0.32106	0.034	-2.09441	1.31875e-22	BB046208	2014-09-01	septin 14
1429222_at	0.31291	0.12251	-0.41866	0.0786	-2.62216	3.81489e-09	AI661697	-	-
1429139_at	0.27594	0.13347	-0.32686	0.03156	-2.12258	1.00949e-26	AK013730	Otud7b	OTU domain containing 7B
1428982_at	1.28041	0.64044	-0.3123	0.03323	-2.05259	1.20606e-21	AK003687	Atad2b	ATPase family, AAA domain containing 2B
1452929_at	0.92147	0.38414	-0.39142	0.03705	-2.46275	1.30926e-26	AK003546	Clip1	CAP-GLY domain containing linker protein 1
1428762_at	0.8535	0.32502	-0.43072	0.04872	-2.69599	1.18279e-19	AU067719	Map3k7ip3	mitogen-activated protein kinase kinase kinase 7 interacting protein 3
1428803_at	0.16673	0.03929	-0.6392	0.09255	-4.35708	1.15682e-16	AK014558	Acot6	acyl-CoA thioesterase 6
1428845_at	0.64049	0.25049	-0.41915	0.0469	-2.62514	2.5222e-22	BI965039	Bclaf1	BCL2-associated transcription factor 1
1460445_at	0.15886	0.07135	-0.35901	0.08198	-2.28565	2.28811e-06	AK012092	Sfrs2ip	splicing factor, arginine/serine-rich 2, interacting protein
1452831_s_at	1.85501	0.65177	-0.46568	0.03608	-2.922	1.45084e-38	AV305746	Ppat	phosphoribosyl pyrophosphate amidotransferase
1449733_s_at	0.92048	0.39619	-0.37754	0.04655	-2.38526	5.22779e-18	AA982064	Siah1a	Seven in absentia 1A
1420012_at	3.00762	1.53963	-0.30223	0.01965	-2.00556	0	C77390	Xbp1	X-box binding protein 1
1419977_s_at	2.71223	1.22268	-0.35744	0.03079	-2.27741	6.38086e-33	C79787	Rbm35b	nuclear factor of activated T-cells, cytoplasmic, calcineurin-dependent 3
1449650_at	0.84752	1.8792	0.3344	0.03215	2.15971	7.53539e-26	BF658463	-	Transcribed locus
1419832_s_at	0.03572	0.24934	0.83246	0.14836	6.79923	6.62654e-14	AI324033	Acpp	acid phosphatase, prostate
1443856_at	1.1477	0.51944	-0.35572	0.03607	-2.26842	7.1766e-26	BE951220	Rabep1	rabaptin, RAB GTPase binding effector protein 1
1442374_at	0.03952	0.09114	0.35147	0.12201	2.24632	0.00207	BG066645	D2Ertd127e	DNA segment, Chr 2, ERATO Doi 127, expressed
1440499_at	0.09153	0.25714	0.43715	0.08746	2.73624	4.01004e-08	BG065726	D9Ertd26e	DNA segment, Chr 9, ERATO Doi 26, expressed
1440831_at	5.38996	2.09096	-0.42267	0.02827	-2.64648	0	AV324314	Bach1	BTB and CNC homology 1
1457272_at	0.67756	0.30669	-0.35568	0.04228	-2.2682	1.00716e-18	BB284000	-	Transcribed locus
1457285_at	2.39046	1.02382	-0.37969	0.02575	-2.39712	0	BB354728	Zfp187	zinc finger protein 187
1438695_at	1.10084	0.49515	-0.35841	0.03388	-2.2825	2.57525e-27	AU067723	C230091D08Rik	RIKEN cDNA C230091D08 gene
1438233_at	0.4512	0.16675	-0.44374	0.03824	-2.77806	2.11739e-34	AV343569	6030443O07Rik	RIKEN cDNA 6030443O07 gene
1438011_at	0.67969	0.34777	-0.30245	0.02986	-2.00653	9.36497e-25	BB280291	Pcyt1a	phosphate cytidylyltransferase 1, choline, alpha isoform
1437765_at	0.44409	0.1713	-0.42515	0.05071	-2.66165	1.22302e-18	BB249892	Cpeb3	cytoplasmic polyadenylation element binding protein 3
1437480_at	0.50393	0.19784	-0.41748	0.04675	-2.61503	7.64273e-22	BB071833	1110001A07Rik	RIKEN cDNA 1110001A07 gene
1437585_x_at	2.42559	1.00912	-0.39231	0.01356	-2.46778	0	BB329659	Zfp161	zinc finger protein 161
1419909_at	0.15959	0.03358	-0.6884	0.15448	-4.87979	2.62566e-08	AW547060	Mphosph9	M-phase phosphoprotein 9
1437288_at	4.84645	2.42605	-0.31195	0.01436	-2.05094	0	BG797423	Impad1	inositol monophosphatase domain containing 1
1436570_at	0.51065	0.17186	-0.48438	0.04418	-3.05054	2.38919e-33	BG143461	-	Transcribed locus
1436620_at	0.02655	0.08009	0.46814	0.09732	2.93857	1.90828e-07	BQ173899	Ccdc45	coiled-coil domain containing 45
1436639_at	0.43344	1.04539	0.37092	0.04985	2.34918	5.51381e-15	BE951004	Bola2	bolA-like 2 (E. coli)
1452764_at	0.2013	0.09156	-0.35355	0.06468	-2.25712	5.5344e-09	BB036683	Socs6	suppressor of cytokine signaling 6
1428286_at	5.13817	2.29397	-0.36165	0.03133	-2.29959	2.01425e-31	AW545056	2900097C17Rik	RIKEN cDNA 2900097C17 gene
1428288_at	2.60224	1.30214	-0.31212	0.02549	-2.05172	7.31346e-37	AW488885	2310051E17Rik	RIKEN cDNA 2310051E17 gene
1428301_at	0.02006	0.06269	0.48341	0.18603	3.04376	0.00257	BM195235	EG666684,EG666772,ENSMUSG00000057445,ENSMUSG00000063277,ENSMUSG00000068790,LOC100036568,LOC100038847,LOC100039441,LOC100040671,LOC100040697,LOC100040779,LOC100040859,LOC100041012,LOC100041151,LOC100041195,LOC100041262,LOC100041283,LOC100041306,LOC100041374,LOC100041401,LOC100041470,LOC100041501,LOC100041515,LOC100041545,LOC100041678,LOC100041721,LOC100041735,LOC100041747,LOC100041758,LOC100041874…	hypothetical protein LOC544988
1452731_x_at	0.16959	0.78561	0.65439	0.05021	4.5122	0	BM195235	EG666684,EG666772,EG666890,ENSMUSG00000057445,ENSMUSG00000063277,ENSMUSG00000068790,LOC100036568,LOC100039441,LOC100040671,LOC100040697,LOC100040767,LOC100040779,LOC100040852,LOC100040859,LOC100040880,LOC100041012,LOC100041151,LOC100041162,LOC100041195,LOC100041262,LOC100041283,LOC100041306,LOC100041374,LOC100041401,LOC100041470,LOC100041501,LOC100041515,LOC100041530,LOC100041545,LOC100041678,LOC…	hypothetical protein LOC544988
1428193_at	1.15871	0.49093	-0.38438	0.04915	-2.42316	6.88644e-16	AW554408	Usp9x	ubiquitin specific peptidase 9, X chromosome
1428133_at	0.57248	0.1849	-0.50226	0.07036	-3.17877	3.1706e-15	BF135932	Snip1	Smad nuclear interacting protein 1
1428097_at	1.89573	0.87951	-0.34497	0.02471	-2.21292	6.5861e-44	AK010940	2510009E07Rik	RIKEN cDNA 2510009E07 gene
1428101_at	4.08025	1.98053	-0.32533	0.03169	-2.11512	5.12611e-26	AK011864	Rnf38	ring finger protein 38
1428034_a_at	0.179	0.44716	0.38618	0.08873	2.43323	7.68849e-06	BC028507	Tnfrsf9	tumor necrosis factor receptor superfamily, member 9
1427972_at	0.23366	0.0684	-0.54494	0.09559	-3.50706	9.2772e-11	BB622571	Cdc73	Vcell division cycle 73, Paf1/RNA polymerase II complex component, homolog (S. cerevisiae)
1427878_at	0.55924	1.16228	0.30628	0.04301	2.02432	6.27969e-13	AK002512	0610010O12Rik	RIKEN cDNA 0610010O12 gene
1427881_at	2.14308	1.08987	-0.30509	0.02037	-2.01881	0	AK016368	Dnttip2	deoxynucleotidyltransferase, terminal, interacting protein 2
1427747_a_at	7.0806	15.7376	0.33544	0.01565	2.1649	0	X14607	Lcn2	lipocalin 2
1427717_at	0.79374	1.79977	0.34411	0.05384	2.20855	1.1411e-10	X60958	Cd80	CD80 antigen
1435454_a_at	0.6022	1.35314	0.34017	0.03387	2.18863	4.20846e-25	BE853170	BC006779	cDNA sequence BC006779
1452445_at	1.83376	0.7112	-0.42278	0.04473	-2.64716	1.28446e-23	BC026874	Slc41a2	solute carrier family 41, member 2
1427406_at	0.21732	0.05443	-0.61265	0.24216	-4.09877	0.00178	AV013785	Trip11	thyroid hormone receptor interactor 11
1427429_at	0.4904	2.59814	0.71268	0.05686	5.16035	3.92364e-44	X03019	Csf2	colony stimulating factor 2 (granulocyte-macrophage)
1427327_at	0.40374	0.99191	0.37895	0.0318	2.39301	1.60542e-33	BB775785	Pilra	paired immunoglobin-like type 2 receptor alpha
1452328_s_at	0.4122	0.16606	-0.40627	0.04613	-2.54843	2.44246e-21	BF160731	Pja2	praja 2, RING-H2 motif containing
1452329_at	0.29609	0.71035	0.36862	0.04129	2.3368	8.14518e-20	BB821258	Plekhn1	pleckstrin homology domain containing, family N member 1
1427151_at	0.08477	0.02193	-0.59862	0.11426	-3.96843	8.45038e-10	BC021511	Qser1	glutamine and serine rich 1
1427164_at	1.59284	3.55977	0.33782	0.02558	2.17681	1.15775e-40	BB730912	Il13ra1	interleukin 13 receptor, alpha 1
1452314_at	0.19672	0.0429	-0.67287	0.12615	-4.70831	1.40668e-10	BB827235	Kif11	kinesin family member 11
1435306_a_at	0.29236	0.10522	-0.45525	0.06382	-2.85266	6.61585e-14	BM234447	Kif11	kinesin family member 11
1427090_at	1.24447	0.53198	-0.38052	0.03862	-2.40172	1.82123e-24	BC026763	Zbed4	zinc finger, BED domain containing 4
1452302_at	0.36034	0.12886	-0.45804	0.05626	-2.87103	2.78913e-19	AV345051	Arhgef10	Rho guanine nucleotide exchange factor (GEF) 10
1452288_at	1.95829	0.90715	-0.34563	0.02492	-2.21629	0	BG071933	Mtmr10	myotubularin related protein 10
1452283_at	4.22871	1.80346	-0.38153	0.02098	-2.40731	0	BC004678	Rassf8	Ras association (RalGDS/AF-6) domain family 8
1426961_at	2.40147	1.12735	-0.33985	0.0195	-2.187	0	BB308157	Phf20	PHD finger protein 20
1426985_s_at	0.94575	0.4539	-0.33025	0.02773	-2.13917	2.40123e-33	AV337692	2810485I05Rik	RIKEN cDNA 2810485I05 gene
1452256_at	0.75567	0.25113	-0.48986	0.06522	-3.08928	6.89629e-17	AK003325	1110002N22Rik	RIKEN cDNA 1110002N22 gene
1426915_at	4.88848	2.22997	-0.3523	0.02292	-2.25063	0	BC021490	Dapk1	death associated protein kinase 1
1426924_at	1.02366	0.43669	-0.38141	0.03614	-2.40665	3.27716e-29	AA709668	Rc3h2	ring finger and CCCH-type zinc finger domains 2
1426893_at	1.48435	0.62526	-0.38691	0.04138	-2.43728	2.38205e-23	BC023470	C230093N12Rik	RIKEN cDNA C230093N12 gene
1426819_at	2.08645	0.72892	-0.46816	0.03246	-2.93872	0	BG076079	LOC100048439	similar to homeodomain interacting protein kinase 3
1426840_at	3.46923	1.76738	-0.30433	0.02852	-2.01527	6.49036e-28	BB183208	Ythdf3	YTH domain family 3
1426841_at	2.0983	0.78445	-0.43873	0.04022	-2.74619	4.62767e-30	BB183208	Ythdf3	YTH domain family 3
1426776_at	2.25566	1.11517	-0.31736	0.02182	-2.07665	0	BF466143	Wasl	Wiskott-Aldrich syndrome-like (human)
1426798_a_at	4.91831	1.90855	-0.42254	0.0206	-2.64571	0	BC006897	Ppp1r15b	protein phosphatase 1, regulatory (inhibitor) subunit 15b
1426741_a_at	1.81915	0.76739	-0.38628	0.03651	-2.43377	2.25417e-28	BB108987	Fastkd2	FAST kinase domains 2
1452179_at	0.49481	0.23128	-0.34174	0.05307	-2.19652	1.43833e-11	BG065238	Phf17	PHD finger protein 17
1426722_at	2.85991	1.44327	-0.30843	0.03107	-2.03439	2.9218e-24	BM248527	Slc38a2	solute carrier family 38, member 2
1426726_at	0.15762	0.00591	-1.43745	0.18992	-27.3809	1.78239e-12	BC004771	LOC667766,LOC677319,Ppp1r10	protein phosphatase 1, regulatory subunit 10
1426727_s_at	0.54	0.06621	-0.9229	0.10549	-8.37328	3.08669e-27	BC004771	LOC100039405,LOC100044621,LOC677319,Ppp1r10	protein phosphatase 1, regulatory subunit 10
1426682_at	3.43176	1.56079	-0.3536	0.02528	-2.25737	2.8026e-45	BM940481	LOC100046343	similar to CCR4-NOT transcription complex, subunit 6
1426684_at	1.06964	0.2001	-0.73941	0.10624	-5.48798	1.834e-17	BM940481	LOC100046343	similar to CCR4-NOT transcription complex, subunit 6
1426695_at	0.76434	0.3719	-0.32429	0.02998	-2.11002	2.57262e-29	BC007154	9030624J02Rik	RIKEN cDNA 9030624J02 gene
1452151_at	0.35273	0.15363	-0.3724	0.06504	-2.35722	5.22378e-09	BC021523	BC021523	cDNA sequence BC021523
1452139_at	0.69401	0.32503	-0.34087	0.02583	-2.19214	1.53596e-41	BB350484	Slc35c1	solute carrier family 35, member C1
1426582_at	1.91597	0.74493	-0.4217	0.02597	-2.64059	0	BM119623	Atf2	activating transcription factor 2
1426583_at	0.85451	0.37405	-0.37022	0.03002	-2.34541	4.83798e-37	BM119623	Atf2	activating transcription factor 2
1452116_s_at	2.20685	0.95788	-0.37389	0.02477	-2.36533	0	BM119623	Atf2	activating transcription factor 2
1452093_at	1.30628	0.64132	-0.32039	0.03659	-2.09119	1.05354e-18	AK010846	Tmem185b	transmembrane protein 185B
1426457_at	4.91122	2.28888	-0.343	0.02476	-2.20291	2.66247e-44	BB473571	Slmap	sarcolemma associated protein
1426487_a_at	0.84562	0.41869	-0.31672	0.02948	-2.07357	7.34451e-30	BB092954	Rbbp6	retinoblastoma binding protein 6
1426402_at	3.83189	1.71002	-0.36184	0.03005	-2.3006	2.91161e-35	BB469322	Syncrip	synaptotagmin binding, cytoplasmic RNA interacting protein
1426368_at	1.13811	0.2832	-0.61552	0.05814	-4.12596	4.28216e-32	AK014548	LOC100044115,Rin2	Ras and Rab interactor 2
1426377_at	1.58542	0.6628	-0.39019	0.03058	-2.45579	1.30626e-39	AV071650	Zfp281	zinc finger protein 281
1426397_at	2.63977	1.06791	-0.40446	0.03278	-2.53782	7.53124e-36	BG793483	Tgfbr2	transforming growth factor, beta receptor II
1426357_at	1.05973	0.35701	-0.48394	0.04928	-3.04748	3.31642e-26	BB272466	Taok1	TAO kinase 1
1426311_s_at	1.04029	0.46214	-0.36381	0.05348	-2.31107	1.56487e-12	AV241525	Zdhhc5	zinc finger, DHHC domain containing 5
1426233_at	0.22365	0.08586	-0.42719	0.08498	-2.67419	1.61888e-07	BM240207	Map2k4	mitogen activated protein kinase kinase 4
1451990_at	0.09796	0.03794	-0.42341	0.13788	-2.651	0.00067	BC027056	Mapre2	microtubule-associated protein, RP/EB family, member 2
1425986_a_at	0.0647	0.01661	-0.60205	0.16841	-3.99991	2e-05	AF198092	Dcun1d1	DCUN1D1 DCN1, defective in cullin neddylation 1, domain containing 1 (S. cerevisiae)
1425868_at	0.14382	0.31779	0.3329	0.03778	2.15229	5.52168e-20	BC019122	Hist2h2bb	histone cluster 2, H2bb
1425747_at	0.45557	1.20785	0.41203	0.04271	2.58243	4.01747e-23	BC016533	Dock5	dedicator of cytokinesis 5
1451804_a_at	0.40588	1.03156	0.39367	0.03073	2.47556	1.25539e-39	BC012229	Lrrc16	leucine rich repeat containing 16
1425895_a_at	0.12342	0.34795	0.43868	0.05925	2.74588	3.84869e-16	U43884	Id1	inhibitor of DNA binding 1
1451775_s_at	0.4838	1.15118	0.36505	0.03057	2.31765	2.61277e-33	S80963	Il13ra1	interleukin 13 receptor, alpha 1
1425640_at	0.22088	0.46372	0.31067	0.05476	2.04491	1.89173e-09	BB586268	Aff1	AF4/FMR2 family, member 1
1425515_at	0.72659	0.20885	-0.55288	0.0585	-3.57171	1.47208e-27	M60651	Pik3r1	phosphatidylinositol 3-kinase, regulatory subunit, polypeptide 1 (p85 alpha)
1425492_at	1.8561	0.70701	-0.43061	0.02243	-2.6953	0	BM939768	Bmpr1a	bone morphogenetic protein receptor, type 1A
1425399_at	0.39481	1.40585	0.54013	0.06184	3.46839	6.73378e-20	BC010797	9630055N22Rik	feline leukemia virus subgroup C cellular receptor 1
1425343_at	0.17895	0.02656	-0.83988	0.16439	-6.91645	4.95214e-11	BC003491	Hdhd3	haloacid dehalogenase-like hydrolase domain containing 3
1425354_a_at	2.80436	1.332	-0.33476	0.01457	-2.16152	0	BC027286	Aggf1	angiogenic factor with G patch and FHA domains 1
1419976_s_at	2.268	1.0689	-0.33813	0.02607	-2.17838	2.39689e-39	C79787	Nfatc3	nuclear factor of activated T-cells, cytoplasmic, calcineurin-dependent 3
1425210_s_at	0.55413	0.2157	-0.42119	0.05683	-2.63751	6.66729e-15	AI465811	Zfp84	zinc finger protein 84
1451619_at	0.67087	1.41768	0.31351	0.02527	2.0583	9.96332e-38	BC027194	Golph3l	golgi phosphoprotein 3-like
1425118_at	0.45341	0.18346	-0.40437	0.05175	-2.53727	1.50247e-16	BC026502	Spire2	spire homolog 2 (Drosophila)
1451566_at	0.36108	0.11396	-0.51226	0.09606	-3.25286	1.65099e-09	BC005471	Zfp810	zinc finger protein 810
1451558_at	2.32324	0.41347	-0.76108	0.07783	-5.76873	1.6581e-31	AV338062	Fbxw7	F-box and WD-40 domain protein 7, archipelago homolog (Drosophila)
1453915_a_at	0.26275	0.09266	-0.46408	0.07589	-2.91123	1.29814e-11	AK012071	Slc37a3	solute carrier family 37 (glycerol-3-phosphate transporter), member 3
1424854_at	1.30612	3.60767	0.42981	0.02059	2.69039	0	BC019757	Hist1h4i	histone cluster 1, H4i
1451520_at	0.30262	0.0224	-1.14207	0.24148	-13.8697	1.91466e-14	BB040507	Spg20	spastic paraplegia 20, spartin (Troyer syndrome) homolog (human)
1424750_at	1.48984	0.55829	-0.43771	0.02242	-2.73977	0	BC012239	Zbtb1	zinc finger and BTB domain containing 1
1451467_s_at	0.06214	0.02731	-0.36844	0.14177	-2.33585	0.00495	BC025144	Gtpbp5	GTP binding protein 5
1424711_at	1.55969	0.70605	-0.35563	0.03185	-2.26793	7.5612e-32	BC019745	Tmem2	transmembrane protein 2
1424663_at	0.34287	0.08814	-0.60138	0.08228	-3.99378	1.27442e-17	BC017647	BC017647	cDNA sequence BC017647
1424672_at	1.13831	0.4126	-0.45216	0.0272	-2.83247	0	BC020141	Dmxl1	Dmx-like 1
1424644_at	0.47995	0.15229	-0.50994	0.07741	-3.23552	7.92536e-14	AI426164	Tbcc	tubulin-specific chaperone c
1460363_at	0.08378	0.03536	-0.38609	0.12512	-2.43271	0.00075	BB795102	Tnrc6c	trinucleotide repeat containing 6C
1424518_at	0.32961	0.10912	-0.49151	0.0904	-3.10103	1.4412e-09	BC020489	2310016F22Rik,BC020489	RIKEN cDNA 2310016F22 gene
1424520_at	0.18271	0.02717	-0.83902	0.12885	-6.90277	2.86363e-15	BC012391	2010305A19Rik	RIKEN cDNA 2010305A19 gene
1451382_at	0.66314	0.33559	-0.30723	0.03988	-2.02875	2.13217e-15	BC025169	Chac1	ChaC, cation transport regulator-like 1 (E. coli)
1451359_at	3.77645	1.4849	-0.41682	0.03001	-2.61105	0	BG068664	Aytl2	lysophosphatidylcholine acyltransferase 1
1427682_a_at	1.2697	0.47368	-0.43964	0.02506	-2.75196	0	X06746	Egr2	early growth response 2
1424390_at	1.05066	0.41687	-0.41289	0.03563	-2.58753	1.80731e-31	BC026743	Nupl1	nucleoporin like 1
1424347_at	1.16148	0.41478	-0.45863	0.02386	-2.87492	0	BG065679	Ppp6c	protein phosphatase 6, catalytic subunit
1451317_at	0.8637	0.41711	-0.32754	0.0443	-2.12588	4.71608e-15	BB455932	Ythdf2	YTH domain family 2
1455959_s_at	0.71275	0.24595	-0.47351	0.0652	-2.97518	1.17288e-13	AW825835	Gclc	Glutamate-cysteine ligase, catalytic subunit
1424205_at	2.10808	0.86651	-0.39754	0.04338	-2.49772	1.7449e-22	BI661719	Smarca5	SWI/SNF related, matrix associated, actin dependent regulator of chromatin, subfamily a, member 5
1424232_a_at	0.35879	0.12864	-0.45688	0.0845	-2.86339	9.85117e-10	BC025546	BC025546	cDNA sequence BC025546
1451273_x_at	0.31284	0.07569	-0.62772	0.08563	-4.24346	3.1154e-19	BC025546	BC025546	cDNA sequence BC025546
1451214_at	5.21816	2.41138	-0.34668	0.01491	-2.22167	0	BC022962	Kbtbd2	kelch repeat and BTB (POZ) domain containing 2
1424023_at	0.56643	0.18167	-0.50529	0.06455	-3.20103	1.69195e-18	BC005752	Atpbd3	ATP binding domain 3
1424032_at	0.04579	0.01748	-0.42967	0.12217	-2.68949	0.00014	BC021548	Hvcn1	hydrogen voltage-gated channel 1
1424033_at	1.3432	0.31371	-0.64304	0.05678	-4.3958	3.07406e-33	BC014857	Sfrs7	splicing factor, arginine/serine-rich 7
1451174_at	1.30689	0.32848	-0.61116	0.06657	-4.08473	3.43856e-25	BC027411	Lrrc33	leucine rich repeat containing 33
1423865_at	0.31089	0.64791	0.30747	0.03674	2.0299	8.49569e-18	BC025941	Slc44a1	solute carrier family 44, member 1
1423683_at	0.96526	0.46635	-0.32737	0.10453	-2.12504	0.00184	AF322238	Cdca4	cell division cycle associated 4
1451073_at	1.60203	0.78095	-0.32348	0.08933	-2.10609	0.00014	BC023131	Sppl3	signal peptide peptidase 3
1423642_at	0.85108	0.39318	-0.34681	0.03501	-2.22234	4.71623e-26	BC005547	Tubb2c	tubulin, beta 2c
1423512_at	0.38145	0.18986	-0.31442	0.04897	-2.06263	1.69069e-11	BF715189	AW209491	expressed sequence AW209491
1419971_s_at	0.9601	0.42266	-0.36776	0.03221	-2.33215	1.9559e-33	C86506	Slc35a5	solute carrier family 35, member A5
1423440_at	1.42962	0.72262	-0.30774	0.04972	-2.03116	8.17128e-11	AK003196	1110001A07Rik	RIKEN cDNA 1110001A07 gene
1450958_at	0.04906	0.42713	0.92839	0.11127	8.47984	5.94819e-32	BQ177170	Tm4sf1	transmembrane 4 superfamily member 1
1423304_a_at	5.8344	2.8039	-0.32966	0.02036	-2.1363	0	BB366842	Rnf111	ring finger 111
1423319_at	1.23446	0.55361	-0.3597	0.04671	-2.28931	3.04714e-15	AK014111	Hhex	hematopoietically expressed homeobox
1460329_at	1.12829	0.5113	-0.35518	0.03197	-2.26556	2.35047e-31	BG066773	LOC675709	UDP-Gal:betaGlcNAc beta 1,4-galactosyltransferase, polypeptide 6
1450913_at	0.32693	0.08017	-0.62185	0.12811	-4.18651	7.40029e-09	BG066773	B4galt6,LOC675709	UDP-Gal:betaGlcNAc beta 1,4-galactosyltransferase, polypeptide 6
1423160_at	7.8309	3.62163	-0.34634	0.02141	-2.21992	0	BQ044290	Spred1	sprouty protein with EVH-1 domain 1, related sequence
1423161_s_at	6.00854	1.95541	-0.49896	0.02025	-3.15472	0	BQ044290	Spred1	sprouty protein with EVH-1 domain 1, related sequence
1423162_s_at	3.12241	0.91689	-0.5436	0.04189	-3.49625	1.33123e-43	BQ044290	Spred1	sprouty protein with EVH-1 domain 1, related sequence
1423174_a_at	0.39294	0.18473	-0.33921	0.05396	-2.18378	1.46876e-11	BE953582	Pard6b	par-6 (partitioning defective 6) homolog beta (C. elegans)
1460326_at	1.75493	0.75045	-0.38037	0.03824	-2.40088	5.73212e-26	AI528567	Pik3ca	phosphatidylinositol 3-kinase, catalytic, alpha polypeptide
1423144_at	1.17884	0.53879	-0.35146	0.02748	-2.24629	9.24519e-38	AI528567	Pik3ca	phosphatidylinositol 3-kinase, catalytic, alpha polypeptide
1423083_at	3.00861	1.52184	-0.30743	0.01593	-2.02968	0	AK004974	Rab33b	RAB33B, member of RAS oncogene family
1450853_at	2.99149	1.23464	-0.39578	0.02656	-2.48759	0	AU045006	Tle4	transducin-like enhancer of split 4, homolog of Drosophila E(spl)
1423069_at	1.97804	0.58802	-0.53827	0.05655	-3.45361	2.85175e-23	AK004270	Adnp	activity-dependent neuroprotective protein
1422968_at	0.28619	0.59656	0.30758	0.0408	2.03039	1.61606e-14	NM_013785	Ihpk1	inositol hexaphosphate kinase 1
1422947_at	0.03372	0.19804	0.75739	0.13659	5.71989	1.20381e-10	NM_013550	Hist1h4a	histone cluster 1, H4a
1422948_s_at	0.87171	2.76003	0.48911	0.02645	3.08399	0	NM_013550	Hist1h4a,Hist1h4b,Hist1h4c,Hist1h4h,Hist1h4i,Hist1h4j,Hist1h4k,Hist1h4m,LOC100041230	histone cluster 1, H4a
1422824_s_at	5.74304	2.07591	-0.45336	0.03108	-2.84028	0	NM_007945	Eps8	epidermal growth factor receptor pathway substrate 8
1450714_at	1.89166	0.89659	-0.33568	0.03069	-2.16611	3.46881e-28	BE626090	Azin1	antizyme inhibitor 1
1450676_at	1.17497	0.34336	-0.5457	0.04091	-3.51319	0	BI965936	Tceb3	transcription elongation factor B (SIII), polypeptide 3
1450655_at	1.79983	0.82978	-0.3477	0.02535	-2.22689	0	AA214868	Pten	phosphatase and tensin homolog
1450664_at	0.99954	0.51155	-0.30234	0.02629	-2.00604	2.91299e-31	NM_008065	Gabpa	GA repeat binding protein, alpha
1422535_at	0.3161	0.13048	-0.39572	0.0664	-2.48725	1.13245e-10	AF091432	Ccne2	cyclin E2
1422538_at	2.10986	0.86931	-0.39651	0.02753	-2.49178	0	BM203810	Extl2	exotoses (multiple)-like 2
1422352_at	0.00556	0.6813	2	0.17955	100	0	NM_008570	Mcpt1	mast cell protease 1
1426469_a_at	1.21369	0.56847	-0.34083	0.02921	-2.19193	3.57939e-35	BG069472	Tbp	TATA box binding protein
1424986_s_at	0.50057	0.12508	-0.6137	0.07597	-4.10866	8.0908e-20	AV338062	Fbxw7	F-box and WD-40 domain protein 7, archipelago homolog (Drosophila)
1450513_at	0.43383	0.89473	0.30295	0.02986	2.00884	2.7783e-25	NM_021293	Cd33	CD33 antigen
1422155_at	0.35767	1.97877	0.73149	0.02946	5.38872	0	BC015270	Hist2h3c2	histone cluster 2, H3c2
1422054_a_at	0.06631	0.16431	0.38269	0.07869	2.41372	7.95285e-07	U36203	Skil	SKI-like
1422010_at	0.77412	0.38183	-0.31837	0.05366	-2.08148	5.54887e-10	AY035889	Tlr7	toll-like receptor 7
1421904_at	4.03277	1.57623	-0.41941	0.03227	-2.62672	1.08922e-40	BM233196	Tgs1	trimethylguanosine synthase homolog (S. cerevisiae)
1421840_at	0.33119	0.99691	0.46715	0.03336	2.9319	0	BB144704	Abca1	ATP-binding cassette, sub-family A (ABC1), member 1
1450381_a_at	0.11893	0.34995	0.45729	0.09121	2.8661	4.73053e-08	U41465	Bcl6	B-cell leukemia/lymphoma 6
1421731_a_at	1.11206	0.46567	-0.38948	0.0287	-2.45177	4.2039e-45	NM_007999	Fen1	flap structure specific endonuclease 1
1421534_at	0.6839	0.34441	-0.30935	0.04306	-2.03869	1.13078e-13	NM_008016	Dfna5h	deafness, autosomal dominant 5 homolog (human)
1421473_at	1.0056	2.7152	0.41995	0.02924	2.62994	0	BC003727	Il1a	interleukin 1 alpha
1421417_s_at	0.25819	0.10189	-0.41523	0.06864	-2.60156	1.04575e-10	NM_053255	Elac1	elaC homolog 1 (E. coli)
1421352_at	0.30044	0.15299	-0.30453	0.05773	-2.01617	5.9651e-08	NM_011604	Tlr6	toll-like receptor 6
1421344_a_at	0.12493	0.04123	-0.49283	0.09092	-3.1105	8.31326e-10	NM_010590	Jub	ajuba
1421301_at	0.40624	0.15079	-0.44182	0.06659	-2.76582	3.2318e-12	NM_009574	Zic2	Zic finger protein of the cerebellum 2
1421321_a_at	0.21391	0.08363	-0.41932	0.06415	-2.62616	1.70171e-12	NM_019671	Net1	neuroepithelial cell transforming gene 1
1421265_a_at	0.08203	0.01868	-0.65391	0.21596	-4.50728	0.0002	NM_019547	Rbm38	RNA binding motif protein 38
1421207_at	1.19686	4.18516	0.53224	0.05574	3.40595	5.56873e-25	AF065917	Lif	leukemia inhibitory factor
1421041_s_at	0.0363	0.11709	0.49716	0.15841	3.14165	0.00042	NM_008182	Gsta1,Gsta2,LOC100042295	glutathione S-transferase, alpha 2 (Yc2)
1450090_at	0.09933	0.03775	-0.4316	0.09693	-2.70148	1.17218e-06	NM_009542	Zfp101	zinc finger protein 101
1421023_at	2.42632	0.99957	-0.39657	0.0353	-2.4921	2.94601e-31	NM_011083	Pik3c2a	phosphatidylinositol 3-kinase, C2 domain containing, alpha polypeptide
1450072_at	0.58556	0.22375	-0.42924	0.03476	-2.68684	8.08514e-38	BG694892	Ash1l	ash1 (absent, small, or homeotic)-like (Drosophila)
1421008_at	1.23539	3.30263	0.41563	0.02091	2.60392	0	BB741897	Rsad2	radical S-adenosyl methionine domain containing 2
1450053_at	0.87866	0.28025	-0.50771	0.0557	-3.2189	6.48748e-25	NM_008442	Kif2a	kinesin family member 2A
1420886_a_at	1.77148	0.87087	-0.31981	0.02992	-2.0884	7.46779e-29	NM_013842	Xbp1	X-box binding protein 1
1420894_at	0.15431	0.03436	-0.66378	0.13808	-4.61088	8.69905e-10	BM248342	Tgfbr1	transforming growth factor, beta receptor I
1450031_at	1.29499	0.55209	-0.38168	0.03782	-2.40815	9.24911e-25	BM230280	Aff4	AF4/FMR2 family, member 4
1420919_at	0.63558	0.15735	-0.61772	0.0866	-4.14688	2.78277e-16	BB768208	Sgk3	serum/glucocorticoid regulated kinase 3
1420865_at	1.03398	0.45896	-0.36416	0.03397	-2.31293	2.13538e-29	NM_009547	Zfp161	zinc finger protein 161
1420785_at	0.12724	0.37095	0.45326	0.0599	2.8396	4.89116e-16	NM_010248	Gab2	growth factor receptor bound protein 2-associated protein 2
1450291_s_at	0.71831	0.33468	-0.34311	0.03665	-2.20349	3.76424e-23	NM_029499	Ms4a4c	membrane-spanning 4-domains, subfamily A, member 4C
1420671_x_at	0.76822	0.33158	-0.37632	0.04643	-2.3786	6.587e-18	NM_029499	Ms4a4c	membrane-spanning 4-domains, subfamily A, member 4C
1420627_a_at	0.01137	0.05992	0.71024	0.23425	5.13141	0.00019	NM_007784	Csn1s1	casein alpha s1
1420549_at	0.27082	0.60853	0.34017	0.05482	2.18861	6.98242e-11	NM_010259	Gbp1	guanylate nucleotide binding protein 1
1449877_s_at	0.41834	0.13362	-0.5071	0.07857	-3.21441	5.67419e-12	NM_016761	Kifc1,LOC100042970,LOC100044006,LOC100044746	kinesin family member C1
1419709_at	2.62049	6.21979	0.36396	0.03419	2.31187	2.94739e-27	NM_025288	Stfa3	stefin A3
1419609_at	1.17008	0.51018	-0.37192	0.04447	-2.35463	1.83651e-18	AV231648	Ccr1	chemokine (C-C motif) receptor 1
1425972_a_at	0.57441	0.20892	-0.45067	0.05703	-2.82276	7.85409e-19	M32308	Zfx	zinc finger protein X-linked
1419565_a_at	0.71665	0.3255	-0.35418	0.03351	-2.26037	5.7803e-29	BB283590	Zfx	zinc finger protein X-linked
1419499_at	0.66402	0.19119	-0.55215	0.03883	-3.56572	0	NM_008149	Gpam	glycerol-3-phosphate acyltransferase, mitochondrial
1419485_at	0.1134	0.03989	-0.46517	0.09818	-2.91856	9.56674e-08	BB759833	Foxc1	forkhead box C1
1419394_s_at	2.78868	6.98757	0.3875	0.02111	2.4406	0	NM_013650	S100a8	S100 calcium binding protein A8 (calgranulin A)
1419404_s_at	0.21968	0.09143	-0.39214	0.05597	-2.46683	5.35804e-14	NM_009173	Siah1a,Siah1b	seven in absentia 1A
1419417_at	0.21105	0.477	0.3427	0.0517	2.20139	8.6935e-13	NM_009506	Vegfc	vascular endothelial growth factor C
1419369_at	0.39687	0.11073	-0.5658	0.07333	-3.67962	3.87353e-17	NM_019706	Rnf138	ring finger protein 138
1454064_a_at	0.65245	0.27957	-0.37948	0.04245	-2.39598	7.88057e-22	AK013419	Rnf138	ring finger protein 138
1449450_at	0.48634	1.03071	0.31477	0.04864	2.06427	3.39397e-11	NM_022415	Ptges	prostaglandin E synthase
1419308_at	0.14667	0.04596	-0.51535	0.10085	-3.27605	7.55442e-08	NM_010569	Invs	inversin
1419267_at	1.18031	0.37681	-0.50731	0.07128	-3.21592	5.35225e-13	AV250496	Nfyb	nuclear transcription factor-Y beta
1419234_at	0.59434	0.16457	-0.56911	0.08691	-3.70776	5.31109e-14	BG070273	Helb	helicase (DNA) B
1419235_s_at	2.49554	1.00154	-0.40793	0.03773	-2.55815	9.10709e-30	BG070273	Helb	helicase (DNA) B
1419196_at	0.40586	2.96473	0.85218	0.05717	7.11508	0	NM_032541	Hamp1	hepcidin antimicrobial peptide
1419197_x_at	0.35323	2.28509	0.79942	0.0815	6.30112	2.06955e-33	NM_032541	Hamp1	hepcidin antimicrobial peptide
1449353_at	3.44262	1.18108	-0.47604	0.02381	-2.99252	0	NM_009517	Zmat3	zinc finger matrin type 3
1425977_a_at	0.97109	0.39238	-0.40499	0.03778	-2.5409	1.39119e-30	AF112855	Slk	STE20-like kinase (yeast)
1460249_at	1.92302	0.81267	-0.3855	0.03826	-2.4294	1.41345e-26	NM_080795	Lnx2	ligand of numb-protein X 2
1419024_at	0.46167	0.22959	-0.3148	0.02968	-2.06443	6.05307e-28	BC003761	Ptp4a1	protein tyrosine phosphatase 4a1
1418969_at	0.30764	0.13994	-0.35353	0.08343	-2.25701	3.80948e-06	AV259620	Skp2	S-phase kinase-associated protein 2 (p45)
1418850_at	2.27291	0.85639	-0.43534	0.04353	-2.72482	4.41426e-27	NM_007935	Epc1	enhancer of polycomb homolog 1 (Drosophila)
1449200_at	1.02207	0.39591	-0.42331	0.04308	-2.65041	1.29351e-24	BG073833	Nup155	nucleoporin 155
1449181_at	0.27335	0.13633	-0.31357	0.03155	-2.05861	1.26299e-24	NM_007998	Fech	ferrochelatase
1418659_at	1.03383	0.35945	-0.47024	0.05473	-2.95281	1.83436e-19	BB203106	Clock	circadian locomoter output cycles kaput
1418609_at	0.31283	1.0817	0.52737	0.03715	3.36798	0	AF206697	Il1f6	interleukin 1 family, member 6
1418635_at	1.25427	0.60602	-0.32733	0.03846	-2.12487	1.05967e-18	BI456953	Etv3,LOC100045950	ets variant gene 3
1449153_at	0.14432	1.23884	0.92227	0.06728	8.3612	0	BC019135	Mmp12	matrix metallopeptidase 12
1418607_at	0.32561	0.071	-0.67287	0.12121	-4.70839	8.27321e-12	NM_023322	Zkscan14	zinc finger with KRAB and SCAN domains 14
1418540_a_at	0.53711	0.15971	-0.53817	0.05996	-3.45277	7.22278e-23	U35368	Ptpre	protein tyrosine phosphatase, receptor type, E
1418505_at	1.10048	0.3706	-0.48411	0.02876	-3.04863	0	NM_027722	LOC100048122,Nudt4	nudix (nucleoside diphosphate linked moiety X)-type motif 4
1418421_at	0.53658	0.14469	-0.58062	0.06516	-3.8073	1.63528e-24	NM_007528	Bcl6b	B-cell CLL/lymphoma 6, member B
1418255_s_at	0.18018	0.06434	-0.45864	0.07761	-2.87505	6.32815e-11	BI662291	Srf	serum response factor
1418162_at	4.18082	0.99302	-0.63573	0.02784	-4.32247	0	AF185285	Tlr4	toll-like receptor 4
1418181_at	1.9647	0.97463	-0.31589	0.03901	-2.0696	5.58403e-17	AK014601	Ptp4a3	protein tyrosine phosphatase 4a3
1448969_at	0.17608	0.06405	-0.45062	0.09316	-2.82241	7.49102e-08	NM_026510	Ftsj2	FtsJ homolog 2 (E. coli)
1448949_at	1.33805	3.12322	0.3567	0.03365	2.27353	1.74883e-26	NM_007607	Car4	carbonic anhydrase 4
1418094_s_at	1.56696	3.85009	0.37898	0.02331	2.39322	0	NM_007607	Car4	carbonic anhydrase 4
1418100_at	0.22751	0.09307	-0.3996	0.07848	-2.50958	3.63109e-08	AK002962	A030009H04Rik	RIKEN cDNA A030009H04 gene
1418016_at	2.85254	0.88585	-0.5193	0.02968	-3.30599	0	BI689507	Pum2	pumilio 2 (Drosophila)
1417959_at	0.37656	0.89389	0.36402	0.04473	2.31218	2.14766e-17	NM_026131	Pdlim7	PDZ and LIM domain 7
1448908_at	0.39576	0.81392	0.30172	0.03154	2.00318	3.38274e-23	NM_080555	Ppap2b	phosphatidic acid phosphatase type 2B
1417941_at	0.583	0.0433	-1.14059	0.15951	-13.8226	7.37395e-24	NM_026086	Nanp	N-acetylneuraminic acid phosphatase
1417793_at	0.29623	0.10219	-0.47365	0.06278	-2.97614	1.16929e-16	NM_019440	Iigp2	interferon inducible GTPase 2
1417688_at	4.46941	2.03559	-0.35299	0.03386	-2.25419	4.28175e-27	NM_030565	BC004044	cDNA sequence BC004044
1448788_at	0.11266	0.40788	0.54734	0.05271	3.52643	5.67916e-33	AF004023	Cd200	Cd200 antigen
1417517_at	2.07529	0.99068	-0.33257	0.02426	-2.15067	2.64845e-43	NM_018807	Plagl2	pleiomorphic adenoma gene-like 2
1417407_at	5.97119	3.06221	-0.30146	0.01488	-2.00196	0	NM_133940	Fbxl14	F-box and leucine-rich repeat protein 14
1417328_at	1.68766	3.48719	0.30376	0.01487	2.01262	0	NM_007948	Ercc1	excision repair cross-complementing rodent repair deficiency, complementation group 1
1448666_s_at	4.42908	2.17382	-0.32052	0.02186	-2.0918	0	AV174616	Tob2	transducer of ERBB2, 2
1417293_at	1.97984	0.98569	-0.31432	0.02833	-2.06214	1.03032e-28	NM_015818	Hs6st1,LOC100047260	heparan sulfate 6-O-sulfotransferase 1
1417256_at	0.03653	0.26007	0.84102	0.1096	6.9345	8.82438e-22	NM_008607	Mmp13	matrix metallopeptidase 13
1417160_s_at	0.73865	2.14203	0.45096	0.03645	2.82461	2.93068e-36	NM_007969	Expi	extracellular proteinase inhibitor
1417170_at	0.69264	1.52682	0.33185	0.0227	2.14709	0	NM_033322	Lztfl1	leucine zipper transcription factor-like 1
1425902_a_at	0.77464	1.82618	0.36101	0.03472	2.29621	6.25264e-28	AF155372	Nfkb2	nuclear factor of kappa light polypeptide gene enhancer in B-cells 2, p49/p100
1417065_at	6.76709	1.39823	-0.69625	0.0314	-4.96883	0	NM_007913	Egr1	early growth response 1
1417061_at	1.56697	0.39328	-0.61178	0.03415	-4.09058	0	AF226613	Slc40a1	solute carrier family 40 (iron-regulated transporter), member 1
1417027_at	0.18117	0.05977	-0.49304	0.10042	-3.11197	1.24029e-07	BB283676	Trim2	tripartite motif protein 2
1416983_s_at	0.36259	0.0751	-0.69521	0.0795	-4.95687	1.26604e-21	AI462296	Foxo1	forkhead box O1
1417001_a_at	0.68337	1.50254	0.33074	0.02488	2.14162	1.05137e-39	BE447520	D4Wsu53e	DNA segment, Chr 4, Wayne State University 53, expressed
1416969_at	0.22014	0.07506	-0.47874	0.10774	-3.0112	7.2241e-07	NM_013882	Gtse1	G two S phase expressed protein 1
1416976_at	0.25307	0.02529	-1.01173	0.13819	-10.2738	2.54663e-25	BB125321	Stam2	signal transducing adaptor molecule (SH3 domain and ITAM motif) 2
1416793_at	2.62842	1.00014	-0.43106	0.03102	-2.69813	0	NM_019717	Arl6ip2	ADP-ribosylation factor-like 6 interacting protein 2
1416799_at	0.32738	0.11451	-0.46762	0.06938	-2.9351	2.12924e-14	AV320241	Trpm7	transient receptor potential cation channel, subfamily M, member 7
1416773_at	1.33413	0.55057	-0.39582	0.0404	-2.48782	2.28177e-25	NM_009516	Wee1	wee 1 homolog (S. pombe)
1416689_at	1.05024	0.43166	-0.39757	0.049	-2.49788	2.86243e-18	NM_011656	Tuft1	tuftelin 1
1416692_at	0.3212	0.09992	-0.51854	0.07496	-3.30017	1.10809e-14	NM_016706	Coil	coilin
1416653_at	2.14946	1.06698	-0.3156	0.02943	-2.06824	9.88714e-28	NM_011504	LOC100047484,Stxbp3a	syntaxin binding protein 3A
1448413_at	2.67816	1.15145	-0.37802	0.03512	-2.38794	1.06486e-27	NM_023633	2410016O06Rik	RIKEN cDNA 2410016O06 gene
1416505_at	0.15854	0.4	0.3905	0.06042	2.45756	1.76444e-11	NM_010444	Nr4a1	nuclear receptor subfamily 4, group A, member 1
1416512_at	1.1089	0.55623	-0.31107	0.03135	-2.04675	8.29908e-24	NM_011956	Nubp2	nucleotide binding protein 2
1416371_at	0.34016	0.08333	-0.62233	0.11971	-4.19111	2.12676e-10	NM_007470	Apod	apolipoprotein D
1416377_at	1.18024	0.52364	-0.36437	0.04591	-2.31404	2.867e-17	NM_016688	LOC100048384,Pdcd7	programmed cell death protein 7
1427760_s_at	0.10676	0.45958	0.62253	0.07252	4.19304	4.78104e-22	X75557	Prl2c2,Prl2c3,Prl2c4	prolactin family 2, subfamily c, member 2
1416298_at	1.28284	4.54354	0.53779	0.0265	3.44978	0	NM_013599	Mmp9	matrix metallopeptidase 9
1448291_at	0.9436	3.58638	0.56844	0.02578	3.70201	0	NM_013599	Mmp9	matrix metallopeptidase 9
1416259_at	0.14486	0.06355	-0.36926	0.05237	-2.34023	1.50543e-13	NM_134025	Pex12	peroxisomal biogenesis factor 12
1416200_at	0.0285	0.44275	1.17987	0.15131	15.1311	6.25056e-38	NM_133775	Il33	interleukin 33
1448230_at	1.65389	0.72587	-0.36908	0.01981	-2.33926	0	NM_009462	Usp10	ubiquitin specific peptidase 10
1416083_at	1.75443	0.62042	-0.46288	0.0333	-2.90321	0	AA124553	LOC100047896,Zfand5	zinc finger, AN1-type domain 5
1448191_at	0.32346	0.12331	-0.43026	0.08056	-2.69313	1.05706e-08	NM_011121	Plk1	polo-like kinase 1 (Drosophila)
1416029_at	6.90886	3.35386	-0.32529	0.01956	-2.1149	0	NM_013692	Klf10	Kruppel-like factor 10
1415936_at	1.62056	0.63395	-0.41904	0.02734	-2.62447	0	NM_013867	Bcar3	breast cancer anti-estrogen resistance 3
1415971_at	0.012	0.10039	0.91096	0.17216	8.1463	6.94808e-12	AW546141	Marcks	myristoylated alanine rich protein kinase C substrate
1415920_at	1.69724	0.71402	-0.38746	0.04115	-2.44041	1.83375e-21	NM_031249	Cstf2t	cleavage stimulation factor, 3' pre-RNA subunit 2, tau
1428600_at	0.75935	0.3042	-0.40871	0.06738	-2.56275	7.42375e-11	AK014241	Nin	ninein
1428546_at	0.84865	0.1885	-0.66484	0.08445	-4.62207	5.02875e-20	AK019500	Syncrip	synaptotagmin binding, cytoplasmic RNA interacting protein
1428561_at	0.63684	0.26839	-0.3867	0.02973	-2.43611	6.44597e-44	AK011292	2610002J23Rik	RIKEN cDNA 2610002J23 gene
1428342_at	1.46705	0.65976	-0.35849	0.02869	-2.28292	6.67022e-38	BB667699	Rcor3	REST corepressor 3
1428373_at	0.55644	1.35308	0.37448	0.02676	2.36852	0	AK005166	Ihpk2	inositol hexaphosphate kinase 2
1428407_at	5.53157	2.80722	-0.306	0.01799	-2.02303	0	BG073366	Hnrpa0	heterogeneous nuclear ribonucleoprotein A0
1428412_at	0.46962	0.21482	-0.35111	0.04855	-2.24447	1.03894e-14	AK004283	Tm9sf3	transmembrane 9 superfamily member 3
1428287_at	0.53355	0.23225	-0.37264	0.03709	-2.35854	1.16416e-24	BB702110	Cul5	cullin 5
1428341_at	2.56355	1.03196	-0.40661	0.02418	-2.55041	0	BM230200	Zfp655	zinc finger protein 655
1428231_at	4.71466	1.83115	-0.42216	0.0274	-2.64336	0	BB425379	Cpsf6	cleavage and polyadenylation specific factor 6
1428243_at	0.15189	0.07221	-0.33435	0.09136	-2.15947	0.00017	AK006217	1700021K19Rik	RIKEN cDNA 1700021K19 gene
1428254_at	2.3229	0.82323	-0.46194	0.03728	-2.89692	1.50533e-37	BC019459	Purb	purine rich element binding protein B
1428124_at	0.93058	0.31322	-0.48434	0.03799	-3.05026	4.06377e-44	AK011543	Gtf2e1	general transcription factor II E, polypeptide 1 (alpha subunit)
1428192_at	0.11695	0.02156	-0.74571	0.15236	-5.56819	7.47537e-10	AK003597	Kbtbd7	kelch repeat and BTB (POZ) domain containing 7
1419828_at	0.12435	0.03313	-0.58579	0.12079	-3.85288	1.10597e-08	AI848649	Usp31	ubiquitin specific peptidase 31
1460559_at	0.51162	0.21434	-0.38928	0.04333	-2.45063	8.98809e-22	BB038765	Ankrd25	ankyrin repeat domain 25
1460564_at	0.67064	0.30223	-0.35758	0.02914	-2.27816	7.9227e-39	BB401995	Suhw2	zinc finger protein 280b
1460446_at	1.87352	0.88013	-0.33954	0.03054	-2.18546	6.64341e-31	BM898575	Wrb	tryptophan rich basic protein
1459831_s_at	0.17021	0.40502	0.36506	0.03141	2.31771	1.36784e-33	BB267053	Tmco5	transmembrane and coiled-coil domains 5
1459901_at	0.11095	0.04549	-0.39862	0.1407	-2.5039	0.00184	BG077646	Zfp646	zinc finger protein 646
1459730_at	0.02559	0.10854	0.61603	0.13911	4.13073	3.85231e-07	AW121193	-	Transcribed locus
1458656_at	0.32654	0.84005	0.39894	0.08045	2.50578	1.10174e-07	BE987157	LOC100040174,LOC100047186	hypothetical protein LOC100040174
1458618_at	0.09808	0.02537	-0.59863	0.11219	-3.96851	1.22845e-09	BM201500	-	-
1458449_at	0.12172	0.04432	-0.45017	0.09308	-2.81947	1.04413e-07	BB243897	Fbxl11	F-box and leucine-rich repeat protein 11
1458304_at	0.11563	0.01478	-0.9049	0.22745	-8.03342	5.02451e-09	BE985725	-	-
1457832_at	0.21577	0.07574	-0.46607	0.10165	-2.9246	2.8412e-07	BE951554	-	7 days neonate cerebellum cDNA, RIKEN full-length enriched library, clone:A730031J22 product:unclassifiable, full insert sequence
1457836_at	0.10702	0.03212	-0.53407	0.1124	-3.42037	3.16303e-08	BB217745	Mfsd11	major facilitator superfamily domain containing 11
1457705_at	0.10459	0.01112	-0.98487	0.20373	-9.65765	7.76029e-13	BE692115	5330421C15Rik	RIKEN cDNA 5330421C15 gene
1457753_at	0.33775	0.07693	-0.65392	0.1372	-4.5073	3.23958e-09	BI655907	Tlr13	toll-like receptor 13
1457470_at	0.18571	0.42404	0.34715	0.0399	2.22407	4.1492e-20	BG067509	D3Ertd452e	DNA segment, Chr 3, ERATO Doi 452, expressed
1457488_at	0.06805	0.16067	0.36168	0.08101	2.29974	3.20731e-06	BB667330	B230339M05Rik	RIKEN cDNA B230339M05 gene
1456951_at	0.32262	0.04581	-0.85919	0.15777	-7.23086	3.22088e-13	AV254764	-	Adult male testis cDNA, RIKEN full-length enriched library, clone:4921513I01 product:unclassifiable, full insert sequence
1456964_at	0.42544	0.1673	-0.41676	0.07011	-2.61072	8.75194e-10	BB104271	Rbm12	RNA binding motif protein 12
1457019_s_at	0.2573	0.08807	-0.47705	0.06469	-2.99952	6.53748e-17	BB241474	Rdh14	retinol dehydrogenase 14 (all-trans and 9-cis)
1456898_at	1.75819	0.84239	-0.33098	0.0192	-2.1428	0	AI426862	LOC100045958	similar to hCG45299
1456862_at	0.04888	0.0132	-0.58003	0.15964	-3.80213	2e-05	AI893638	Six4	sine oculis-related homeobox 4 homolog (Drosophila)
1456662_at	0.42077	0.2041	-0.32563	0.05041	-2.11656	2.63796e-11	BB500282	LOC546058	Hypothetical protein LOC546058
1456485_at	0.67845	0.33807	-0.31393	0.03134	-2.06032	7.66771e-26	BM207451	Npat	nuclear protein in the AT region
1456514_at	0.48825	1.29275	0.41144	0.035	2.57896	5.93956e-37	BM121738	-	Adult male urinary bladder cDNA, RIKEN full-length enriched library, clone:9530048I18 product:similar to NEPRILYSIN-LIKE PEPTIDASE GAMMA [Mus musculus], full insert sequence
1456544_at	7.91082	3.97342	-0.31049	0.016	-2.04403	0	AW540790	Tmem38b	transmembrane protein 38B
1456389_at	0.72235	0.10192	-0.86193	0.05194	-7.27656	0	BB244754	Zeb2	zinc finger E-box binding homeobox 2
1456396_at	0.41878	0.10656	-0.60582	0.0715	-4.03478	4.71579e-22	BG064541	-	3 days neonate thymus cDNA, RIKEN full-length enriched library, clone:A630076K07 product:unclassifiable, full insert sequence
1455964_at	0.81885	0.3659	-0.36127	0.02264	-2.2976	0	BB795494	Crkrs	Cdc2-related kinase, arginine/serine-rich
1456058_at	1.99196	0.38072	-0.7301	0.05338	-5.37156	0	BB228600	Rbm27	RNA binding motif protein 27
1456089_at	0.35478	0.15825	-0.36206	0.04403	-2.30175	6.85074e-18	AV276781	Trim23	tripartite motif protein 23
1455818_at	0.19678	0.04191	-0.6831	0.13381	-4.82054	2.50143e-10	BE951637	4930427A07Rik	RIKEN cDNA 4930427A07 gene
1455737_at	1.63373	0.8021	-0.32038	0.03291	-2.09114	3.60897e-24	AU040848	C030002B11Rik	protein phosphatase 1H (PP2C domain containing)
1455483_at	1.0312	0.44916	-0.37237	0.02322	-2.35706	0	AI480666	Zfp148	zinc finger protein 148
1455549_at	0.7351	0.2681	-0.44947	0.03815	-2.81497	4.81241e-36	BB278422	Sestd1	SEC14 and spectrin domains 1
1455413_at	0.10228	0.0102	-1.01242	0.18555	-10.29	1.04465e-13	BB053703	Zfp11	zinc finger protein 11
1455260_at	1.02883	0.24687	-0.63131	0.05591	-4.27867	9.01844e-35	BE650208	Lcorl	ligand dependent nuclear receptor corepressor-like
1455273_at	1.91862	0.84327	-0.36845	0.02383	-2.3359	0	BG064695	Zbtb6	zinc finger and BTB domain containing 6
1455294_at	1.586	0.68126	-0.37842	0.05369	-2.39011	4.10987e-14	BB765875	1110029L17Rik	RIKEN cDNA 1110029L17 gene
1455323_at	0.24059	0.05729	-0.63467	0.09439	-4.31195	2.70739e-16	BB446066	Rbak	RB-associated KRAB repressor
1455341_at	2.74602	1.05505	-0.42686	0.02837	-2.67213	0	AV325310	2010003J03Rik	eukaryotic translation initiation factor 1A domain containing
1455181_at	0.77778	0.22221	-0.55552	0.0628	-3.59353	4.65867e-21	BM228516	Rasa2	RAS p21 protein activator 2
1455185_s_at	0.59599	0.22534	-0.43384	0.03855	-2.71542	2.36754e-34	BG064477	Phf16	PHD finger protein 16
1455189_at	0.42263	0.10394	-0.62059	0.09409	-4.17434	1.22051e-14	BB400432	Trim33	tripartite motif protein 33
1455102_at	5.9423	2.65994	-0.36051	0.0181	-2.29357	0	BB213860	Larp4	La ribonucleoprotein domain family, member 4
1455123_at	1.1859	0.57357	-0.32689	0.02863	-2.12269	5.97777e-32	BB178719	St18	suppression of tumorigenicity 18
1454918_at	0.75548	0.34872	-0.34718	0.04147	-2.22423	3.77932e-18	BB794868	Agps	alkylglycerone phosphate synthase
1454933_at	0.55764	1.24077	0.33591	0.05016	2.16723	1.3008e-11	BI409701	2610027C15Rik	RIKEN cDNA 2610027C15 gene
1454958_at	4.78662	1.02197	-0.68202	0.02584	-4.80863	0	BQ175580	Gsk3b	glycogen synthase kinase 3 beta
1454973_at	0.38634	0.12342	-0.50702	0.06159	-3.21382	2.13483e-18	BF456242	Atf7ip	activating transcription factor 7 interacting protein
1454990_at	2.43267	0.8786	-0.45372	0.02962	-2.84262	0	AV273623	Arid2	AT rich interactive domain 2 (Arid-rfx like)
1454827_at	0.67479	0.22236	-0.49354	0.07494	-3.1156	3.30355e-13	BG070415	Pogz	pogo transposable element with ZNF domain
1454874_at	0.94162	0.39436	-0.38941	0.03317	-2.45139	2.72468e-33	BG076293	Btbd7	BTB (POZ) domain containing 7
1454894_at	0.36943	0.12182	-0.49325	0.07827	-3.11351	1.77463e-12	BB139801	LOC100045522	similar to SMAD specific E3 ubiquitin protein ligase 2
1454666_at	0.16723	0.05741	-0.47579	0.08777	-2.99082	1.04027e-09	AV230488	LOC100046855	similar to BKLF
1454740_at	2.006	0.93623	-0.34238	0.01847	-2.19978	0	BG063791	Mib1	mindbomb homolog 1 (Drosophila)
1454764_s_at	2.82993	1.24623	-0.36761	0.03122	-2.33135	4.17509e-34	BF165681	Slc38a1	solute carrier family 38, member 1
1454612_at	4.57883	1.44746	-0.51158	0.02845	-3.2477	0	BI656279	Mex3c	mex3 homolog C (C. elegans)
1454418_at	0.1132	0.03599	-0.50908	0.10656	-3.22908	2.89445e-08	AK019900	5330421C15Rik	RIKEN cDNA 5330421C15 gene
1453409_at	1.03769	3.29426	0.49026	0.04482	3.09214	4.80078e-31	AK004156	Cgrrf1	cell growth regulator with ring finger domain 1
1453416_at	2.01093	0.86289	-0.37887	0.022	-2.3926	0	BE199211	Gas2l3	growth arrest-specific 2 like 3
1453399_at	0.41402	0.8602	0.30615	0.03869	2.02372	3.37161e-16	AK013634	Ccnt2	cyclin T2
1453344_at	0.35606	0.91607	0.39897	0.06297	2.50595	1.46629e-11	AK007675	1810032O08Rik	RIKEN cDNA 1810032O08 gene
1453221_at	0.3146	0.12157	-0.42438	0.0874	-2.65692	1.71585e-07	AA437924	Gopc	golgi associated PDZ and coiled-coil motif containing
1453163_at	1.06543	0.5381	-0.30809	0.02815	-2.03279	1.58916e-30	BI653999	Ppp1r12a	protein phosphatase 1, regulatory (inhibitor) subunit 12A
1453149_at	0.59554	0.28934	-0.32493	0.04007	-2.11312	2.64437e-17	AK011759	Slc25a32	solute carrier family 25, member 32
1453082_at	0.09211	0.40139	0.62785	0.09044	4.24469	2.98817e-14	AK009482	Tulp3	tubby-like protein 3
1453032_at	2.26546	0.88285	-0.4207	0.02801	-2.6345	0	AK011829	Mobkl3	MOB1, Mps One Binder kinase activator-like 3 (yeast)
1453034_at	1.60518	0.74324	-0.34582	0.02701	-2.2173	3.03767e-39	AK018584	Zfp251	zinc finger protein 251
1452969_at	5.1284	2.57198	-0.31114	0.01794	-2.04713	0	BI080417	Atp2b1	ATPase, Ca++ transporting, plasma membrane 1
1452994_at	3.05246	1.5142	-0.3159	0.01584	-2.06964	0	AK017225	Pip5k3	phosphatidylinositol-3-phosphate/phosphatidylinositol 5-kinase, type III
1452911_at	4.30025	1.212	-0.56142	0.03148	-3.64268	0	AK017680	Spred1	sprouty protein with EVH-1 domain 1, related sequence
1452942_at	3.00666	1.39927	-0.34361	0.02668	-2.20603	9.35059e-38	BF383782	Tmem65	transmembrane protein 65
1452887_at	1.53039	0.4361	-0.55665	0.02358	-3.60287	0	BG075295	Traf3ip1	TNF receptor-associated factor 3 interacting protein 1
1447818_x_at	0.19827	0.02959	-0.83751	0.22091	-6.8788	2.46922e-07	AV271831	Rhebl1	Ras homolog enriched in brain like 1
1447839_x_at	0.63074	1.43135	0.34447	0.04774	2.21038	4.6449e-13	AV378441	Adm	adrenomedullin
1447706_at	0.10408	0.38825	0.56034	0.03918	3.63361	0	BB535847	-	-
1447575_at	0.1439	0.44414	0.47802	0.04282	3.00621	5.78268e-31	AI605450	-	-
1447448_s_at	4.67212	1.82352	-0.42003	0.04997	-2.63046	3.36866e-18	C86813	Klf6	Kruppel-like factor 6
1447145_at	0.30237	1.23665	0.60028	0.05923	3.98367	1.97011e-27	BG068559	-	-
1446295_at	0.02772	0.09518	0.52438	0.10162	3.34486	2.04452e-08	BB325847	Trim24	tripartite motif protein 24
1445671_at	0.1443	0.05281	-0.44793	0.05761	-2.80497	9.28605e-18	BG228218	-	Transcribed locus
1445381_at	0.79655	1.63858	0.30182	0.03179	2.00366	8.24503e-23	BQ176966	-	-
1444969_at	0.38237	0.84166	0.33122	0.0436	2.144	7.71016e-15	BG068806	5033414K04Rik	RIKEN cDNA 5033414K04 gene
1444526_at	0.13424	0.04273	-0.50853	0.13666	-3.22497	2e-05	BF463841	Ssr1	Signal sequence receptor, alpha
1444076_at	0.45502	0.15157	-0.48884	0.05058	-3.08204	3.89582e-26	BG063074	Zfp81	Zinc finger protein 81
1444106_at	0.11568	0.05807	-0.31075	0.09352	-2.04524	0.00039	BB522739	D330012F22Rik	RIKEN cDNA D330012F22 gene
1444107_at	0.88683	0.40471	-0.35212	0.02724	-2.24969	1.13079e-40	BB091357	9430029N19Rik	-
1443486_at	0.15761	0.32501	0.30289	0.03627	2.00857	6.40617e-18	AV294603	Cog7	Component of oligomeric golgi complex 7
1443340_at	0.08545	0.18959	0.33467	0.05117	2.16109	1.11301e-11	AV272277	Cbara1	calcium binding atopy-related autoantigen 1
1443017_at	0.38885	0.1137	-0.54544	0.06403	-3.51111	9.60897e-23	BB235708	Cpeb2	cytoplasmic polyadenylation element binding protein 2
1442992_at	0.09064	0.25575	0.43909	0.05873	2.74843	2.01097e-15	BB361398	130004C03	hypothetical LOC403343
1442770_at	0.24569	0.09506	-0.42379	0.06577	-2.65335	5.25649e-12	BE692249	Zfp652	zinc finger protein 652
1442305_at	0.29799	0.76776	0.39959	0.03109	2.5095	6.98267e-42	AI849247	Gtpbp2	GTP binding protein 2
1442135_at	0.91471	0.41023	-0.35968	0.04255	-2.28919	1.82757e-17	AA839814	Gm237	Gene model 237, (NCBI)
1442155_at	0.37265	0.10008	-0.58239	0.07734	-3.82289	1.10009e-15	BB456609	4632427E13Rik	RIKEN cDNA 4632427E13 gene
1442002_at	0.28814	0.08177	-0.55844	0.08856	-3.61776	2.49386e-13	AV352121	7030402D04Rik	RIKEN cDNA 7030402D04 gene
1441612_at	0.07319	0.19099	0.40512	0.08816	2.54169	4.66522e-07	BB071242	-	Transcribed locus
1441568_at	1.01985	2.29337	0.34051	0.04128	2.19033	6.31902e-17	BB545737	Osgin2	oxidative stress induced growth inhibitor family member 2
1441513_at	0.2846	0.65609	0.35129	0.02804	2.24539	1.50477e-38	BB040938	Tank	TRAF family member-associated Nf-kappa B activator
1441410_at	0.0938	0.22968	0.37748	0.07888	2.38496	2.26346e-07	BG073480	D2Ertd112e	DNA segment, Chr 2, ERATO Doi 112, expressed
1441274_at	0.27103	0.65383	0.37103	0.03929	2.34977	1.17079e-22	BB283974	-	-
1441178_at	0.70073	0.3103	-0.36519	0.04498	-2.31843	2.13012e-17	BB818617	Dtwd2	DTW domain containing 2
1441141_at	0.14428	0.04693	-0.49921	0.08958	-3.15656	2.99356e-10	BB008886	Amn1	Antagonist of mitotic exit network 1 homolog (S. cerevisiae)
1440882_at	1.96152	0.78803	-0.40748	0.03334	-2.55553	5.71772e-38	BB750940	Lrp8	low density lipoprotein receptor-related protein 8, apolipoprotein e receptor
1440883_at	1.6817	0.81256	-0.32732	0.03247	-2.12481	6.07751e-26	BM125576	Usp6nl	USP6 N-terminal like
1440908_at	0.38542	0.12647	-0.49538	0.07378	-3.12881	4.65436e-14	BB447861	D030063E12	hypothetical protein D030063E12
1440739_at	0.18973	0.39766	0.30994	0.04786	2.04148	5.10869e-12	AW228853	Vegfc	vascular endothelial growth factor C
1440383_at	1.62682	0.26973	-0.79184	0.04982	-6.1922	0	BB763339	Dclre1b	DNA cross-link repair 1B, PSO2 homolog (S. cerevisiae)
1440314_at	0.20092	0.43222	0.32125	0.04914	2.09533	1.71684e-11	BM238331	-	Transcribed locus
1439988_at	0.34639	0.05554	-0.80642	0.07368	-6.40347	1.45175e-42	BG066975	Mrpl15	Mitochondrial ribosomal protein L15
1439999_at	0.17111	0.0773	-0.35651	0.0676	-2.27251	1.92311e-08	BB432092	-	Transcribed locus
1439945_at	0.22715	0.05692	-0.61249	0.09295	-4.09722	2.20872e-14	BE993413	Zfp449	zinc finger protein 449
1439882_at	0.70013	0.22452	-0.50536	0.05234	-3.20156	4.68624e-24	BE685845	Sec23ip	Sec23 interacting protein
1439772_at	0.45493	0.16122	-0.46195	0.06913	-2.89704	2.0482e-13	BB526986	D1Bwg0212e	DNA segment, Chr 1, Brigham & Women's Genetics 0212 expressed
1439747_at	0.81719	1.89745	0.35442	0.01782	2.26162	0	BB730139	Ptges	prostaglandin E synthase
1439565_at	0.15288	0.05302	-0.47134	0.11834	-2.9603	7.83492e-06	AW492303	2810002O09Rik	RIKEN cDNA 2810002O09 gene
1439487_at	0.44464	0.16995	-0.42911	0.02973	-2.68603	0	AW545311	Lig4	ligase IV, DNA, ATP-dependent
1439205_at	0.51327	0.2134	-0.39257	0.04717	-2.46928	4.54222e-19	BM122872	Nfatc2	nuclear factor of activated T-cells, cytoplasmic, calcineurin-dependent 2
1439153_at	2.20593	0.98032	-0.36365	0.03302	-2.31022	1.87478e-29	AV274826	Ibrdc2	ring finger protein 144B
1438997_at	0.10003	0.22808	0.34653	0.0491	2.2209	5.45985e-14	BM239228	-	-
1438682_at	0.8665	0.29432	-0.48038	0.03815	-3.02259	2.83194e-40	BB426164	Pik3r1	phosphatidylinositol 3-kinase, regulatory subunit, polypeptide 1 (p85 alpha)
1438148_at	2.33428	6.9697	0.46363	0.032	2.90825	0	BB829808	Cxcl3	chemokine (C-X-C motif) ligand 3
1438021_at	4.59916	2.07661	-0.35675	0.0248	-2.27381	0	BB400564	BC013481	RNA binding motif protein 47
1438049_at	0.93535	0.40167	-0.37853	0.04381	-2.39073	1.12732e-19	AW541326	A430108E01Rik	RIKEN cDNA A430108E01 gene
1437979_at	0.33609	1.13707	0.51791	0.03124	3.29539	0	AI503515	-	Transcribed locus
1438004_at	1.25344	0.59106	-0.3379	0.05397	-2.17723	3.26677e-11	BB324894	Pols	polymerase (DNA directed) sigma
1438010_at	0.68892	0.28393	-0.39638	0.04817	-2.49105	9.50961e-18	BB713558	D4Ertd429e	transmembrane protein 201
1437789_at	0.15298	0.40422	0.41055	0.06009	2.57364	5.71031e-13	BB527646	Birc6	baculoviral IAP repeat-containing 6
1437819_s_at	0.13236	0.06182	-0.34203	0.11739	-2.19803	0.00354	BG069289	Wdr91	WD repeat domain 91
1437829_s_at	1.03621	0.27265	-0.59127	0.04812	-3.90185	4.08066e-39	C86191	Eef2k	eukaryotic elongation factor-2 kinase
1437641_at	0.68052	0.29011	-0.38171	0.02909	-2.40827	2.24208e-44	BE981473	4930535B03Rik	RIKEN cDNA 4930535B03 gene
1437734_at	3.37682	1.1348	-0.48502	0.02484	-3.05506	0	AV309184	Ppp1r12a	protein phosphatase 1, regulatory (inhibitor) subunit 12A
1437735_at	3.29442	1.01053	-0.52466	0.03596	-3.34702	0	AV309184	Ppp1r12a	protein phosphatase 1, regulatory (inhibitor) subunit 12A
1437550_at	0.42553	0.20283	-0.33324	0.03648	-2.15395	1.05992e-21	BB757452	Dhx36	DEAH (Asp-Glu-Ala-His) box polypeptide 36
1437576_at	0.12143	0.01055	-1.07257	0.29918	-11.8186	6.93329e-08	C76158	2810427A07Rik	RIKEN cDNA 2810427A07 gene
1437414_at	1.60133	0.66025	-0.3962	0.04033	-2.49	5.87587e-25	AW987152	Zfp217	zinc finger protein 217
1437483_at	0.34605	0.72872	0.312	0.03509	2.05116	9.34423e-21	AW990386	Zfp513	zinc finger protein 513
1437286_x_at	0.20768	0.10395	-0.31201	0.04363	-2.0512	1.59591e-13	BB277742	1110020G09Rik	RIKEN cDNA 1110020G09 gene
1437348_at	2.27228	0.99053	-0.37202	0.02963	-2.35518	6.55155e-39	AV173466	Fbxo28	F-box protein 28
1437356_at	0.86733	0.27541	-0.50964	0.04867	-3.23323	1.41305e-31	BM242490	Ebi2	Epstein-Barr virus induced gene 2
1437357_at	0.7749	0.27927	-0.45466	0.04146	-2.84877	1.4391e-29	AI481820	Ythdc2	YTH domain containing 2
1437241_at	0.34712	0.07895	-0.65456	0.10935	-4.51395	5.93387e-13	BB137387	Klf11	Kruppel-like factor 11
1437247_at	2.90203	1.199	-0.39531	0.02107	-2.48491	0	BM245170	Fosl2,LOC634417	fos-like antigen 2
1437251_at	0.31244	0.11562	-0.44315	0.07487	-2.77426	1.91561e-10	BG065056	Cdca2	cell division cycle associated 2
1437069_at	7.99664	2.70506	-0.48216	0.02448	-3.03501	0	BG969333	Osbpl8	oxysterol binding protein-like 8
1437077_at	0.30338	0.13005	-0.37931	0.06663	-2.39503	8.90423e-09	AV300673	Dcun1d2	DCN1, defective in cullin neddylation 1, domain containing 2 (S. cerevisiae)
1437088_at	0.42086	0.10583	-0.61095	0.06246	-4.08272	4.92859e-32	BB480041	Sdad1	SDA1 domain containing 1
1436911_at	0.80186	0.30844	-0.42636	0.04838	-2.66904	6.26662e-22	BG075210	Ss18l1	synovial sarcoma translocation gene on chromosome 18-like 1
1436913_at	0.22981	0.06688	-0.54753	0.09009	-3.528	4.85145e-12	BB479310	Cdc14a	CDC14 cell division cycle 14 homolog A (S. cerevisiae)
1436918_at	0.54654	0.26295	-0.32918	0.03339	-2.13392	6.19265e-25	BE374941	LOC100044376	dual-specificity tyrosine-(Y)-phosphorylation regulated kinase 2
1437001_at	1.36515	0.46966	-0.47482	0.04765	-2.98415	3.97397e-27	BQ173949	Gsk3b	glycogen synthase kinase 3 beta
1436740_at	1.71151	0.81186	-0.33533	0.02082	-2.16434	0	AI585679	LOC100041567	similar to p47 protein
1436842_at	0.86613	0.42605	-0.31955	0.02365	-2.08712	6.72623e-44	AV229336	B230380D07Rik	RIKEN cDNA B230380D07 gene
1436518_at	0.28876	0.09067	-0.51449	0.06369	-3.26954	6.17064e-19	BM231854	Usp46	Ubiquitin specific peptidase 46
1436550_at	0.25219	0.04723	-0.73897	0.11404	-5.48245	1.45956e-16	BB706685	Fbxo30	F-box protein 30
1436603_at	0.41201	0.17425	-0.38517	0.08121	-2.42754	2.54891e-07	BB339498	Tbl2	transducin (beta)-like 2
1436446_at	2.71525	1.31774	-0.32541	0.02318	-2.11549	0	BQ176469	2310007O11Rik	RIKEN cDNA 2310007O11 gene
1436499_at	2.09863	0.70712	-0.48387	0.03712	-3.04701	5.46506e-44	AW985925	Sgms1	sphingomyelin synthase 1
1436325_at	0.12321	0.04007	-0.49928	0.11726	-3.15703	1.08434e-06	BB306272	Rora	RAR-related orphan receptor alpha
1436412_at	0.25464	0.08241	-0.50135	0.0725	-3.17215	2.72858e-14	BB457668	-	7 days neonate cerebellum cDNA, RIKEN full-length enriched library, clone:A730031J22 product:unclassifiable, full insert sequence
1436122_at	0.26207	0.11514	-0.36861	0.05251	-2.33673	3.26522e-14	BF467246	Zfp667	zinc finger protein 667
1436125_at	0.21701	0.09525	-0.36904	0.06322	-2.33907	4.01243e-10	AV381575	D16Ertd472e	DNA segment, Chr 16, ERATO Doi 472, expressed
1436161_at	0.49182	0.19414	-0.41512	0.05313	-2.60088	4.6346e-17	BB442341	Pds5b	PDS5, regulator of cohesion maintenance, homolog B (S. cerevisiae)
1436164_at	3.65968	0.88202	-0.6294	0.04684	-4.25986	0	BE685959	Slc30a1	solute carrier family 30 (zinc transporter), member 1
1436177_at	0.08671	0.03328	-0.4273	0.12973	-2.67483	0.00021	BE852755	-	-
1436191_at	1.10883	0.42424	-0.42868	0.04325	-2.68336	2.90656e-26	AI326124	Arid4a	AT rich interactive domain 4A (Rbp1 like)
1436025_at	0.49288	0.18769	-0.43073	0.04321	-2.69607	1.67353e-26	BB228331	Ccdc88a	coiled coil domain containing 88A
1435912_at	2.46684	0.94321	-0.42896	0.02725	-2.6851	0	BM220232	Ubxd7	UBX domain containing 7
1435781_at	0.5742	0.16478	-0.5536	0.0696	-3.57764	6.98987e-19	BB380335	Cand1	cullin associated and neddylation disassociated 1
1435785_at	0.22881	0.04767	-0.6927	0.2067	-4.92835	2e-05	AV245241	Ehd2	EH-domain containing 2
1435806_at	0.51965	0.19543	-0.43614	0.04544	-2.72986	3.54694e-26	BB045538	D530033C11Rik	RIKEN cDNA D530033C11 gene
1435891_x_at	0.25743	0.10164	-0.41502	0.06022	-2.60029	6.07717e-14	BQ175465	2610021A01Rik	RIKEN cDNA 2610021A01 gene
1435746_at	0.3556	0.1305	-0.4468	0.07179	-2.7977	3.78935e-11	BB127386	Srpk2	serine/arginine-rich protein specific kinase 2
1435562_at	0.436	0.17955	-0.39672	0.0542	-2.49299	5.43511e-15	BB795209	Pdzd8	PDZ domain containing 8
1435576_at	1.17726	0.35502	-0.53205	0.04856	-3.4045	2.57168e-28	BQ176195	AW413774	expressed sequence AW413774
1435597_at	1.45561	0.5603	-0.42606	0.02969	-2.66721	0	BB431627	Atad5	ATPase family, AAA domain containing 5
1435608_at	0.58388	0.28743	-0.31922	0.04114	-2.08557	1.73658e-15	BM898705	LOC631806,Znrf3	zinc and ring finger 3
1435632_at	0.84487	0.1903	-0.65879	0.03906	-4.55818	0	AV112972	Nufip2	nuclear fragile X mental retardation protein interacting protein 2
1435654_at	0.61438	0.2078	-0.48223	0.05792	-3.03551	9.85954e-19	AV173207	Ccdc14	coiled-coil domain containing 14
1435455_at	0.35714	0.15241	-0.38125	0.06104	-2.40574	1.60107e-11	BQ031259	C79267	expressed sequence C79267
1435483_x_at	0.70059	0.33161	-0.33627	0.03661	-2.16906	1.83153e-20	AI662800	Slc25a32	solute carrier family 25, member 32
1435440_at	0.72851	0.29958	-0.39736	0.03464	-2.49665	1.72609e-32	BQ175434	Pdzd8	PDZ domain containing 8
1435244_at	0.99326	0.43217	-0.37284	0.04569	-2.35958	8.92895e-19	BF535947	Vav2	vav 2 oncogene
1435292_at	0.41707	0.18971	-0.35354	0.0371	-2.25703	7.8765e-23	AF023098	Tbc1d4	TBC1 domain family, member 4
1435320_at	1.54438	0.70892	-0.34959	0.0571	-2.2366	1.20608e-10	BG070878	Ctdspl2	CTD (carboxy-terminal domain, RNA polymerase II, polypeptide A) small phosphatase like 2
1435325_at	0.73743	0.30863	-0.38972	0.04087	-2.45313	4.19107e-22	AV300436	Usp46	ubiquitin specific peptidase 46
1435334_at	0.39923	0.17479	-0.37014	0.06908	-2.34498	4.92078e-09	BG866904	Ttc7	tetratricopeptide repeat domain 7
1435337_at	0.85666	0.26956	-0.51358	0.03942	-3.26271	0	BB150458	Tshz3	teashirt zinc finger family member 3
1435118_at	1.17303	0.56399	-0.32947	0.02973	-2.13535	1.1711e-31	AU067695	Tsen2	tRNA splicing endonuclease 2 homolog (SEN2, S. cerevisiae)
1435016_at	0.68023	0.31135	-0.35083	0.04007	-2.243	2.14914e-18	BB795263	Trak2	trafficking protein, kinesin binding 2
1435051_at	1.09428	0.47031	-0.37817	0.03767	-2.38875	3.53337e-27	AV375936	Wdr44	WD repeat domain 44
1435070_at	0.32778	0.13793	-0.38734	0.07208	-2.43973	1.17705e-08	BQ174632	Aebp2	AE binding protein 2
1435085_at	0.426	0.21093	-0.31672	0.04497	-2.07355	1.29095e-13	AV234069	Crebl2	CAMP responsive element binding protein-like 2
1435098_at	0.19116	0.03421	-0.7587	0.14684	-5.73718	6.89207e-10	BF658992	LOC213332	similar to Na+ dependent glucose transporter 1
1434907_at	1.60479	0.76242	-0.33465	0.02704	-2.16098	3.77345e-37	BB667265	Tbpl1	TATA box binding protein-like 1
1434933_at	2.03113	0.94893	-0.34193	0.02045	-2.19751	0	AV307999	5730557L09Rik	RING CCCH (C3H) domains 1
1434778_at	2.67131	0.80885	-0.53028	0.01893	-3.39066	0	AU022230	-	Transcribed locus
1434781_at	0.11348	0.03267	-0.55214	0.15111	-3.56569	3e-05	AI875546	Dnajc16	DnaJ (Hsp40) homolog, subfamily C, member 16
1434782_at	0.71632	0.22932	-0.5061	0.06568	-3.20698	4.50731e-18	AW551594	Usp42	ubiquitin specific peptidase 42
1434828_at	1.98629	0.85026	-0.37992	0.01692	-2.39839	0	BM200103	B430201A12Rik	RIKEN cDNA B430201A12 gene
1434861_at	0.39105	0.15509	-0.41307	0.04831	-2.58865	1.20789e-18	BE200144	-	Transcribed locus
1434675_at	0.50534	0.10954	-0.67542	0.09022	-4.73612	4.43932e-19	BB442939	1700065O13Rik	RIKEN cDNA 1700065O13 gene
1434682_at	0.66115	0.21116	-0.50713	0.06089	-3.21459	1.16332e-17	AV347367	Zfp770	zinc finger protein 770
1434506_at	0.20155	0.02245	-0.96453	0.14366	-9.2157	8.58468e-22	AV273623	Arid2	AT rich interactive domain 2 (Arid-rfx like)
1434521_at	0.96455	0.32487	-0.48404	0.0422	-3.04817	2.43906e-33	BB148972	LOC100048616,Rfxdc2	regulatory factor X domain containing 2 homolog (human)
1434564_at	1.51554	0.60706	-0.40876	0.0264	-2.56309	0	BQ176318	E2f3	E2F transcription factor 3
1434570_at	0.96034	0.18585	-0.72469	0.0652	-5.3051	6.71338e-37	BG070592	AK122525	cDNA sequence AK122525
1434572_at	0.63743	0.15421	-0.62775	0.0818	-4.24377	7.75604e-19	BB750646	Hdac9	histone deacetylase 9
1434384_at	0.83962	0.29064	-0.47216	0.05052	-2.96593	2.67821e-24	BB764550	Nrip1	nuclear receptor interacting protein 1
1434401_at	3.94942	1.98834	-0.30947	0.02277	-2.03926	3.60554e-42	BM224914	Zcchc2	zinc finger, CCHC domain containing 2
1434285_at	0.70041	0.22748	-0.49984	0.04328	-3.16112	4.23741e-35	BB701578	Frmd4a	FERM domain containing 4A
1434221_at	0.55664	0.19415	-0.46886	0.05101	-2.94349	3.76145e-24	BB698852	BC030863	cDNA sequence BC030863
1434040_at	0.7457	0.24348	-0.49753	0.0435	-3.14431	5.40384e-37	BB553604	Appbp2	amyloid beta precursor protein (cytoplasmic tail) binding protein 2
1434082_at	3.35961	1.07829	-0.50498	0.02889	-3.19875	0	BM243464	Pctk2	PCTAIRE-motif protein kinase 2
1433872_at	2.31612	0.76824	-0.49069	0.01726	-3.09524	0	BB143137	2410042D21Rik	RIKEN cDNA 2410042D21 gene
1433902_at	0.19133	0.03838	-0.70912	0.13379	-5.11818	4.99015e-11	BB469300	Kbtbd8	kelch repeat and BTB (POZ) domain containing 8
1433934_at	3.02346	0.66702	-0.6678	0.02752	-4.65367	0	BM233963	Sec24a	SEC24 related gene family, member A (S. cerevisiae)
1433968_a_at	0.416	0.16865	-0.40353	0.0406	-2.53241	1.86244e-24	BQ174710	Megf9	multiple EGF-like-domains 9
1433977_at	0.92191	0.31815	-0.47349	0.02803	-2.97503	0	BG918344	Hs3st3b1	heparan sulfate (glucosamine) 3-O-sulfotransferase 3B1
1433782_at	0.34538	0.13219	-0.42852	0.04157	-2.68236	2.95284e-28	AW554231	Cldn12	claudin 12
1433796_at	0.91505	0.45176	-0.31797	0.02961	-2.07954	4.62857e-29	BI734389	Endod1	endonuclease domain containing 1
1433811_at	1.18855	0.54253	-0.35202	0.03429	-2.24916	7.77389e-27	BG245272	Mllt6	myeloid/lymphoid or mixed lineage-leukemia translocation to 6 homolog (Drosophila)
1433833_at	4.0013	1.47064	-0.44612	0.02503	-2.79335	0	BG064539	Fndc3b	fibronectin type III domain containing 3B
1433623_at	2.49046	1.25344	-0.3096	0.0205	-2.03988	0	BE629588	Zfp367	zinc finger protein 367
1433632_at	3.52634	1.76902	-0.31102	0.02354	-2.04654	2.72833e-42	BB183385	Irf2bp2	interferon regulatory factor 2 binding protein 2
1433633_at	8.33692	4.00992	-0.3293	0.0223	-2.13452	0	BB183385	Irf2bp2	interferon regulatory factor 2 binding protein 2
1433641_at	0.26656	0.06841	-0.60207	0.11117	-4.0001	3.61667e-10	AV014063	LOC100046891,Smad5	MAD homolog 5 (Drosophila)
1433500_at	1.17865	0.54574	-0.34583	0.02965	-2.21733	1.56805e-34	AV260555	Dennd2a	DENN/MADD domain containing 2A
1433522_at	0.59371	0.26096	-0.36843	0.05563	-2.33577	7.98484e-12	BG073986	Pskh1	protein serine kinase H1
1433583_at	0.31022	0.07228	-0.64409	0.0599	-4.40644	2.03112e-34	AV327248	LOC674611,Zfp365	zinc finger protein 365
1433592_at	0.33488	0.13574	-0.40363	0.06169	-2.53295	1.98267e-12	AW543361	Calm1	calmodulin 1
1432840_at	0.08382	0.1744	0.30677	0.07281	2.0266	6.3186e-06	AK021392	Galnt11	UDP-N-acetyl-alpha-D-galactosamine:polypeptide N-acetylgalactosaminyltransferase 11
1432669_at	0.17913	0.4011	0.33865	0.04118	2.18099	2.32947e-17	AK018521	9030420N05Rik	RIKEN cDNA 9030420N05 gene
1432232_at	0.87883	0.43596	-0.31589	0.03066	-2.06961	5.43028e-26	AK016486	Rcor3	REST corepressor 3
1431582_at	0.70889	1.48312	0.30917	0.02896	2.03782	3.0719e-27	AK018313	Eif6	eukaryotic translation initiation factor 6
1431131_s_at	0.25397	0.06553	-0.59977	0.12116	-3.97896	3.08971e-09	BI106826	A630007B06Rik,LOC674488	RIKEN cDNA A630007B06 gene
1430651_s_at	0.11198	0.03412	-0.52757	0.11342	-3.36957	3.3875e-07	AI504586	Zfp191	zinc finger protein 191
1430516_at	0.35834	0.17878	-0.31341	0.04239	-2.05784	2.21103e-14	BB167877	4930428B01Rik	RIKEN cDNA 4930428B01 gene
1430286_s_at	0.19619	0.60864	0.48026	0.06362	3.02175	5.42254e-16	AK013448	LOC100043766,LOC100044150,LOC100048706,Ppp1r14c	similar to PKC-potentiated PP1 inhibitory protein
1429898_at	0.14243	0.04436	-0.51804	0.09656	-3.29639	2.21108e-09	AK017845	2310008M10Rik	RIKEN cDNA 2310008M10 gene
1429876_at	1.86902	0.95102	-0.30485	0.03008	-2.01767	1.8002e-24	BB822310	Supt7l	suppressor of Ty 7 (S. cerevisiae)-like
1429810_at	0.12447	0.35634	0.44536	0.04144	2.78846	6.32093e-31	BM123174	4921505C17Rik	RIKEN cDNA 4921505C17 gene
1429642_at	0.38884	0.15978	-0.39769	0.03489	-2.49856	1.01749e-33	AK012639	Anubl1	AN1, ubiquitin-like, homolog (Xenopus laevis)
1429665_at	0.26554	0.08225	-0.52043	0.07273	-3.31455	1.18874e-15	BB794620	6230416J20Rik	RIKEN cDNA 6230416J20 gene
1429588_at	4.67509	1.89273	-0.40413	0.03197	-2.53589	2.01511e-39	AA509870	2810474O19Rik	RIKEN cDNA 2810474O19 gene
1429468_at	0.37661	0.13572	-0.45468	0.06418	-2.84889	4.90137e-15	AK003775	1110018F16Rik	RIKEN cDNA 1110018F16 gene
1429435_x_at	0.14719	0.04167	-0.55947	0.10621	-3.62634	4.40889e-10	BE647269	Pik3ca	phosphatidylinositol 3-kinase, catalytic, alpha polypeptide
1429438_at	0.46925	0.22366	-0.33326	0.04742	-2.15405	3.09883e-13	AV318805	Bcor	Bcl6 interacting corepressor
1429441_at	0.28583	0.07047	-0.61952	0.04212	-4.16405	0	AK006369	Fbxo30	F-box protein 30
1429442_at	0.3025	0.15071	-0.314	0.04847	-2.06063	9.37334e-12	AA560280	Rpusd2	RNA pseudouridylate synthase domain containing 2
1429331_at	0.26518	0.12429	-0.34053	0.07641	-2.19045	1.07938e-06	AK019505	4632427E13Rik	RIKEN cDNA 4632427E13 gene
1429152_at	1.62072	0.26437	-0.79893	0.0758	-6.29399	2.5933e-34	AI509716	Zkscan1	zinc finger with KRAB and SCAN domains 1
1429191_at	1.60496	0.65107	-0.40326	0.03223	-2.53083	9.11222e-41	BB149206	Dhx33	DEAH (Asp-Glu-Ala-His) box polypeptide 33
1429070_at	0.66826	0.1139	-0.77983	0.08593	-6.0233	9.81204e-32	AK009216	4933440H19Rik	RIKEN cDNA 4933440H19 gene
1429044_at	2.32123	1.06236	-0.35088	0.04095	-2.24325	3.72414e-19	AK005444	Camsap1l1	calmodulin regulated spectrin-associated protein 1-like 1
1428953_at	1.31508	0.49574	-0.43513	0.03518	-2.7235	3.43011e-40	AK015501	Otud7b	OTU domain containing 7B
1428957_at	0.23451	0.10339	-0.36711	0.06403	-2.3287	7.44365e-10	BI133227	Tmem177	transmembrane protein 177
1428927_at	0.11332	0.0539	-0.33414	0.10231	-2.15844	0.00052	AK012978	Shq1	SHQ1 homolog (S. cerevisiae)
1428945_at	3.4203	1.25979	-0.44519	0.03401	-2.78737	9.04429e-40	BB417360	Ube1l2	ubiquitin-like modifier activating enzyme 6
1428890_at	3.28844	1.44797	-0.36766	0.0201	-2.33163	0	AK011987	Fem1c	fem-1 homolog c (C.elegans)
1428777_at	2.86239	0.81266	-0.55825	0.04691	-3.61618	1.57989e-39	AK017680	Spred1	sprouty protein with EVH-1 domain 1, related sequence
1428637_at	2.2612	0.68272	-0.53152	0.04228	-3.40035	4.26617e-39	AK007736	Dyrk2,LOC100044376	dual-specificity tyrosine-(Y)-phosphorylation regulated kinase 2
