# Supplementary material for: Mycobacterium tuberculosis arrests host cycle at the G1/S transition to establish long term infection
Source: PLoS Pathog. 2017 May 22;13(5):e1006389. doi: 10.1371/journal.ppat.1006389 (PMC5456404; doi:10.1371/journal.ppat.1006389)
Supplement: S7 Table — (XLSX) [file ppat.1006389.s010.xlsx]

## Sheet: Sheet1
	S7 Table. List of Proteins involved with the cell cycle and cytoskeleton that are differentially regulated in RAW264.7 cells infected with MtbΔwhiB3 and wt Mtb for 24 and 48 h.
Proteins involved in the cell cycle
Mtb H37Rv (Rv) vs MtbDWhiB3 infection of RAW264.7
24 h Post Infection
Accession No.	Description	Peptide count	Unique peptides	Confidence score	Anova (p)	Fold change Rv/WhiB3 24 h
Q80XU3	Nuclear ubiquitous casein and cyclin-dependent kinase substrate 1 OS=Mus musculus GN=Nucks1 PE=1 SV=1	4	4	91.3873	0.000203544	8.45441
Q6PIJ4	Nuclear factor related to kappa-B-binding protein OS=Mus musculus GN=Nfrkb PE=2 SV=1	8	6	8.22229	0.000915793	3.46997
P56565	Protein S100-A1 OS=Mus musculus GN=S100a1 PE=1 SV=2	2	2	37.9405	0.000368749	2.27306
Q9WTU6	Mitogen-activated protein kinase 9 OS=Mus musculus GN=Mapk9 PE=1 SV=2	5	1	19.7767	0.000498738	2.02774
Q8CJ53	Cdc42-interacting protein 4 OS=Mus musculus GN=Trip10 PE=1 SV=2	3	2	14.5433	0.00308336	2.0216
Q9CWI3	BRCA2 and CDKN1A-interacting protein OS=Mus musculus GN=Bccip PE=2 SV=1	5	3	28.0429	9.39597e-06	-2.28964
P30285	Cyclin-dependent kinase 4 OS=Mus musculus GN=Cdk4 PE=1 SV=1	6	2	19.2011	1.60717e-05	-2.40897
Q03147	Cyclin-dependent kinase 7 OS=Mus musculus GN=Cdk7 PE=2 SV=2	4	1	6.22985	0.000120579	-2.6044
Q3V3A1	Cyclin-dependent kinase 15 OS=Mus musculus GN=Cdk15 PE=2 SV=2	4	2	1.82537	6.69741e-05	-6.04821
P08207	Protein S100-A10 OS=Mus musculus GN=S100a10 PE=1 SV=2	2	1	21.907	0.00163839	-6.23327
48 h Post Infection
Accession	Description	Peptide count	Unique peptides	Confidence score	Anova (p)	Fold change Rv/WhiB3 48 h
Q8CEQ0	Cyclin-dependent kinase-like 1 OS=Mus musculus GN=Cdkl1 PE=2 SV=1	2	1	5.12275	0.0302011	2.60664
O55091	Protein IMPACT OS=Mus musculus GN=Impact PE=1 SV=2	2	1	11.3009	3.4236e-05	Infinity
P07091	Protein S100-A4 OS=Mus musculus GN=S100a4 PE=1 SV=1	3	3	67.0129	2.60105e-05	-2.08089
Q60780	Growth arrest-specific protein 7 OS=Mus musculus GN=Gas7 PE=1 SV=1	4	3	62.9496	0.000891538	-2.2017
Q80XU3	Nuclear ubiquitous casein and cyclin-dependent kinase substrate 1 OS=Mus musculus GN=Nucks1 PE=1 SV=1	4	4	91.3873	2.11311e-06	-7.76297
Mtb H37Rv (Rv) vs Uninfected (UI) RAW264.7
24 h Post Infection
Accession No.	Description	Peptide count	Unique peptides	Confidence score	Anova (p)	Fold change Rv/UI 24 h
Q80XU3	Nuclear ubiquitous casein and cyclin-dependent kinase substrate 1 OS=Mus musculus GN=Nucks1 PE=1 SV=1	4	4	91.3873	0.000317197	439.826
Q3UKJ7	WD40 repeat-containing protein SMU1 OS=Mus musculus GN=Smu1 PE=2 SV=2	6	6	57.6926	8.57095e-05	9.80766
Q8CJ53	Cdc42-interacting protein 4 OS=Mus musculus GN=Trip10 PE=1 SV=2	3	2	14.5433	0.000570615	5.61646
Q91W96	Anaphase-promoting complex subunit 4 OS=Mus musculus GN=Anapc4 PE=1 SV=1	3	2	13.9798	8.45694e-05	5.44141
Q9DCE5	p21-activated protein kinase-interacting protein 1 OS=Mus musculus GN=Pak1ip1 PE=2 SV=2	3	2	10.6949	0.000138654	4.30701
P52431	DNA polymerase delta catalytic subunit OS=Mus musculus GN=Pold1 PE=1 SV=2	16	13	55.4349	1.62039e-06	2.9144
Q6PIJ4	Nuclear factor related to kappa-B-binding protein OS=Mus musculus GN=Nfrkb PE=2 SV=1	8	6	8.22229	3.02715e-09	2.78044
Q3TCH7	Cullin-4A OS=Mus musculus GN=Cul4a PE=1 SV=1	13	3	85.3494	7.78187e-05	2.10107
Q9JLV5	Cullin-3 OS=Mus musculus GN=Cul3 PE=1 SV=1	17	13	122.335	5.66429e-05	2.09612
Q64261	Cyclin-dependent kinase 6 OS=Mus musculus GN=Cdk6 PE=1 SV=2	9	3	23.1107	1.73913e-05	-2.01711
Q9CXW3	Calcyclin-binding protein OS=Mus musculus GN=Cacybp PE=1 SV=1	11	8	171.683	1.29323e-05	-2.03174
Q9WTX6	Cullin-1 OS=Mus musculus GN=Cul1 PE=1 SV=1	15	6	54.5639	9.42692e-06	-2.09215
Q9Z1B5	Mitotic spindle assembly checkpoint protein MAD2A OS=Mus musculus GN=Mad2l1 PE=1 SV=2	5	5	41.9134	5.74826e-06	-2.10557
P33611	DNA polymerase alpha subunit B OS=Mus musculus GN=Pola2 PE=1 SV=2	7	5	34.0253	1.37693e-06	-2.1659
P60766	Cell division control protein 42 homolog OS=Mus musculus GN=Cdc42 PE=1 SV=2	7	4	132.751	6.47799e-06	-2.39077
P60766	Cell division control protein 42 homolog OS=Mus musculus GN=Cdc42 PE=1 SV=2	3	2	29.3535	5.82939e-05	-2.49419
Q99PM3	Transcription initiation factor IIA subunit 1 OS=Mus musculus GN=Gtf2a1 PE=2 SV=2	3	2	6.65316	0.00678744	-2.50916
Q78JE5	F-box only protein 22 OS=Mus musculus GN=Fbxo22 PE=2 SV=2	5	2	33.2046	2.38339e-06	-2.58087
P17918	Proliferating cell nuclear antigen OS=Mus musculus GN=Pcna PE=1 SV=2	16	10	175.89	9.99889e-08	-2.61783
P30285	Cyclin-dependent kinase 4 OS=Mus musculus GN=Cdk4 PE=1 SV=1	6	2	19.2011	2.27126e-05	-2.67949
Q03147	Cyclin-dependent kinase 7 OS=Mus musculus GN=Cdk7 PE=2 SV=2	4	1	6.22985	0.00014552	-3.273
Q8BGU5	Cyclin-Y OS=Mus musculus GN=Ccny PE=1 SV=1	3	3	14.1512	1.21442e-06	-3.60293
Q3TWF6	WD repeat-containing protein 70 OS=Mus musculus GN=Wdr70 PE=1 SV=1	2	2	3.08884	4.20378e-05	-4.35519
Q60780	Growth arrest-specific protein 7 OS=Mus musculus GN=Gas7 PE=1 SV=1	4	3	62.9496	3.24318e-05	-5.2603
Q9EQ28	DNA polymerase delta subunit 3 OS=Mus musculus GN=Pold3 PE=1 SV=2	3	2	5.87457	3.24028e-05	-6.83485
P08207	Protein S100-A10 OS=Mus musculus GN=S100a10 PE=1 SV=2	2	1	21.907	0.00118281	-9.56596
Q3V3A1	Cyclin-dependent kinase 15 OS=Mus musculus GN=Cdk15 PE=2 SV=2	4	2	1.82537	1.30091e-05	-15.2882
48 h Post Infection
Accession	Description	Peptide count	Unique peptides	Confidence score	Anova (p)	Fold change Rv/WhiB3 48 h
Q80XU3	Nuclear ubiquitous casein and cyclin-dependent kinase substrate 1 OS=Mus musculus GN=Nucks1 PE=1 SV=1	4	4	91.3873	0.00110173	23.7111
Q9DCE5	p21-activated protein kinase-interacting protein 1 OS=Mus musculus GN=Pak1ip1 PE=2 SV=2	3	2	10.6949	0.00981829	2.71021
Q9CWI3	BRCA2 and CDKN1A-interacting protein OS=Mus musculus GN=Bccip PE=2 SV=1	5	5	32.1429	5.18252e-06	2.60816
P42128	Forkhead box protein K1 OS=Mus musculus GN=Foxk1 PE=1 SV=2	9	6	13.0042	4.28498e-06	2.58121
Q08288	Cell growth-regulating nucleolar protein OS=Mus musculus GN=Lyar PE=1 SV=2	13	9	88.1143	1.60044e-06	2.55382
Q91W96	Anaphase-promoting complex subunit 4 OS=Mus musculus GN=Anapc4 PE=1 SV=1	3	2	13.9798	0.0365327	2.40382
E9PV12	Cullin-5 OS=Mus musculus GN=Cul5 PE=1 SV=1	19	14	48.5154	6.23682e-05	2.11338
P07091	Protein S100-A4 OS=Mus musculus GN=S100a4 PE=1 SV=1	3	3	67.0129	8.99983e-06	-2.04265
P17918	Proliferating cell nuclear antigen OS=Mus musculus GN=Pcna PE=1 SV=2	16	10	175.89	5.06727e-06	-2.04006
Q9EQ28	DNA polymerase delta subunit 3 OS=Mus musculus GN=Pold3 PE=1 SV=2	3	2	5.87457	0.0119935	-2.04354
P49138	MAP kinase-activated protein kinase 2 OS=Mus musculus GN=Mapkapk2 PE=1 SV=2	7	7	86.6027	5.61236e-08	-2.08218
Q80Y86	Mitogen-activated protein kinase 15 OS=Mus musculus GN=Mapk15 PE=1 SV=1	4	1	10.639	0.000832152	-2.10639
P10711	Transcription elongation factor A protein 1 OS=Mus musculus GN=Tcea1 PE=1 SV=2	5	5	27.9343	0.000281363	-2.41945
P08207	Protein S100-A10 OS=Mus musculus GN=S100a10 PE=1 SV=2	2	1	21.907	2.50342e-06	-2.49758
A0A087WRY3	Nuclear ubiquitous casein and cyclin-dependent kinase substrate 1 OS=Mus musculus GN=Nucks1 PE=1 SV=1	4	2	29.4023	3.9566e-05	-2.58127
P47811	Mitogen-activated protein kinase 14 OS=Mus musculus GN=Mapk14 PE=1 SV=3	9	6	89.002	8.45185e-05	-2.62945
Q60780	Growth arrest-specific protein 7 OS=Mus musculus GN=Gas7 PE=1 SV=1	4	3	62.9496	0.000493655	-3.14257
P56565	Protein S100-A1 OS=Mus musculus GN=S100a1 PE=1 SV=2	2	2	37.9405	8.5416e-06	-3.28197
P60766	Cell division control protein 42 homolog OS=Mus musculus GN=Cdc42 PE=1 SV=2	3	2	29.3535	9.56194e-06	-3.3311
Q8CH18	Cell division cycle and apoptosis regulator protein 1 OS=Mus musculus GN=Ccar1 PE=1 SV=1	22	13	105.295	7.76589e-05	-3.71998
Q8BGU5	Cyclin-Y OS=Mus musculus GN=Ccny PE=1 SV=1	3	3	14.1512	0.000673339	-4.32606
P25799	Nuclear factor NF-kappa-B p105 subunit OS=Mus musculus GN=Nfkb1 PE=1 SV=2	8	5	38.3498	0.00012943	-4.9221
Q9WTK5	Nuclear factor NF-kappa-B p100 subunit OS=Mus musculus GN=Nfkb2 PE=1 SV=1	8	5	76.9787	4.36094e-06	-6.99813
MtbDWhiB3 infection versus UI RAW264.7
24 h Post Infection
Accession No	Description	Peptide count	Unique peptides	Confidence score	Anova (p)	Fold change Wh/UI 24 h
Q80XU3	Nuclear ubiquitous casein and cyclin-dependent kinase substrate 1 OS=Mus musculus GN=Nucks1 PE=1 SV=1	4	4	91.3873	0.00187545	52.1879
Q8BGZ4	Cell division cycle protein 23 homolog OS=Mus musculus GN=Cdc23 PE=1 SV=2	3	1	5.92559	0.00350074	4.99925
Q91W96	Anaphase-promoting complex subunit 4 OS=Mus musculus GN=Anapc4 PE=1 SV=1	3	2	13.9798	6.98817e-05	3.75368
Q9DCE5	p21-activated protein kinase-interacting protein 1 OS=Mus musculus GN=Pak1ip1 PE=2 SV=2	3	2	10.6949	0.000250296	3.4045
Q8CJ53	Cdc42-interacting protein 4 OS=Mus musculus GN=Trip10 PE=1 SV=2	3	2	14.5433	0.0015955	2.77823
Q9Z1B5	Mitotic spindle assembly checkpoint protein MAD2A OS=Mus musculus GN=Mad2l1 PE=1 SV=2	5	5	41.9134	2.45354e-06	-2.10354
Q99PM3	Transcription initiation factor IIA subunit 1 OS=Mus musculus GN=Gtf2a1 PE=2 SV=2	3	2	6.65316	0.00631525	-2.10073
Q8VEK6	Inhibitor of growth protein 3 OS=Mus musculus GN=Ing3 PE=1 SV=2	2	1	7.86234	0.0143777	-2.34464
Q8BGU5	Cyclin-Y OS=Mus musculus GN=Ccny PE=1 SV=1	3	3	14.1512	0.00172912	-2.54605
Q60780	Growth arrest-specific protein 7 OS=Mus musculus GN=Gas7 PE=1 SV=1	4	3	62.9496	0.000119886	-3.08589
48 h Post Infection
Accession	Description	Peptide count	Unique peptides	Confidence score	Anova (p)	Fold change Rv/WhiB3 48 h
Q80XU3	Nuclear ubiquitous casein and cyclin-dependent kinase substrate 1 OS=Mus musculus GN=Nucks1 PE=1 SV	4	4	91.3873	0.000177174	180.452
P42128	Forkhead box protein K1 OS=Mus musculus GN=Foxk1 PE=1 SV=2	9	6	13.0042	1.12679e-09	3.90134
Q9DCE5	p21-activated protein kinase-interacting protein 1 OS=Mus musculus GN=Pak1ip1 PE=2 SV=2	3	2	10.6949	0.0115688	2.69403
O08648	Mitogen-activated protein kinase kinase kinase 4 OS=Mus musculus GN=Map3k4 PE=1 SV=2	9	1	5.31429	0.000266602	2.63082
E9PV12	Cullin-5 OS=Mus musculus GN=Cul5 PE=1 SV=1	19	14	48.5154	7.47816e-07	2.40922
Q08288	Cell growth-regulating nucleolar protein OS=Mus musculus GN=Lyar PE=1 SV=2	13	9	88.1143	7.36294e-06	2.31557
Q9CWI3	BRCA2 and CDKN1A-interacting protein OS=Mus musculus GN=Bccip PE=2 SV=1	5	5	32.1429	1.61474e-06	2.23939
Q9Z1B5	Mitotic spindle assembly checkpoint protein MAD2A OS=Mus musculus GN=Mad2l1 PE=1 SV=2	5	5	41.9134	0.000116779	-2.00738
Q03147	Cyclin-dependent kinase 7 OS=Mus musculus GN=Cdk7 PE=2 SV=2	4	1	6.22985	1.28759e-05	-2.03436
P17918	Proliferating cell nuclear antigen OS=Mus musculus GN=Pcna PE=1 SV=2	16	10	175.89	8.89894e-06	-2.07321
Q99KY4	Cyclin-G-associated kinase OS=Mus musculus GN=Gak PE=1 SV=2	7	5	29.6643	0.0029598	-2.14113
Q9CXW3	Calcyclin-binding protein OS=Mus musculus GN=Cacybp PE=1 SV=1	6	4	35.7037	4.66947e-06	-2.2081
P60766	Cell division control protein 42 homolog OS=Mus musculus GN=Cdc42 PE=1 SV=2	3	2	29.3535	4.72914e-05	-2.30626
P56565	Protein S100-A1 OS=Mus musculus GN=S100a1 PE=1 SV=2	2	2	37.9405	3.86707e-05	-2.4142
Q8CII2	Cell division cycle protein 123 homolog OS=Mus musculus GN=Cdc123 PE=2 SV=2	6	4	35.0366	8.9472e-05	-2.63352
P08207	Protein S100-A10 OS=Mus musculus GN=S100a10 PE=1 SV=2	2	1	21.907	1.80354e-06	-2.98327
Q8CH18	Cell division cycle and apoptosis regulator protein 1 OS=Mus musculus GN=Ccar1 PE=1 SV=1	22	13	105.295	6.68854e-06	-2.9986
Q8BGU5	Cyclin-Y OS=Mus musculus GN=Ccny PE=1 SV=1	3	3	14.1512	0.000434494	-3.57596
P25799	Nuclear factor NF-kappa-B p105 subunit OS=Mus musculus GN=Nfkb1 PE=1 SV=2	8	5	38.3498	5.40726e-05	-3.9003
A0A087WRY3	Nuclear ubiquitous casein and cyclin-dependent kinase substrate 1 OS=Mus musculus GN=Nucks1 PE=1 SV=1	4	2	29.4023	1.96983e-05	-3.95986
Q63844	Mitogen-activated protein kinase 3 OS=Mus musculus GN=Mapk3 PE=1 SV=5	7	4	20.2362	9.60554e-06	-4.9882
Q9WTK5	Nuclear factor NF-kappa-B p100 subunit OS=Mus musculus GN=Nfkb2 PE=1 SV=1	8	5	76.9787	0.000199962	-10.4381
Proteins involved in the cytoskeleton remodeling
Mtb H37Rv (Rv) vs MtbDWhiB3 infection of RAW264.7
24 h Post Infection
Accession No.	Description	Peptide count	Unique peptides	Confidence score	Anova (p)	Fold change Rv/WhiB3 24 h
Q3UKJ7	WD40 repeat-containing protein SMU1 OS=Mus musculus GN=Smu1 PE=2 SV=2	6	6	57.6926	8.49694e-05	4.36135
O88448	Kinesin light chain 2 OS=Mus musculus GN=Klc2 PE=1 SV=1	8	1	52.5862	0.00158167	3.24558
Q9Z0Y1	Dynactin subunit 3 OS=Mus musculus GN=Dctn3 PE=2 SV=2	2	2	8.73581	4.91042e-07	2.59049
Q99KJ8	Dynactin subunit 2 OS=Mus musculus GN=Dctn2 PE=1 SV=3	8	5	77.2394	4.11838e-05	2.57305
F8WI22	Bcl-2-associated transcription factor 1 OS=Mus musculus GN=Bclaf1 PE=1 SV=1	21	1	113.621	0.0190396	2.43637
Q9QZB7	Actin-related protein 10 OS=Mus musculus GN=Actr10 PE=1 SV=2	5	3	13.5859	0.000180733	2.36551
Q61235	Beta-2-syntrophin OS=Mus musculus GN=Sntb2 PE=1 SV=2	3	1	3.8354	0.00130433	2.07024
Q8R001	Microtubule-associated protein RP/EB family member 2 OS=Mus musculus GN=Mapre2 PE=1 SV=1	3	1	11.5666	0.0312781	-2.01301
Q8VHE6	Dynein heavy chain 5, axonemal OS=Mus musculus GN=Dnah5 PE=2 SV=2	46	20	22.8617	1.09785e-05	-2.01688
Q6NS60	F-box only protein 41 OS=Mus musculus GN=Fbxo41 PE=1 SV=3	6	1	6.80595	0.00141258	-2.14407
P68372	Tubulin beta-4B chain OS=Mus musculus GN=Tubb4b PE=1 SV=1	21	1	168.386	0.0125386	-2.84999
Q8BFZ3	Beta-actin-like protein 2 OS=Mus musculus GN=Actbl2 PE=1 SV=1	13	1	197.568	0.00564754	-5.5782
P97927	Laminin subunit alpha-4 OS=Mus musculus GN=Lama4 PE=1 SV=2	5	3	3.27482	1.69665e-05	-7.41132
P58854	Gamma-tubulin complex component 3 OS=Mus musculus GN=Tubgcp3 PE=2 SV=2	4	2	13.0131	4.96389e-07	-11.4291
Q61029	Lamina-associated polypeptide 2, isoforms beta/delta/epsilon/gamma OS=Mus musculus GN=Tmpo PE=1 SV=4	3	1	15.913	0.0476376	-41.1478
48 h Post Infection
Accession	Description	Peptide count	Unique peptides	Confidence score	Anova (p)	Fold change Rv/WhiB3 48 h
Q8BHB4	WD repeat-containing protein 3 OS=Mus musculus GN=Wdr3 PE=2 SV=1	18	14	116.463	2.82837e-06	2.02427
P97329	Kinesin-like protein KIF20A OS=Mus musculus GN=Kif20a PE=2 SV=1	4	2	6.78388	0.0150747	-2.37057
P27546	Microtubule-associated protein 4 OS=Mus musculus GN=Map4 PE=1 SV=3	7	5	60.535	0.00175459	-7.59386
Mtb H37Rv (Rv) vs Uninfected (UI) RAW264.7
24 h Post Infection
Accession No.	Description	Peptide count	Unique peptides	Confidence score	Anova (p)	Fold change Rv/UI 24 h
Q99KJ8	Dynactin subunit 2 OS=Mus musculus GN=Dctn2 PE=1 SV=3	8	5	77.2394	1.0513e-05	3.60289
P39054	Dynamin-2 OS=Mus musculus GN=Dnm2 PE=1 SV=2	11	4	18.0838	5.2464e-05	3.13912
P68134	Actin, alpha skeletal muscle OS=Mus musculus GN=Acta1 PE=1 SV=1	32	5	192.687	2.93551e-05	2.45256
D3YW87	Filamin-C OS=Mus musculus GN=Flnc PE=1 SV=1	13	4	115.319	0.000578635	2.12618
O88487	Cytoplasmic dynein 1 intermediate chain 2 OS=Mus musculus GN=Dync1i2 PE=1 SV=1	9	6	35.1677	0.00340175	2.11816
Q8BHJ5	F-box-like/WD repeat-containing protein TBL1XR1 OS=Mus musculus GN=Tbl1xr1 PE=1 SV=1	6	2	31.8391	0.000415819	-2.01549
Q6IFZ6	Keratin, type II cytoskeletal 1b OS=Mus musculus GN=Krt77 PE=1 SV=1	4	2	16.5587	0.000366511	-2.0311
Q9QZB9	Dynactin subunit 5 OS=Mus musculus GN=Dctn5 PE=1 SV=1	2	2	8.52784	7.29017e-06	-2.05195
Q8VHE6	Dynein heavy chain 5, axonemal OS=Mus musculus GN=Dnah5 PE=2 SV=2	46	20	22.8617	2.18177e-06	-2.08559
P47754	F-actin-capping protein subunit alpha-2 OS=Mus musculus GN=Capza2 PE=1 SV=3	15	10	203.893	1.54671e-07	-2.20435
E9Q5G3	Kinesin-like protein KIF23 OS=Mus musculus GN=Kif23 PE=1 SV=1	7	2	22.1162	2.9888e-05	-2.34126
P01902	H-2 class I histocompatibility antigen, K-D alpha chain OS=Mus musculus GN=H2-K1 PE=1 SV=1	7	4	25.5778	2.79079e-06	-2.37439
E9PYN1	Cell adhesion molecule 1 OS=Mus musculus GN=Cadm1 PE=1 SV=1	4	2	16.4687	0.00340987	-2.42445
Q5RKN9	Capping protein (Actin filament) muscle Z-line, alpha 1 OS=Mus musculus GN=Capza1 PE=1 SV=1	17	12	253.743	7.64576e-06	-2.4793
Q9QWT9	Kinesin-like protein KIFC1 OS=Mus musculus GN=Kifc1 PE=1 SV=2	5	1	10.0748	0.0126831	-2.63545
Q6IFZ6	Keratin, type II cytoskeletal 1b OS=Mus musculus GN=Krt77 PE=1 SV=1	3	2	28.9428	0.000580209	-2.80272
Q8VCN9	Tubulin-specific chaperone C OS=Mus musculus GN=Tbcc PE=2 SV=1	6	5	75.3525	8.7319e-06	-2.83381
Q3UV11	Keratin, type II cytoskeletal 6B OS=Mus musculus GN=Krt6b PE=1 SV=1	3	3	17.1189	0.000343537	-2.88639
P97329	Kinesin-like protein KIF20A OS=Mus musculus GN=Kif20a PE=2 SV=1	4	2	6.78388	0.00245642	-3.34692
Q62261	Spectrin beta chain, non-erythrocytic 1 OS=Mus musculus GN=Sptbn1 PE=1 SV=2	12	10	51.8841	2.57826e-06	-3.39541
Q8BFZ3	Beta-actin-like protein 2 OS=Mus musculus GN=Actbl2 PE=1 SV=1	24	3	236.18	1.39587e-05	-3.71296
P68372	Tubulin beta-4B chain OS=Mus musculus GN=Tubb4b PE=1 SV=1	21	1	168.386	0.00145403	-4.38185
P58854	Gamma-tubulin complex component 3 OS=Mus musculus GN=Tubgcp3 PE=2 SV=2	4	2	13.0131	1.48839e-06	-10.5836
P97927	Laminin subunit alpha-4 OS=Mus musculus GN=Lama4 PE=1 SV=2	5	3	3.27482	1.34237e-05	-13.862
48 h Post Infection
Accession No	Description	Peptide count	Unique peptides	Confidence score	Anova (p)	Fold change Rv/UI 48 h
P58854	Gamma-tubulin complex component 3 OS=Mus musculus GN=Tubgcp3 PE=2 SV=2	4	2	13.0131	0.00148655	3.4728
D3YW87	Filamin-C OS=Mus musculus GN=Flnc PE=1 SV=1	13	4	115.319	5.93583e-05	2.5905
P27546	Microtubule-associated protein 4 OS=Mus musculus GN=Map4 PE=1 SV=3	7	5	60.535	0.00404142	2.57063
P33175	Kinesin heavy chain isoform 5A OS=Mus musculus GN=Kif5a PE=1 SV=3	12	3	9.79232	0.000453209	2.45222
Q8BMK4	Cytoskeleton-associated protein 4 OS=Mus musculus GN=Ckap4 PE=1 SV=2	11	9	106.838	2.38232e-06	2.26122
Q8BHB4	WD repeat-containing protein 3 OS=Mus musculus GN=Wdr3 PE=2 SV=1	4	3	10.4257	0.00117778	2.19772
P68134	Actin, alpha skeletal muscle OS=Mus musculus GN=Acta1 PE=1 SV=1	32	5	192.687	0.000216027	2.00086
P16546	Spectrin alpha chain, non-erythrocytic 1 OS=Mus musculus GN=Sptan1 PE=1 SV=4	62	42	254.017	2.14629e-05	-2.06368
Q8VCN9	Tubulin-specific chaperone C OS=Mus musculus GN=Tbcc PE=2 SV=1	6	5	75.3525	3.61752e-05	-2.07795
Q9Z0Y1	Dynactin subunit 3 OS=Mus musculus GN=Dctn3 PE=2 SV=2	2	2	8.73581	0.000161756	-2.14639
P99024	Tubulin beta-5 chain OS=Mus musculus GN=Tubb5 PE=1 SV=1	21	4	189.471	7.12256e-08	-2.31949
Q6IFZ6	Keratin, type II cytoskeletal 1b OS=Mus musculus GN=Krt77 PE=1 SV=1	3	2	28.9428	3.06398e-06	-2.59619
Q8K297	Procollagen galactosyltransferase 1 OS=Mus musculus GN=Colgalt1 PE=1 SV=2	13	11	60.8737	9.66536e-06	-3.01215
Q3UV11	Keratin, type II cytoskeletal 6B OS=Mus musculus GN=Krt6b PE=1 SV=1	3	3	17.1189	0.00382211	-3.02829
Q99LB4	Capping protein (Actin filament), gelsolin-like OS=Mus musculus GN=Capg PE=1 SV=1	15	11	147.678	7.37884e-06	-3.21147
Q9QXE7	F-box-like/WD repeat-containing protein TBL1X OS=Mus musculus GN=Tbl1x PE=2 SV=2	8	4	37.4913	0.000193868	-3.8246
Q63844	Mitogen-activated protein kinase 3 OS=Mus musculus GN=Mapk3 PE=1 SV=5	7	4	20.2362	1.5235e-05	-4.36126
P68372	Tubulin beta-4B chain OS=Mus musculus GN=Tubb4b PE=1 SV=1	21	1	168.386	7.22706e-06	-4.78667
MtbDWhiB3 infection versus UI RAW264.7
24 h Post Infection
Accession No	Description	Peptide count	Unique peptides	Confidence score	Anova (p)	Fold change Wh/UI 24 h
Q61235	Beta-2-syntrophin OS=Mus musculus GN=Sntb2 PE=1 SV=2	3	1	3.8354	2.41119e-09	Infinity
Q3UKJ7	WD40 repeat-containing protein SMU1 OS=Mus musculus GN=Smu1 PE=2 SV=2	6	6	57.6926	0.00526507	2.63205
D3YW87	Filamin-C OS=Mus musculus GN=Flnc PE=1 SV=1	13	4	115.319	0.000201645	2.48469
O88487	Cytoplasmic dynein 1 intermediate chain 2 OS=Mus musculus GN=Dync1i2 PE=1 SV=1	9	6	35.1677	0.00187582	2.3756
P39054	Dynamin-2 OS=Mus musculus GN=Dnm2 PE=1 SV=2	11	4	18.0838	0.00156177	2.06253
Q8R001	Microtubule-associated protein RP/EB family member 2 OS=Mus musculus GN=Mapre2 PE=1 SV=1	3	1	11.5666	0.00282326	-2.04458
Q78JE5	F-box only protein 22 OS=Mus musculus GN=Fbxo22 PE=2 SV=2	5	2	33.2046	3.87133e-07	-2.17105
Q6NS60	F-box only protein 41 OS=Mus musculus GN=Fbxo41 PE=1 SV=3	6	1	6.80595	0.000324997	-2.37993
Q8VCN9	Tubulin-specific chaperone C OS=Mus musculus GN=Tbcc PE=2 SV=1	6	5	75.3525	7.96267e-08	-2.40558
Q6IFZ6	Keratin, type II cytoskeletal 1b OS=Mus musculus GN=Krt77 PE=1 SV=1	3	2	28.9428	0.00106009	-2.57089
Q5ND34	WD repeat-containing protein 81 OS=Mus musculus GN=Wdr81 PE=1 SV=2	4	2	12.6876	4.04242e-07	-2.78403
Q9QZB9	Dynactin subunit 5 OS=Mus musculus GN=Dctn5 PE=1 SV=1	2	2	8.52784	2.79829e-06	-2.78524
E9Q5G3	Kinesin-like protein KIF23 OS=Mus musculus GN=Kif23 PE=1 SV=1	7	2	22.1162	0.000128879	-2.88709
Q8BFZ3	Beta-actin-like protein 2 OS=Mus musculus GN=Actbl2 PE=1 SV=1	24	3	236.18	2.82025e-06	-2.96092
Q3UV11	Keratin, type II cytoskeletal 6B OS=Mus musculus GN=Krt6b PE=1 SV=1	3	3	17.1189	0.000365473	-3.61982
Q9WTU6	Mitogen-activated protein kinase 9 OS=Mus musculus GN=Mapk9 PE=1 SV=2	5	1	19.7767	7.60202e-05	-4.26392
P04104	Keratin, type II cytoskeletal 1 OS=Mus musculus GN=Krt1 PE=1 SV=4	4	1	25.5324	3.81433e-06	-5.99344
P97329	Kinesin-like protein KIF20A OS=Mus musculus GN=Kif20a PE=2 SV=1	4	2	6.78388	4.99763e-05	-6.27638
Q3TWF6	WD repeat-containing protein 70 OS=Mus musculus GN=Wdr70 PE=1 SV=1	2	2	3.08884	3.7027e-05	-6.89347
48 h Post Infection
Accession	Description	Peptide count	Unique peptides	Confidence score	Anova (p)	Fold change Wh/UI 48 h
P27546	Microtubule-associated protein 4 OS=Mus musculus GN=Map4 PE=1 SV=3	7	5	60.535	0.00115352	16.3739
Q8BHB4	WD repeat-containing protein 3 OS=Mus musculus GN=Wdr3 PE=2 SV=1	4	3	10.4257	3.10346e-05	5.983
Q6IFZ6	Keratin, type II cytoskeletal 1b OS=Mus musculus GN=Krt77 PE=1 SV=1	4	2	16.5587	6.16848e-05	3.72376
P58854	Gamma-tubulin complex component 3 OS=Mus musculus GN=Tubgcp3 PE=2 SV=2	4	2	13.0131	0.00140452	3.63871
D3YW87	Filamin-C OS=Mus musculus GN=Flnc PE=1 SV=1	13	4	115.319	4.10766e-05	2.8939
P33175	Kinesin heavy chain isoform 5A OS=Mus musculus GN=Kif5a PE=1 SV=3	12	3	9.79232	0.000337948	2.62494
Q8BFZ3	Beta-actin-like protein 2 OS=Mus musculus GN=Actbl2 PE=1 SV=1	24	3	236.18	1.50964e-05	-2.08307
Q5ND34	WD repeat-containing protein 81 OS=Mus musculus GN=Wdr81 PE=1 SV=2	4	2	12.6876	5.957e-06	-2.0873
Q921G8	Gamma-tubulin complex component 2 OS=Mus musculus GN=Tubgcp2 PE=2 SV=2	7	3	24.5997	0.000105087	-2.27915
Q80X90	Filamin-B OS=Mus musculus GN=Flnb PE=1 SV=3	38	28	290.976	4.84589e-07	-2.35962
Q6NS60	F-box only protein 41 OS=Mus musculus GN=Fbxo41 PE=1 SV=3	6	1	6.80595	5.1607e-05	-3.47036
Q3UV11	Keratin, type II cytoskeletal 6B OS=Mus musculus GN=Krt6b PE=1 SV=1	3	3	17.1189	0.00314131	-3.63882
Q6IFZ6	Keratin, type II cytoskeletal 1b OS=Mus musculus GN=Krt77 PE=1 SV=1	3	2	28.9428	2.12104e-06	-3.82528
Q9QXE7	F-box-like/WD repeat-containing protein TBL1X OS=Mus musculus GN=Tbl1x PE=2 SV=2	8	4	37.4913	0.000195205	-3.89658
Q99LB4	Capping protein (Actin filament), gelsolin-like OS=Mus musculus GN=Capg PE=1 SV=1	15	11	147.678	4.55999e-06	-3.93865
P68372	Tubulin beta-4B chain OS=Mus musculus GN=Tubb4b PE=1 SV=1	21	1	168.386	0.000310337	-4.29402
P04104	Keratin, type II cytoskeletal 1 OS=Mus musculus GN=Krt1 PE=1 SV=4	4	1	25.5324	6.37134e-05	-4.6081
